# Supplementary material for: The type of DNA damage response after decitabine treatment depends on the level of DNMT activity
Source: Life Sci Alliance. 2024 Jun 21;7(9):e202302437. doi: 10.26508/lsa.202302437 (PMC11192838; doi:10.26508/lsa.202302437)
Supplement: Supplementary file 2 [file LSA-2023-02437_Supplemental_Data_2.xlsx]

## Sheet: Correlation_Chromatin-vs-Whole
Uniprot-ID found in chromatin fraction	Detected in whole proteome dataset?
V9GXJ9	-
V9GX87	-
V9GX76	-
S4R299	-
Q9Z2E1	-
Q9Z2D7	-
Q9Z1L3	-
Q9Z1D8	-
Q9Z139	-
Q9Z0G7	-
Q9WVH3	-
Q9WV30	-
Q9WUJ8	-
Q9WUF3	-
Q9WTU0	-
Q9WTU0	-
Q9WTL8	-
Q9R210	-
Q9R1V7	-
Q9R0Z9	-
Q9R0H5	-
Q9R0H5	-
Q9QZM2	-
Q9QZ59	-
Q9QZ11	-
Q9QYZ3	-
Q9QXY1	-
Q9QXV3	-
Q9QXV1	-
Q9JL61	-
Q9JKP8	-
Q9JKB3	-
Q9JJZ6	-
Q9JJN2	-
Q9JJ48	-
Q9JIX9	-
Q9JHN8	-
Q9JHD2	-
Q9ESS0	-
Q9ESG9	-
Q9ES34	-
Q9ERR8	-
Q9DCX1	-
Q9DCH2	-
Q9DBY5	-
Q9DBV3	-
Q9DBU6	-
Q9DBU5	-
Q9DBS8	-
Q9DBR4	-
Q9DBJ1	-
Q9DBB1	-
Q9DB38	-
Q9DB16	-
Q9DAB5	-
Q9D968	-
Q9D7Y9	-
Q9D7A6	-
Q9D799	-
Q9D5R3	-
Q9D5K4	-
Q9D5D8	-
Q9D4J1	-
Q9D4I2	-
Q9D4G9	-
Q9D2X5	-
Q9D2H6	-
Q9D174	-
Q9D084	-
Q9D067	-
Q9D032	-
Q9CZW2	-
Q9CZP5	-
Q9CZJ6	-
Q9CZ96	-
Q9CZ62	-
Q9CYC5	-
Q9CXU0	-
Q9CXG9	-
Q9CXE0	-
Q9CWV7	-
Q9CWH6	-
Q9CWH1	-
Q9CSP9	-
Q9CQX4	-
Q9CQS2	-
Q9CQH8	-
Q9CQA0	-
Q9CQ82	-
Q99PT9	-
Q99PT3	-
Q99P91	-
Q99N20	-
Q99MR0	-
Q99ML9	-
Q99MD8	-
Q99M73	-
Q99L28	-
Q925T6	-
Q923P0	-
Q922R0	-
Q922B9	-
Q921W2	-
Q921G6	-
Q920S3	-
Q920Q2	-
Q91ZX6	-
Q91ZS8	-
Q91Y06	-
Q91XM9	-
Q91X05	-
Q91WM0	-
Q91WA4	-
Q91W18	-
Q8VIG6	-
Q8VEK6	-
Q8VEG0	-
Q8VCI0	-
Q8VCB2	-
Q8VC65	-
Q8R5C8	-
Q8R5A3	-
Q8R4U6	-
Q8R2V3	-
Q8R2Q3	-
Q8R1S0	-
Q8R1L4	-
Q8R0S2	-
Q8R071	-
Q8R023	-
Q8K5C0	-
Q8K5B8	-
Q8K3P0	-
Q8K2W9	-
Q8K2A4	-
Q8K1L2	-
Q8K1K4	-
Q8K0J2	-
Q8CIV7	-
Q8CID0	-
Q8CIC2	-
Q8CHV6	-
Q8CGK7	-
Q8CGE9	-
Q8CFK2	-
Q8CFG0	-
Q8CFE3	-
Q8CDD9	-
Q8CCE9	-
Q8CB62	-
Q8C8V1	-
Q8C8U0	-
Q8C8R3	-
Q8C8N2	-
Q8C735	-
Q8C726	-
Q8C6L5	-
Q8C4X2	-
Q8C4X1	-
Q8C3F2	-
Q8C267	-
Q8C1B1	-
Q8C170	-
Q8C0T5	-
Q8C006	-
Q8BXQ6	-
Q8BW72	-
Q8BW41	-
Q8BVE8	-
Q8BUQ3	-
Q8BUH8	-
Q8BRH4	-
Q8BRB7	-
Q8BR92	-
Q8BQ48	-
Q8BP78	-
Q8BP18	-
Q8BND4	-
Q8BN58	-
Q8BM13	-
Q8BLG0	-
Q8BLB7	-
Q8BL80	-
Q8BJ90	-
Q8BJ03	-
Q8BIX3	-
Q8BIG4	-
Q8BIF9	-
Q8BI08	-
Q8BHK6	-
Q8BHJ5	-
Q8BH88	-
Q8BGX1	-
Q8BGE5	-
Q8BG67	-
Q8BFZ3	-
Q811L6	-
Q811G0	-
Q810Y8	-
Q810A1	-
Q80YR6	-
Q80Y19	-
Q80X32	-
Q80WQ9	-
Q80V23	-
Q80US4	-
Q80U78	-
Q80TL4	-
Q80SX8	-
Q7TQC7	-
Q7TQC5	-
Q7TPW1	-
Q7TPL6	-
Q7TPD1	-
Q7TNL3	-
Q7TNK4	-
Q7TNB8	-
Q7TN02	-
Q7TMI3	-
Q7SIG6	-
Q6ZWS8	-
Q6ZQF7	-
Q6ZQ06	-
Q6ZPG2	-
Q6ZPE2	-
Q6YND2	-
Q6XZL8	-
Q6WKZ7	-
Q6URW6	-
Q6RI63	-
Q6Q783	-
Q6PFE7	-
Q6PDN3	-
Q6PDM1	-
Q6PDK0	-
Q6PD05	-
Q6PCS8	-
Q6P9Y7	-
Q6P9Q3	-
Q6P9P0	-
Q6NZR5	-
Q6NXY1	-
Q6NVE3	-
Q6KAQ7	-
Q6IR42	-
Q6IQY5	-
Q6IQX7	-
Q6IMF0	-
Q6GQX2	-
Q6DIC6	-
Q6DI92	-
Q6DFU8	-
Q6AW69	-
Q6A000	-
Q69ZH9	-
Q69ZF8	-
Q69ZB0	-
Q69Z69	-
Q68G58	-
Q66X22	-
Q66X05	-
Q66L44	-
Q66JY6	-
Q64701	-
Q64368	-
Q64364	-
Q62419	-
Q62296	-
Q62255	-
Q62010	-
Q61985	-
Q61858	-
Q61827	-
Q61818	-
Q61765	-
Q61701	-
Q61624	-
Q61602	-
Q61532	-
Q61474	-
Q61321	-
Q61312	-
Q61301	-
Q61112	-
Q61026	-
Q61006	-
Q60980	-
Q60967	-
Q60934	-
Q60900	-
Q60821	-
Q60793	-
Q60790	-
Q60756	-
Q60636	-
Q60610	-
Q5SYD0	-
Q5SXI5	-
Q5SXC4	-
Q5SW75	-
Q5SV02	-
Q5RJY2	-
Q5PRF0	-
Q5PR68	-
Q5M8M2	-
Q5HZG4	-
Q5DU14	-
Q5DU05	-
Q5DTX6	-
Q5DTW2	-
Q5DTT1	-
Q5DTN8	-
Q5DTJ9	-
Q571C7	-
Q569L8	-
Q52KH6	-
Q52KG4	-
Q52KE7	-
Q505F1	-
Q4VBD9	-
Q4VAC9	-
Q4FZC9	-
Q499E6	-
Q497W2	-
Q497V6	-
Q497I4	-
Q3UY88	-
Q3UY26	-
Q3UWM4	-
Q3UV48	-
Q3UTQ7	-
Q3UTJ2	-
Q3UPW2	-
Q3UPP8	-
Q3UNW5	-
Q3UN58	-
Q3ULM6	-
Q3UHF3	-
Q3UDK1	-
Q3UC65	-
Q3U8K7	-
Q3U3S3	-
Q3U3I9	-
Q3U288	-
Q3U214	-
Q3U1N2	-
Q3U133	-
Q3U0S6	-
Q3U0P1	-
Q3TZR9	-
Q3TNS5	-
Q3TNH5	-
Q3TDV8	-
Q3TC33	-
Q3LR78	-
Q3KR45	-
Q32NY8	-
Q1W617	-
Q1LZM6	-
Q1EG27	-
Q14B01	-
Q0VGM9	-
Q0VEE6	-
Q0VBL1	-
Q08BU3	-
Q07133	-
Q06507	-
Q06335	-
Q04519	-
Q00322	-
Q00288	-
P97499	-
P97432	-
P97357	-
P97321	-
P97305	-
P70698	-
P70377	-
P70336	-
P70323	-
P70313	-
P70255	-
P70210	-
P63163	-
P63139	-
P63017	-
P63015	-
P62482	-
P59729	-
P59598	-
P59281	-
P58462	-
P56671	-
P53784	-
P52912	-
P49945	-
P49117	-
P48962	-
P48377	-
P48193	-
P47879	-
P45448	-
P43352	-
P43136	-
P41778	-
P38533	-
P31362	-
P30681	-
P28033	-
P27782	-
P27664	-
P27548	-
P26361	-
P26041	-
P21952	-
P21279	-
P20863	-
P17156	-
P16951	-
P15655	-
P15508	-
P11087	-
P10925	-
P10853	-
P10761	-
P0CG15	-
P09065	-
P08730	-
P08046	-
P08032	-
P06837	-
P05214	-
P03995	-
P02089	-
O89113	-
O88874	-
O88508	-
O88445	-
O70576	-
O70494	-
O70201	-
O70172	-
O55187	-
O54917	-
O54791	-
O35942	-
O35885	-
O35730	-
O35648	-
O35638	-
O35491	-
O35464	-
O35261	-
O08789	-
O08750	-
O08580	-
M0QWP1	-
L7N462	-
L7N2A2	-
L7N208	-
L7MTS5	-
H9KV00	-
H3BLC5	-
H3BJD6	-
G5E8R0	-
G5E8K5	-
G5E8B1	-
G3X9Z4	-
G3X9U2	-
G3UYU0	-
G3UX78	-
G3UWZ0	-
G3UVV3	-
G3UVU2	-
F8VQE6	-
F8VQ05	-
F7B5B5	-
F7AR15	-
F7AL76	-
F6ZBR8	-
F6YSQ2	-
F6XWQ4	-
F6VKC7	-
F6R4Y5	-
F6R4Y5	-
F6QRE9	-
E9QME5	-
E9QAQ7	-
E9QAG8	-
E9QAA1	-
E9QA68	-
E9QA22	-
E9Q9F0	-
E9Q981	-
E9Q6S0	-
E9Q6K3	-
E9Q5Z5	-
E9Q5M6	-
E9Q4T4	-
E9Q309	-
E9Q236	-
E9Q1W7	-
E9Q0T8	-
E9PZP6	-
E9PZG9	-
E9PY61	-
E9PWT2	-
D6RFP0	-
D6RFC3	-
D3Z503	-
D3Z233	-
D3YWW4	-
D3YV82	-
D3YTR4	-
D2EAC2	-
B2RXR6	-
B2RSU6	-
B2RQY6	-
B2RQC2	-
B2RPU8	-
B2KFW1	-
B1AZ99	-
B1AVY7	-
B1AVN5	-
B1AVB1	-
B1AR17	-
A9C497	-
A6PWK7	-
A3KGI3	-
A3KGF9	-
A3KFM7	-
A2BDY0	-
A2BDX4	-
A2AWT7	-
A2AWP8	-
A2AUM9	-
A2AU83	-
A2ATY4	-
A2AT91	-
A2ARW5	-
A2ARW1	-
A2AQH4	-
A2AQ14	-
A2AM05	-
A2ALW2	-
A2AL36	-
A2AJK6	-
A2AHJ4	-
A2AG06	-
A2AFI6	-
A2A799	-
A2A699	-
A2A690	-
A2A3V1	-
A0A5F8MPP0	-
A0A571BFB2	-
A0A571BF12	-
A0A494BA02	-
A0A494B9Q2	-
A0A3Q4EBZ2	-
A0A3B2WCF4	-
A0A338P6Q3	-
A0A338P6E8	-
A0A338P6D0	-
A0A2I3BR92	-
A0A1Y7VIR0	-
A0A1W2P7J4	-
A0A1N9PTV1	-
A0A1D5RLX6	-
A0A1D5RLD6	-
A0A1B0GRI2	-
A0A1B0GR85	-
A0A0N4SVT8	-
A0A0J9YUS1	-
A0A0G2JFL4	-
A0A0G2JEI9	-
A0A087WQS0	-
A0A087WQ46	-
A0A075B5J5	-
Q9D0P7	+
E9PUA5	+
Q80XL6	+
P16460	+
Q99K85	+
Q03173	+
Q8R3P6	+
Q9CWU5	+
Q9D842	+
Q91ZM2	+
P43021	+
P54071	+
Q8VE73	+
Q8BWT1	+
P11352	+
Q9CZ30	+
P59997	+
P42932	+
Q9WUU9	+
Q9QWT9	+
P09411	+
Q62141	+
Q9ERA6	+
Q5SUQ9	+
Q9QZD4	+
Q9R1T2	+
P53798	+
Q8BHS3	+
Q91W97	+
Q8K4Z5	+
Q9EPK7	+
P97376	+
P17809	+
Q6NSQ7	+
Q91WQ3	+
O70405	+
Q91VE0	+
E9PZY4	+
Q8K3G5	+
E9Q6W4	+
P05202	+
P97760	+
Q99KK7	+
P43276	+
A8C756	+
V9GXT3	+
Q9CR16	+
Q00899	+
Q60865	+
E9QAE3	+
Q9JHR7	+
Q01320	+
Q6PHQ8	+
Q60872	+
Q32P12	+
P17095	+
Q3UQU0	+
Q921U8	+
P05201	+
Q9QYA2	+
O08674	+
Q8BGW1	+
P11260	+
P26638	+
P54731	+
Q8BNV1	+
Q99JX4	+
Q8K268	+
Q61598	+
Q9Z1Z2	+
Q9Z1X9	+
P30275	+
Q9JJ28	+
G3X9B1	+
P70662	+
Q9Z277	+
Q8BK63	+
Q9QWF0	+
Q62446	+
P62340	+
Q9DB73	+
P62827	+
Q921G7	+
Q5PSV9	+
O70456	+
P68372	+
Q8BIW9	+
P60762	+
P62751	+
Q9JK38	+
P48678	+
Q9D7I8	+
O70422	+
Q9Z1N2	+
Q9CXE2	+
Q9CXE2	+
P28352	+
Q3U1G5	+
Q4LDD4	+
Q8K4L0	+
P80313	+
Q8C9B9	+
Q9DC61	+
Q05920	+
Q6P4S8	+
Q61035	+
Q61035	+
Q9JIK5	+
Q3V1H1	+
P27612	+
Q8K3F7	+
Q9DB96	+
P70696	+
P32037	+
Q9JHU4	+
A0A384DV79	+
Q6ZWZ2	+
Q6ZWZ2	+
Q76MZ3	+
Q8CJF7	+
Q9WTQ5	+
Q8BUI3	+
P80314	+
P30416	+
Q8CAQ8	+
Q8K1M6	+
P05064	+
Q9CXW4	+
P59178	+
P35285	+
P09242	+
P29758	+
Q8BGH2	+
Q9DBD5	+
Q9CZX8	+
P80317	+
Q61142	+
P28738	+
P01631	+
Q3UFS4	+
E9PVX6	+
Q8BFR5	+
P45952	+
Q91WJ8	+
A0A0G2JDS8	+
O35130	+
P42227	+
Q8JZM0	+
P11679	+
Q921M3	+
Q505F5	+
Q8BY02	+
Q99JF8	+
Q07076	+
Q2VIS4	+
Q3TLP5	+
Q8BMB0	+
P14901	+
E9PWG6	+
P43275	+
Q9CZU3	+
Q9CXK8	+
Q3THW5	+
P28704	+
Q8C2Q3	+
Q3UM45	+
Q8BX22	+
E9Q4F7	+
J3QN89	+
Q8CCG4	+
Q9CWK8	+
Q8BY71	+
Q80X82	+
F6ZHN3	+
Q9DCL9	+
P26040	+
P14733	+
Q6IFX2	+
A0A087WNZ7	+
Q3URS2	+
Q9JII6	+
Q8CJ40	+
Q923A2	+
P11983	+
Q9JJF3	+
P48432	+
Q8BMQ2	+
Q922Q8	+
Q6PB51	+
Q62426	+
Q9QWL7	+
P07356	+
P30999	+
Q8BTZ5	+
Q8VCW8	+
Q6DFV1	+
P23116	+
Q9Z108	+
Q5SWU9	+
P59708	+
Q0VBL3	+
P52927	+
Q148V8	+
Q6P5F9	+
P49718	+
P53026	+
P20918	+
Q8R5K4	+
P60766	+
Q80VC9	+
Q9QZQ8	+
Q61171	+
Q921I6	+
Q99PU8	+
Q6RT24	+
Q9DB05	+
Q69Z99	+
Q8R3L2	+
F6W2V3	+
Q8R2N2	+
Q99LB0	+
Q9CWJ9	+
Q9Z0E0	+
P06795	+
P38647	+
Q4JK59	+
Q8C1A5	+
Q9D0E1	+
Q61001	+
Q9ESL4	+
Q8VDF2	+
Q8BTM8	+
Q05816	+
Q8BK67	+
Q60953	+
A0A1L1SRP4	+
P40124	+
Q9EQQ0	+
Q8BP86	+
Q9ES56	+
P57724	+
Q8CGZ0	+
P32067	+
P35979	+
O35344	+
A2A7S8	+
Q5XJE5	+
Q60668	+
Q9WUA2	+
Q9DA08	+
Q9D0I9	+
O08550	+
P35700	+
Q61164	+
P01837	+
Q9DBE8	+
Q9DBR7	+
A2AQ25	+
Q8BTI8	+
Q78PY7	+
Q6PGB8	+
Q6PGB8	+
B1ARD6	+
Q9JHS4	+
P97386	+
F2Z4A3	+
P15864	+
Q3TXS7	+
P62965	+
P63038	+
O35841	+
Q8CH25	+
Q8R1Q8	+
O54926	+
O35955	+
P04104	+
Q8VIG1	+
D3Z4S3	+
Q61753	+
P58774	+
Q9CXS4	+
Q9ESZ8	+
Q8C5L7	+
O08759	+
P47757	+
Q9Z130	+
P24270	+
P01869	+
Q62311	+
Q8BHL3	+
P70677	+
Q8VED5	+
Q0VBK2	+
Q3TUF7	+
Q14AI0	+
Q8CIW5	+
B1AUR6	+
Q9Z2Z6	+
P22227	+
Q6ZPR5	+
Q4VA53	+
Q9CYL5	+
Q7TPR4	+
Q9D7B6	+
E9PYH6	+
P16125	+
P42209	+
Q6NZL1	+
Q6PR54	+
P80316	+
P40201	+
P80315	+
Q6IRU2	+
Q91Z31	+
P97329	+
P29037	+
Q8K284	+
Q8CHT0	+
Q99MV2	+
Q922E6	+
O09131	+
Q6P1G2	+
Q91ZU1	+
Q5RIS0	+
Q921Y2	+
G3UY09	+
G3UY09	+
Q811U4	+
A0A075B5P4	+
Q99MD9	+
Q9D0F3	+
Q99JY9	+
Q8BMC4	+
Q31125	+
P62270	+
B2RQG2	+
Q6NZQ2	+
P52480	+
Q9CY94	+
Q80TS5	+
P52760	+
P97377	+
P35601	+
Q9WU79	+
Q9DBR3	+
A0A2R8VHP3	+
Q7JJ13	+
Q8R149	+
P19253	+
Q61074	+
P12970	+
P19096	+
D3Z0M9	+
Q9Z2N8	+
P17182	+
Q9Z2V5	+
P00375	+
Q7TQH0	+
P43274	+
Q7TPC1	+
Q9Z331	+
Q9CSN1	+
O35435	+
Q8BRG8	+
Q3TKY6	+
P97371	+
P97930	+
Q9CPR4	+
E9Q5G3	+
Q8BHX3	+
Q99KQ4	+
P60229	+
Q8CCI5	+
O35216	+
O55234	+
Q99M04	+
Q8CHI8	+
Q7TMY7	+
Q6ZWV3	+
Q8R180	+
Q9CWH0	+
Q148W8	+
Q80WJ7	+
A0A1Y7VNG9	+
Q9DCW4	+
Q9R061	+
Q9DB34	+
Q99MR6	+
Q8K224	+
Q9DCD0	+
Q8K2V6	+
O35071	+
Q8VHZ7	+
Q924C1	+
Q8C0I4	+
Q9CQ43	+
Q9DB00	+
P02340	+
Q9Z321	+
P59941	+
Q8BX09	+
P08775	+
Q8K1N4	+
O89013	+
Q811S7	+
P70324	+
Q9CQA5	+
Q8VE19	+
Q8BWY3	+
E9Q8X5	+
Q9QYF1	+
Q3TAQ9	+
P97310	+
Q8JZM7	+
Q9EPU0	+
Q9QXY9	+
P19246	+
Q91VC3	+
Q5SSI6	+
A2AG58	+
Q811Q9	+
Q5SS80	+
Q66JV4	+
G3X9G7	+
Q8BW70	+
A0A1B0GRE8	+
Q7TPV4	+
Q920B9	+
Q9QXG9	+
P13020	+
P84099	+
P48758	+
P39749	+
Q9D1N9	+
Q61239	+
Q9CWS4	+
Q8BJM7	+
Q78QS6	+
Q91VM5	+
Q8CHG3	+
P07742	+
Q3URR7	+
E9Q616	+
Q91W52	+
A2AWL7	+
Q9R0B7	+
P57787	+
P61979	+
Q8QZY9	+
Q3UQA7	+
Q9CWX4	+
Q9CYD3	+
Q9JM76	+
P11276	+
Q76KJ5	+
Q99L04	+
Q91WS7	+
P63085	+
P70353	+
Q9Z2I9	+
Q3URK3	+
Q8C176	+
O70251	+
Q7TMM9	+
Q7TMM9	+
Q7TME2	+
Q8CIH9	+
Q8BU88	+
Q61070	+
Q91WM2	+
Q5SV80	+
Q8BU11	+
Q8BKF1	+
O70310	+
Q9R0Y5	+
B2RQC6	+
Q9CQQ7	+
A2A5R2	+
Q9DBN5	+
P28741	+
P08113	+
Q8BG05	+
Q9CZI9	+
B2RRE4	+
P56546	+
Q80UP3	+
O88735	+
Q922U2	+
B1AQJ2	+
P28700	+
Q8R080	+
A2AH22	+
Q9Z0R9	+
P10711	+
Q9CQN1	+
P61358	+
Q9WUD1	+
E9Q6J5	+
Q8C0K5	+
Q9D4H9	+
Q8BP67	+
P01942	+
Q9EPQ8	+
Q9WVM1	+
P11103	+
P62242	+
P70288	+
O70579	+
P62488	+
Q5U4E2	+
Q9JLV6	+
Q6ZWV7	+
Q6PFD6	+
P50518	+
O70311	+
Q9WUM3	+
Q9D6Z1	+
P53569	+
Q3V300	+
D3YXK0	+
A0A1B0GSQ3	+
Q922G2	+
P62814	+
P17751	+
Q61881	+
Q0VBD2	+
G3X9K3	+
Q8BIJ6	+
Q9JJG9	+
Q9CYZ2	+
Q9D3N8	+
Q8CEE6	+
Q8R2T8	+
Q8VDP4	+
P09103	+
Q9CZU4	+
Q9D6T0	+
P47962	+
Q4QY64	+
O55236	+
Q80V62	+
Q3V1T4	+
Q9CX34	+
Q99N87	+
Q64291	+
Q6NXW6	+
Q6P5B0	+
O88783	+
Q8BGF3	+
O88708	+
Q9JLJ2	+
Q8VE37	+
Q9D8B3	+
Q6P5G3	+
Q8K2Z2	+
Q9WTM5	+
Q6ZQF0	+
P56183	+
Q8BGZ4	+
P52624	+
Q6R891	+
A0A087WQB0	+
E9Q374	+
Q9CZ57	+
P47713	+
Q6PFR5	+
P62821	+
P62821	+
P58501	+
P51859	+
O35972	+
P58929	+
Q8C5N5	+
P10630	+
Q80UV9	+
Q9D0M1	+
Q9WU56	+
P21619	+
Q45KJ6	+
Q6P6L6	+
Q8BQR4	+
O88738	+
Q9D0N7	+
Q6PGG6	+
Q8BK08	+
Q9CXV9	+
Q9D051	+
P03966	+
Q62187	+
Q8R349	+
Q80X98	+
Q9QYC0	+
Q9WU62	+
Q3SYK4	+
P31254	+
Q64521	+
Q04447	+
Q80YV3	+
Q9R1P4	+
Q11011	+
Q8C156	+
Q6PCL9	+
Q6PCL9	+
Q6A009	+
A6H5Y3	+
Q3UHX9	+
Q5U4C1	+
Q8VCM4	+
Q8VI75	+
Q8K4F6	+
Q62036	+
Q9R0Q4	+
Q61414	+
Q61414	+
Q6PIX9	+
Q8C6B9	+
P62305	+
Q3UAW9	+
Q3U2G2	+
Q91YI1	+
Q922H4	+
P27659	+
A0A087WQ89	+
G3X963	+
Q9CR67	+
Q99MR8	+
Q8C052	+
Q6NXH9	+
P97770	+
P15532	+
Q9JI13	+
Q6ZQ93	+
Q6A4J8	+
Q5SV77	+
Q14AX6	+
Q8R0F6	+
Q9EPE9	+
Q9D168	+
Q923W1	+
Q93092	+
Q9EQI8	+
Q6EDY6	+
Q80TV8	+
Q8K0C4	+
Q9EQH3	+
P33174	+
Q924H2	+
Q8CGC6	+
Q62193	+
A2ACJ2	+
P52432	+
Q9Z248	+
Q9WVB0	+
A2AJI0	+
Q8CFL8	+
Q99PV0	+
Q9Z2I8	+
O88895	+
Q9Z179	+
Q80TR8	+
P61216	+
Q9DBL7	+
P14211	+
Q8R326	+
P63028	+
Q8C5N3	+
Q149F1	+
Q60634	+
Q9D7N3	+
Q8R2U6	+
Q8BJF9	+
Q8R081	+
Q9R1X4	+
P61804	+
B1AWL2	+
Q8BVA5	+
P49717	+
O88665	+
Q99M28	+
Q9CWR2	+
P63087	+
P63087	+
Q9DCT6	+
P99026	+
Q8VDS3	+
E9Q5K9	+
A0A0U1RP81	+
Q60864	+
Q9CQA3	+
Q6P5E4	+
Q9EQM6	+
Q99J09	+
A0A087WQY5	+
Q8C8M1	+
Q02395	+
Q7TN75	+
Q8BIZ6	+
Q99LG4	+
O55201	+
Q922S8	+
Q7TPE5	+
Q8BHJ9	+
P60330	+
Q8BGQ7	+
P62962	+
Q8QZT1	+
Q6P9R1	+
A2A432	+
P62313	+
Q8CHR9	+
Q9WTZ1	+
Q9CPW7	+
O35855	+
Q9CYG7	+
Q497V5	+
Q5PRE5	+
Q9D735	+
Q9WV03	+
Q9CR86	+
Q6P5H2	+
P47915	+
Q3TJD7	+
P12367	+
P97868	+
Q9CQT1	+
Q9CQC6	+
O88342	+
Q9JL70	+
Q8CHP8	+
Q9CXH7	+
E9Q7G0	+
Q8CHY6	+
Q9DCT2	+
Q569Z5	+
O08734	+
P22518	+
Q9DCG9	+
Q8R059	+
Q5ND52	+
P37913	+
Q8BIG7	+
P40336	+
Q8R035	+
Q9JKV5	+
Q8VDD9	+
Q8BMI0	+
Q80UW5	+
Q8K248	+
Q9CS00	+
P70388	+
Q80TL7	+
E9Q3P4	+
Q6PHZ5	+
Q99N92	+
Q8CD15	+
Q8C1S0	+
Q3U7R1	+
Q8CFI7	+
Q56A08	+
Q8BHY2	+
Q9D8E6	+
O88952	+
Q9CRB9	+
Q8C3S2	+
Q9ESC8	+
Q6VY05	+
O08599	+
D3YYU8	+
P61290	+
Q8VDS7	+
Q6PIJ4	+
Q9Z1Y4	+
Q9QUM9	+
Q9D2V8	+
Q9QY15	+
Q6P4T0	+
Q91YJ2	+
Q99KK2	+
Q3U6N9	+
Q569Z6	+
Q9JKN6	+
Q9D2D7	+
Q64727	+
Q99LI7	+
Q9D0D5	+
Q9WVF7	+
Q6PAL7	+
Q8BTW3	+
Q9ERI2	+
B2RX14	+
Q9WVG6	+
Q8R3Y8	+
Q9WV54	+
Q62348	+
Q9R0X0	+
O70126	+
Q6PB97	+
Q8BZ47	+
E9Q4P1	+
Q61211	+
Q9QXK3	+
Q6PB93	+
Q99LC8	+
Q8BZ98	+
P63005	+
Q9JLF6	+
P42128	+
P61087	+
Q9QYM8	+
Q5XG71	+
Q68FD5	+
Q8K0Z7	+
P70195	+
Q9D0M5	+
Q91YE5	+
Q80TM9	+
Q9ERB0	+
Q8VEH6	+
Q8C6P8	+
Q8VDP2	+
Q8VDP2	+
Q91WR3	+
Q8VCD7	+
Q5HZJ0	+
P50580	+
P58252	+
Q9CZM2	+
Q8R4U7	+
Q99JX1	+
Q9D338	+
O88852	+
Q6P3Y5	+
Q6ZWX6	+
E9Q5H2	+
Q91X52	+
P70700	+
A2APB8	+
Q6A0A9	+
Q9JHP7	+
Q8R0F5	+
Q3U1J4	+
Q921K2	+
Q8CGC7	+
Q80V86	+
O08808	+
Q9D0S9	+
Q60520	+
Q8VCH0	+
Q3U308	+
Q91V12	+
Q01730	+
L7MU96	+
P47758	+
Q99J25	+
Q8BU03	+
Q9CW03	+
Q8VI24	+
P58404	+
B2RS91	+
O54774	+
Q9ERF3	+
Q2TBE6	+
Q9CZ04	+
Q9JI57	+
Q8R2K3	+
B2RWS6	+
Q6PCN7	+
P28659	+
E9QAP7	+
Q3URU2	+
Q8BJW6	+
Q9QY66	+
Q00547	+
P97350	+
Q9CQR2	+
Q04841	+
Q5SSW2	+
P47738	+
P62874	+
P70202	+
Q64514	+
Q8K2H6	+
A0A1Y7VP67	+
A2AGH6	+
Q9CZX5	+
Q6NVE8	+
P97477	+
Q8C3R1	+
Q9CQW1	+
Q3V0C5	+
Q8BH04	+
Q8CCK0	+
Q8BK64	+
P54729	+
Q9DBS1	+
Q6ZPV2	+
O88271	+
B2RT41	+
Q7TNS8	+
B2RXC6	+
Q9DAT2	+
P56959	+
P20029	+
P16858	+
Q9EQU5	+
P09926	+
Q8CFE2	+
P63158	+
G3UX45	+
Q80U95	+
P59325	+
Q8C5P7	+
Q91WA1	+
Q9D394	+
Q5NCQ5	+
Q91YP2	+
A0A1Y7VNZ0	+
Q60899	+
Q8K1M3	+
O08848	+
P46935	+
O08663	+
Q80U70	+
Q9D938	+
Q920Q4	+
Q3TLR7	+
G3X920	+
Q6PCM1	+
Q61495	+
O35127	+
Q62448	+
P26231	+
Q8R2U0	+
P51150	+
Q91WK2	+
Q8CIB5	+
P51612	+
Q8C3I8	+
Q9JIK9	+
Q3TZX8	+
Q99K01	+
Q7TPN9	+
Q8C5Q4	+
Q5SU73	+
Q9WTP6	+
Q9WV69	+
Q6PGF5	+
P35288	+
P62908	+
P80206	+
O88291	+
Q2KN98	+
P18572	+
Q8K363	+
Q8QZX2	+
Q8BJ71	+
Q9CPY7	+
Q8CIB9	+
O35682	+
Q5XFZ0	+
Q5XFZ0	+
B7ZNG0	+
P97304	+
Q8BRH3	+
P70296	+
P03911	+
P35922	+
P55821	+
Q99PM9	+
Q61699	+
P53810	+
Q9ER05	+
O09130	+
Q8VIJ6	+
Q923E4	+
P97355	+
Q8BMZ5	+
Q6PE54	+
Q811D0	+
P08553	+
Q8BND3	+
Q9WUM5	+
Q9DBC3	+
Q9JIY2	+
P14131	+
Q9QXY6	+
Q9QXY6	+
Q9R0L7	+
Q91YD3	+
E9Q557	+
Q64511	+
P19426	+
Q9D786	+
Q62203	+
Q8CG47	+
Q80VY9	+
Q9Z1P7	+
Q8BM55	+
Q8CHH5	+
O08917	+
Q9DC33	+
Q6A026	+
Q7TSY8	+
O55131	+
Q80UM7	+
Q3TTY5	+
Q60749	+
P97452	+
Q921D4	+
Q8BZQ7	+
Q91W96	+
P46718	+
G3X8Q1	+
Q7TT79	+
P60764	+
Q9CVB6	+
Q8CI11	+
Q9CPV4	+
Q8BYA0	+
Q9CR47	+
Q9CY73	+
G3X8X0	+
Q99P88	+
Q00623	+
P18760	+
P52651	+
O08529	+
Q8VEK3	+
P83510	+
P35761	+
P10107	+
P25206	+
F7DE17	+
E9Q8T2	+
Q9ERG0	+
Q8K4L4	+
P39061	+
Q9D1E8	+
Q8K1A6	+
P34884	+
Q8BU04	+
Q6A028	+
Q07832	+
L7N2E7	+
Q14B71	+
P08249	+
P63276	+
Q9DC48	+
P48036	+
P06151	+
Q8VEH5	+
Q9D083	+
Q9D2U9	+
O70293	+
P70268	+
P14602	+
Q99N84	+
Q91WN1	+
P56391	+
Q78JE5	+
P21107	+
O54941	+
Q9QXE7	+
P47811	+
Q9QZN0	+
Q9JK30	+
O88509	+
P36916	+
Q9D1P2	+
Q5SF07	+
P27546	+
A2A7B5	+
Q91VJ4	+
Q9JIF0	+
Q9Z2K1	+
Q8CIM8	+
Q60597	+
Q8BML9	+
P11438	+
P63154	+
P62259	+
Q80XU3	+
Q9CX97	+
Q8R3C6	+
O08740	+
H3BKD0	+
P62492	+
Q99LH1	+
Q6GV12	+
Q9DCD2	+
O89090	+
A2AHC3	+
Q62465	+
Q8K2C7	+
Q3UI14	+
Q9EQ20	+
P70218	+
Q62186	+
P62743	+
Q9Z2X8	+
P03975	+
A2A7T8	+
Q9D6J6	+
Q3UWW6	+
P58802	+
Q8R1S4	+
Q9Z127	+
Q3UDE2	+
Q3UM29	+
Q3THK7	+
Q8C7U1	+
Q8VD65	+
Q8R0A2	+
Q3U9G9	+
Q07231	+
Q8R2Q4	+
Q6P9L6	+
P70697	+
Q8R2Q8	+
L0N7N1	+
Q9CY27	+
P14576	+
Q91WK1	+
P97434	+
Q9QYL7	+
P28658	+
P51807	+
Q9WUQ2	+
Q62383	+
Q922Y1	+
Q99LT0	+
O08915	+
P07901	+
P07901	+
Q8K2Z4	+
Q8BWZ3	+
P83877	+
Q8BHF7	+
A2BE28	+
Q8CHY3	+
Q99LI5	+
Q9Z1J3	+
P52019	+
P17225	+
Q8BJW5	+
Q8VE18	+
Q9D2E2	+
Q99020	+
P68037	+
Q99P72	+
P30285	+
Q9ERL0	+
Q3UVL4	+
Q99LF4	+
Q8CJ27	+
Q61823	+
Q922P9	+
Q9QYJ3	+
Q9Z2C8	+
Q9D0F1	+
Q9D1Q6	+
O09110	+
O70325	+
Q2VPQ9	+
Q99NF8	+
Q61069	+
Q8QZV7	+
Q9WUP7	+
O09000	+
Q9CPW3	+
P29351	+
P50543	+
Q8BR65	+
Q8BVD5	+
Q9D0R4	+
Q14CH7	+
Q61210	+
Q3THG9	+
P35980	+
P35278	+
P35278	+
Q60990	+
Q60862	+
O88573	+
Q6PDI5	+
O88986	+
Q80Y32	+
Q60575	+
Q8VBW5	+
P14152	+
Q91W39	+
Q91XI1	+
P34056	+
Q8CHK4	+
Q8K2A7	+
P12815	+
Q91XW8	+
Q61937	+
Q1HFZ0	+
P57784	+
Q9WV68	+
Q99J62	+
Q5DTT3	+
Q8R323	+
Q80YD1	+
A0A0G2JFF1	+
Q3TQQ9	+
Q9CY66	+
Q9DBX2	+
D3Z1S8	+
Q3TRM4	+
Q62351	+
Q99ME9	+
Q8CCM6	+
P97363	+
P48379	+
Q7TQK1	+
Q8C6E0	+
Q8CEC6	+
Q921F2	+
Q62315	+
Q571H0	+
Q8BG60	+
P56371	+
Q9ERK4	+
P07607	+
Q8BNU0	+
Q8K301	+
P47809	+
Q9CXT8	+
Q922R5	+
Q922R5	+
Q80UP5	+
Q8R1U1	+
Q7TSZ8	+
Q8VDG3	+
Q91VA6	+
Q80U35	+
Q8VDQ9	+
Q7TPD0	+
Q91VT4	+
Q8R2U2	+
O70475	+
Q9D6J3	+
Q91YR5	+
P24860	+
Q9CZJ1	+
P14685	+
Q9DAK9	+
Q9CTH6	+
Q62521	+
Q8BFQ4	+
Q9D0F4	+
Q3UE31	+
Q9JIG7	+
Q8BP40	+
B2RXT3	+
Q9QZ67	+
Q6VGS5	+
P50396	+
Q99KN9	+
C0HKD8	+
Q8VHN8	+
Q9D2R0	+
Q9Z0X1	+
P20664	+
Q61655	+
Q62130	+
P97311	+
Q3UMC0	+
Q68ED3	+
A0A2I3BRM6	+
Q9Z0Z3	+
Q922F4	+
P27773	+
Q7TN89	+
P13864	+
Q9CR62	+
O09172	+
P59328	+
Q7TS74	+
Q8R0K4	+
P62858	+
O54825	+
Q8BZH4	+
Q3US17	+
Q9JLR1	+
Q9JLR1	+
O88532	+
Q80U72	+
Q9D1J3	+
Q99LC9	+
P17918	+
Q09XV5	+
Q91WS0	+
Q62432	+
Q9JJ66	+
Q3UKC1	+
Q8CFI0	+
A2BIE1	+
Q9Z1Q9	+
Q6PAM1	+
Q640M1	+
Q9CYX7	+
Q9QXZ0	+
Q9Z1D1	+
Q8VDP6	+
Q9WTI7	+
Q924Z6	+
Q6ZWM4	+
Q91YR7	+
Q9WU00	+
Q69ZK6	+
Q62018	+
Q8BK58	+
Q9CW46	+
Q05186	+
Q99M87	+
Q9JJT9	+
Q9D8Y0	+
Q6PAQ4	+
Q91VU7	+
Q8CJ53	+
P62245	+
Q9CZ15	+
P55200	+
Q64010	+
Q80Y14	+
Q62361	+
Q5RJ54	+
C0HKE9	+
C0HKE9	+
C0HKE9	+
Q9WUM4	+
O55222	+
Q8BTW8	+
Q91VJ1	+
O35226	+
O88967	+
Q9D824	+
Q8CD92	+
Q6PDZ2	+
Q9Z1S0	+
Q8BM39	+
E9Q4K7	+
Q921C3	+
Q99LN9	+
Q9CY16	+
Q62431	+
O35134	+
Q9CX48	+
Q8K202	+
F8VQB6	+
P00405	+
Q80X73	+
Q8BHE0	+
Q9JMD0	+
Q8BFV2	+
Q922Q1	+
P58854	+
A2AI08	+
A0A0A0MQH5	+
Q99KH8	+
Q9Z1N7	+
P35492	+
Q9CQ21	+
P58771	+
Q9JI11	+
P11440	+
Q3UQ84	+
Q8VCG3	+
Q7TNP2	+
Q9QUJ7	+
Q9D9Z5	+
Q9EQK5	+
Q62188	+
Q6ZQL4	+
Q05512	+
Q99KW3	+
Q9CWW7	+
Q8BQM4	+
Q02257	+
P59470	+
P15626	+
Q9CQ19	+
Q8BGA5	+
Q9D1P0	+
Q9D3U0	+
Q9D945	+
P97473	+
Q8BMJ2	+
Q99LD8	+
Q5SRY7	+
Q8K298	+
Q9CQT2	+
Q9DBG6	+
P24472	+
Q8CHP5	+
Q8R1A4	+
Q9JK81	+
Q8JZN5	+
Q9DBZ5	+
Q6ZPL9	+
Q61496	+
Q8CHU3	+
P46660	+
Q9Z0U1	+
Q91VW3	+
P08030	+
Q8K411	+
G5E870	+
Q9D8U8	+
P10852	+
Q9D666	+
Q99MV7	+
F8VQC1	+
Q8CDC7	+
A2A9R3	+
O35857	+
Q3TWW8	+
[truncated: 2,505 more rows]

## Sheet: Settings_GO_Chromatin
Species used: Mus musculus
The system has recognized 4224 genes out of 4504 gene terms entered by the user.
0 genes were recognized by gene symbol and 4224 genes by other gene IDs .
55 duplicate genes were removed (keeping the highest ranking instance of each gene) leaving a total of 4169 genes.
Only 4143 of these genes are associated with a GO term.
Output in Microsoft Excel format
The GOrilla database is periodically updated using the GO database and other sources.
The GOrilla database was last updated on Mar 6, 2021
This results page will be available on this site for one month from now (until Mar 19, 2023 ). You can bookmark this page and come back to it later.
'P-value' is the enrichment p-value computed according to the mHG or HG model. This p-value is not corrected for multiple testing of 2493 GO terms.
'FDR q-value' is the correction of the above p-value for multiple testing using the Benjamini and Hochberg (1995) method.
Namely, for the ith term (ranked according to p-value) the FDR q-value is (p-value * number of GO terms) / i.
Enrichment (N, B, n, b) is defined as follows:
N - is the total number of genes
B - is the total number of genes associated with a specific GO term
n - is the number of genes in the top of the user's input list or in the target set when appropriate
b - is the number of genes in the intersection
Enrichment = (b/n) / (B/N)
Genes: For each GO term you can see the list of associated genes that appear in the optimal top of the list.
Each gene name is specified by gene symbol followed by a short description of the gene
Running mode		Two unranked lists of genes
Target set		Proteins found in the chromatin fraction, but not in the whole proteome
Background set		Proteins found in both

## Sheet: GOProcess_Chromatin
GO Term	Description	P-value	FDR q-value	Enrichment	N	B	n	b	Genes
GO:0006357	regulation of transcription by RNA polymerase II	4.37e-21	4.45e-17	1.94	4143	727	485	165	[Zkscan6 - zinc finger with krab and scan domains 6, Zscan20 - zinc finger and scan domains 20, Tbl1xr1 - transducin (beta)-like 1x-linked receptor 1, Gzf1 - gdnf-inducible zinc finger protein 1, Zfy1 - zinc finger protein 1, y linked, Nfat5 - nuclear factor of activated t cells 5, Gdf1 - growth differentiation factor 1, Esrra - estrogen related receptor, alpha, Zfp787 - zinc finger protein 787, …
GO:0006355	regulation of transcription, DNA-templated	1.82e-19	9.26e-16	1.73	4143	979	485	198	[Zscan20 - zinc finger and scan domains 20, Zfy1 - zinc finger protein 1, y linked, Nfat5 - nuclear factor of activated t cells 5, Mafk - v-maf musculoaponeurotic fibrosarcoma oncogene family, protein k (avian), Hmgb2 - high mobility group box 2, Foxo4 - forkhead box o4, Zfp932 - zinc finger protein 932, Musk - muscle, skeletal, receptor tyrosine kinase, Zp3 - zona pellucida glycoprotein 3, Zfp87…
GO:1903506	regulation of nucleic acid-templated transcription	3.07e-19	1.04e-15	1.72	4143	983	485	198	[Zscan20 - zinc finger and scan domains 20, Zfy1 - zinc finger protein 1, y linked, Nfat5 - nuclear factor of activated t cells 5, Mafk - v-maf musculoaponeurotic fibrosarcoma oncogene family, protein k (avian), Hmgb2 - high mobility group box 2, Foxo4 - forkhead box o4, Zfp932 - zinc finger protein 932, Musk - muscle, skeletal, receptor tyrosine kinase, Zp3 - zona pellucida glycoprotein 3, Zfp87…
GO:2001141	regulation of RNA biosynthetic process	5.17e-19	1.32e-15	1.71	4143	987	485	198	[Zscan20 - zinc finger and scan domains 20, Zfy1 - zinc finger protein 1, y linked, Nfat5 - nuclear factor of activated t cells 5, Mafk - v-maf musculoaponeurotic fibrosarcoma oncogene family, protein k (avian), Hmgb2 - high mobility group box 2, Foxo4 - forkhead box o4, Zfp932 - zinc finger protein 932, Musk - muscle, skeletal, receptor tyrosine kinase, Zp3 - zona pellucida glycoprotein 3, Zfp87…
GO:0051252	regulation of RNA metabolic process	4.2e-15	8.56e-12	1.56	4143	1137	485	208	[Zscan20 - zinc finger and scan domains 20, Zfy1 - zinc finger protein 1, y linked, Nfat5 - nuclear factor of activated t cells 5, Rock2 - rho-associated coiled-coil containing protein kinase 2, Mafk - v-maf musculoaponeurotic fibrosarcoma oncogene family, protein k (avian), Hmgb2 - high mobility group box 2, Foxo4 - forkhead box o4, Zfp932 - zinc finger protein 932, Musk - muscle, skeletal, rece…
GO:0019219	regulation of nucleobase-containing compound metabolic process	2.94e-14	5e-11	1.5	4143	1278	485	224	[Zscan20 - zinc finger and scan domains 20, Zfy1 - zinc finger protein 1, y linked, Nfat5 - nuclear factor of activated t cells 5, Rock2 - rho-associated coiled-coil containing protein kinase 2, Mafk - v-maf musculoaponeurotic fibrosarcoma oncogene family, protein k (avian), Rtel1 - regulator of telomere elongation helicase 1, Hmgb2 - high mobility group box 2, Foxo4 - forkhead box o4, Zfp932 - z…
GO:2000112	regulation of cellular macromolecule biosynthetic process	2.43e-12	3.53e-09	1.48	4143	1201	485	208	[Zscan20 - zinc finger and scan domains 20, Zfy1 - zinc finger protein 1, y linked, Nfat5 - nuclear factor of activated t cells 5, Rock2 - rho-associated coiled-coil containing protein kinase 2, Mafk - v-maf musculoaponeurotic fibrosarcoma oncogene family, protein k (avian), Hmgb2 - high mobility group box 2, Foxo4 - forkhead box o4, Zfp932 - zinc finger protein 932, Musk - muscle, skeletal, rece…
GO:0010556	regulation of macromolecule biosynthetic process	8.69e-12	1.11e-08	1.46	4143	1215	485	208	[Zscan20 - zinc finger and scan domains 20, Zfy1 - zinc finger protein 1, y linked, Nfat5 - nuclear factor of activated t cells 5, Rock2 - rho-associated coiled-coil containing protein kinase 2, Mafk - v-maf musculoaponeurotic fibrosarcoma oncogene family, protein k (avian), Hmgb2 - high mobility group box 2, Foxo4 - forkhead box o4, Zfp932 - zinc finger protein 932, Musk - muscle, skeletal, rece…
GO:0031326	regulation of cellular biosynthetic process	2.25e-11	2.55e-08	1.44	4143	1249	485	211	[Zscan20 - zinc finger and scan domains 20, Zfy1 - zinc finger protein 1, y linked, Nfat5 - nuclear factor of activated t cells 5, Rock2 - rho-associated coiled-coil containing protein kinase 2, Mafk - v-maf musculoaponeurotic fibrosarcoma oncogene family, protein k (avian), Hmgb2 - high mobility group box 2, Foxo4 - forkhead box o4, Zfp932 - zinc finger protein 932, Musk - muscle, skeletal, rece…
GO:0009889	regulation of biosynthetic process	8.11e-11	8.26e-08	1.43	4143	1264	485	211	[Zscan20 - zinc finger and scan domains 20, Zfy1 - zinc finger protein 1, y linked, Nfat5 - nuclear factor of activated t cells 5, Rock2 - rho-associated coiled-coil containing protein kinase 2, Mafk - v-maf musculoaponeurotic fibrosarcoma oncogene family, protein k (avian), Hmgb2 - high mobility group box 2, Foxo4 - forkhead box o4, Zfp932 - zinc finger protein 932, Musk - muscle, skeletal, rece…
GO:1902679	negative regulation of RNA biosynthetic process	9.89e-10	9.16e-07	1.83	4143	425	485	91	[Hcfc2 - host cell factor c2, Zbed6 - zinc finger, bed domain containing 6, En1 - engrailed 1, Rcor1 - rest corepressor 1, Nfe2l1 - nuclear factor, erythroid derived 2,-like 1, Nfatc3 - nuclear factor of activated t cells, cytoplasmic, calcineurin dependent 3, Tbl1xr1 - transducin (beta)-like 1x-linked receptor 1, Hspa8 - heat shock protein 8, Gzf1 - gdnf-inducible zinc finger protein 1, Esrra - …
GO:1903507	negative regulation of nucleic acid-templated transcription	9.89e-10	8.4e-07	1.83	4143	425	485	91	[Hcfc2 - host cell factor c2, Zbed6 - zinc finger, bed domain containing 6, En1 - engrailed 1, Rcor1 - rest corepressor 1, Nfe2l1 - nuclear factor, erythroid derived 2,-like 1, Nfatc3 - nuclear factor of activated t cells, cytoplasmic, calcineurin dependent 3, Tbl1xr1 - transducin (beta)-like 1x-linked receptor 1, Hspa8 - heat shock protein 8, Gzf1 - gdnf-inducible zinc finger protein 1, Esrra - …
GO:0045892	negative regulation of transcription, DNA-templated	1.37e-09	1.07e-06	1.83	4143	421	485	90	[Hcfc2 - host cell factor c2, Zbed6 - zinc finger, bed domain containing 6, En1 - engrailed 1, Rcor1 - rest corepressor 1, Nfe2l1 - nuclear factor, erythroid derived 2,-like 1, Nfatc3 - nuclear factor of activated t cells, cytoplasmic, calcineurin dependent 3, Tbl1xr1 - transducin (beta)-like 1x-linked receptor 1, Hspa8 - heat shock protein 8, Gzf1 - gdnf-inducible zinc finger protein 1, Esrra - …
GO:0010468	regulation of gene expression	7.82e-09	5.69e-06	1.36	4143	1346	485	214	[Zscan20 - zinc finger and scan domains 20, Zfy1 - zinc finger protein 1, y linked, Nfat5 - nuclear factor of activated t cells 5, Rock2 - rho-associated coiled-coil containing protein kinase 2, Mafk - v-maf musculoaponeurotic fibrosarcoma oncogene family, protein k (avian), Stk40 - serine/threonine kinase 40, Hmgb2 - high mobility group box 2, Foxo4 - forkhead box o4, Zfp932 - zinc finger protei…
GO:0050794	regulation of cellular process	1.67e-08	1.13e-05	1.19	4143	2454	485	343	[Myh14 - myosin, heavy polypeptide 14, Apbb1ip - amyloid beta (a4) precursor protein-binding, family b, member 1 interacting protein, Kcng1 - potassium voltage-gated channel, subfamily g, member 1, Cgnl1 - cingulin-like 1, Epb4.1 - erythrocyte protein band 4.1, Zscan20 - zinc finger and scan domains 20, Zfy1 - zinc finger protein 1, y linked, Tjp3 - tight junction protein 3, Nfat5 - nuclear facto…
GO:0051253	negative regulation of RNA metabolic process	8.09e-08	5.15e-05	1.66	4143	489	485	95	[Hcfc2 - host cell factor c2, Zbed6 - zinc finger, bed domain containing 6, En1 - engrailed 1, Rcor1 - rest corepressor 1, Nfe2l1 - nuclear factor, erythroid derived 2,-like 1, Nfatc3 - nuclear factor of activated t cells, cytoplasmic, calcineurin dependent 3, Tbl1xr1 - transducin (beta)-like 1x-linked receptor 1, Hspa8 - heat shock protein 8, Gzf1 - gdnf-inducible zinc finger protein 1, Esrra - …
GO:0031323	regulation of cellular metabolic process	2.63e-07	0.000158	1.26	4143	1717	485	253	[Zscan20 - zinc finger and scan domains 20, Zfy1 - zinc finger protein 1, y linked, Nfat5 - nuclear factor of activated t cells 5, Rock2 - rho-associated coiled-coil containing protein kinase 2, Mafk - v-maf musculoaponeurotic fibrosarcoma oncogene family, protein k (avian), Stk40 - serine/threonine kinase 40, Hmgb2 - high mobility group box 2, Rtel1 - regulator of telomere elongation helicase 1,…
GO:0051171	regulation of nitrogen compound metabolic process	5.34e-07	0.000302	1.26	4143	1654	485	244	[Zscan20 - zinc finger and scan domains 20, Zfy1 - zinc finger protein 1, y linked, Nfat5 - nuclear factor of activated t cells 5, Rock2 - rho-associated coiled-coil containing protein kinase 2, Mafk - v-maf musculoaponeurotic fibrosarcoma oncogene family, protein k (avian), Stk40 - serine/threonine kinase 40, Hmgb2 - high mobility group box 2, Rtel1 - regulator of telomere elongation helicase 1,…
GO:0050789	regulation of biological process	1.09e-06	0.000587	1.16	4143	2560	485	347	[Myh14 - myosin, heavy polypeptide 14, Apbb1ip - amyloid beta (a4) precursor protein-binding, family b, member 1 interacting protein, Kcng1 - potassium voltage-gated channel, subfamily g, member 1, Cgnl1 - cingulin-like 1, Epb4.1 - erythrocyte protein band 4.1, Zscan20 - zinc finger and scan domains 20, Zfy1 - zinc finger protein 1, y linked, Tjp3 - tight junction protein 3, Nfat5 - nuclear facto…
GO:0060255	regulation of macromolecule metabolic process	1.61e-06	0.000822	1.24	4143	1723	485	250	[Zscan20 - zinc finger and scan domains 20, Zfy1 - zinc finger protein 1, y linked, Nfat5 - nuclear factor of activated t cells 5, Rock2 - rho-associated coiled-coil containing protein kinase 2, Mafk - v-maf musculoaponeurotic fibrosarcoma oncogene family, protein k (avian), Stk40 - serine/threonine kinase 40, Hmgb2 - high mobility group box 2, Rtel1 - regulator of telomere elongation helicase 1,…
GO:0000122	negative regulation of transcription by RNA polymerase II	2.12e-06	0.00103	1.76	4143	305	485	63	[Hcfc2 - host cell factor c2, Zbed6 - zinc finger, bed domain containing 6, En1 - engrailed 1, Nfe2l1 - nuclear factor, erythroid derived 2,-like 1, Nfatc3 - nuclear factor of activated t cells, cytoplasmic, calcineurin dependent 3, Tbl1xr1 - transducin (beta)-like 1x-linked receptor 1, Gzf1 - gdnf-inducible zinc finger protein 1, Esrra - estrogen related receptor, alpha, Zkscan17 - zinc finger w…
GO:0080090	regulation of primary metabolic process	2.48e-06	0.00115	1.24	4143	1689	485	245	[Zscan20 - zinc finger and scan domains 20, Zfy1 - zinc finger protein 1, y linked, Nfat5 - nuclear factor of activated t cells 5, Rock2 - rho-associated coiled-coil containing protein kinase 2, Mafk - v-maf musculoaponeurotic fibrosarcoma oncogene family, protein k (avian), Stk40 - serine/threonine kinase 40, Hmgb2 - high mobility group box 2, Rtel1 - regulator of telomere elongation helicase 1,…
GO:0045934	negative regulation of nucleobase-containing compound metabolic process	2.52e-06	0.00112	1.53	4143	560	485	100	[Tbl1xr1 - transducin (beta)-like 1x-linked receptor 1, Hspa8 - heat shock protein 8, Gzf1 - gdnf-inducible zinc finger protein 1, Esrra - estrogen related receptor, alpha, Zfp748 - zinc finger protein 748, Mafk - v-maf musculoaponeurotic fibrosarcoma oncogene family, protein k (avian), Rtel1 - regulator of telomere elongation helicase 1, Hmgb2 - high mobility group box 2, Pcgf1 - polycomb group …
GO:2000113	negative regulation of cellular macromolecule biosynthetic process	3.75e-06	0.00159	1.54	4143	522	485	94	[Hcfc2 - host cell factor c2, Zbed6 - zinc finger, bed domain containing 6, En1 - engrailed 1, Rcor1 - rest corepressor 1, Nfe2l1 - nuclear factor, erythroid derived 2,-like 1, Nfatc3 - nuclear factor of activated t cells, cytoplasmic, calcineurin dependent 3, Tbl1xr1 - transducin (beta)-like 1x-linked receptor 1, Hspa8 - heat shock protein 8, Gzf1 - gdnf-inducible zinc finger protein 1, Esrra - …
GO:0010558	negative regulation of macromolecule biosynthetic process	4.06e-06	0.00166	1.53	4143	530	485	95	[Hcfc2 - host cell factor c2, Zbed6 - zinc finger, bed domain containing 6, En1 - engrailed 1, Rcor1 - rest corepressor 1, Nfe2l1 - nuclear factor, erythroid derived 2,-like 1, Nfatc3 - nuclear factor of activated t cells, cytoplasmic, calcineurin dependent 3, Tbl1xr1 - transducin (beta)-like 1x-linked receptor 1, Hspa8 - heat shock protein 8, Gzf1 - gdnf-inducible zinc finger protein 1, Esrra - …
GO:0045944	positive regulation of transcription by RNA polymerase II	5.21e-06	0.00204	1.65	4143	373	485	72	[En1 - engrailed 1, Deb1 - differentially expressed in b16f10 1, Asxl1 - additional sex combs like 1, Nfe2l1 - nuclear factor, erythroid derived 2,-like 1, Nfatc3 - nuclear factor of activated t cells, cytoplasmic, calcineurin dependent 3, Tbl1xr1 - transducin (beta)-like 1x-linked receptor 1, Kmt2c - lysine (k)-specific methyltransferase 2c, Nfat5 - nuclear factor of activated t cells 5, Esrra -…
GO:0065007	biological regulation	5.67e-06	0.00214	1.14	4143	2654	485	354	[Myh14 - myosin, heavy polypeptide 14, Apbb1ip - amyloid beta (a4) precursor protein-binding, family b, member 1 interacting protein, Kcng1 - potassium voltage-gated channel, subfamily g, member 1, Cgnl1 - cingulin-like 1, Epb4.1 - erythrocyte protein band 4.1, Zscan20 - zinc finger and scan domains 20, Zfy1 - zinc finger protein 1, y linked, Tjp3 - tight junction protein 3, Nfat5 - nuclear facto…
GO:0031327	negative regulation of cellular biosynthetic process	7.25e-06	0.00264	1.51	4143	544	485	96	[Hcfc2 - host cell factor c2, Zbed6 - zinc finger, bed domain containing 6, En1 - engrailed 1, Rcor1 - rest corepressor 1, Nfe2l1 - nuclear factor, erythroid derived 2,-like 1, Nfatc3 - nuclear factor of activated t cells, cytoplasmic, calcineurin dependent 3, Tbl1xr1 - transducin (beta)-like 1x-linked receptor 1, Hspa8 - heat shock protein 8, Clk2 - cdc-like kinase 2, Gzf1 - gdnf-inducible zinc …
GO:0019222	regulation of metabolic process	8.31e-06	0.00292	1.21	4143	1812	485	257	[Zscan20 - zinc finger and scan domains 20, Zfy1 - zinc finger protein 1, y linked, Nfat5 - nuclear factor of activated t cells 5, Fap - fibroblast activation protein, Rock2 - rho-associated coiled-coil containing protein kinase 2, Mafk - v-maf musculoaponeurotic fibrosarcoma oncogene family, protein k (avian), Stk40 - serine/threonine kinase 40, Hmgb2 - high mobility group box 2, Rtel1 - regulat…
GO:0009890	negative regulation of biosynthetic process	1.28e-05	0.00435	1.49	4143	551	485	96	[Hcfc2 - host cell factor c2, Zbed6 - zinc finger, bed domain containing 6, En1 - engrailed 1, Rcor1 - rest corepressor 1, Nfe2l1 - nuclear factor, erythroid derived 2,-like 1, Nfatc3 - nuclear factor of activated t cells, cytoplasmic, calcineurin dependent 3, Tbl1xr1 - transducin (beta)-like 1x-linked receptor 1, Hspa8 - heat shock protein 8, Clk2 - cdc-like kinase 2, Gzf1 - gdnf-inducible zinc …
GO:0030856	regulation of epithelial cell differentiation	2.12e-05	0.00696	3.2	4143	40	485	15	[Vezf1 - vascular endothelial zinc finger 1, Nfe2l1 - nuclear factor, erythroid derived 2,-like 1, Krt84 - keratin 84, Prkx - protein kinase, x-linked, Maff - v-maf musculoaponeurotic fibrosarcoma oncogene family, protein f (avian), Rock2 - rho-associated coiled-coil containing protein kinase 2, Pax8 - paired box gene 8, Ovol2 - ovo-like 2 (drosophila), Pax6 - paired box gene 6, Foxp1 - forkhead …
GO:0045893	positive regulation of transcription, DNA-templated	2.32e-05	0.00738	1.5	4143	501	485	88	[En1 - engrailed 1, Deb1 - differentially expressed in b16f10 1, Asxl1 - additional sex combs like 1, Nfe2l1 - nuclear factor, erythroid derived 2,-like 1, Nfatc3 - nuclear factor of activated t cells, cytoplasmic, calcineurin dependent 3, Tbl1xr1 - transducin (beta)-like 1x-linked receptor 1, Kmt2c - lysine (k)-specific methyltransferase 2c, Nfat5 - nuclear factor of activated t cells 5, Esrra -…
GO:1903508	positive regulation of nucleic acid-templated transcription	2.32e-05	0.00715	1.5	4143	501	485	88	[En1 - engrailed 1, Deb1 - differentially expressed in b16f10 1, Asxl1 - additional sex combs like 1, Nfe2l1 - nuclear factor, erythroid derived 2,-like 1, Nfatc3 - nuclear factor of activated t cells, cytoplasmic, calcineurin dependent 3, Tbl1xr1 - transducin (beta)-like 1x-linked receptor 1, Kmt2c - lysine (k)-specific methyltransferase 2c, Nfat5 - nuclear factor of activated t cells 5, Esrra -…
GO:1902680	positive regulation of RNA biosynthetic process	2.51e-05	0.00752	1.5	4143	502	485	88	[En1 - engrailed 1, Deb1 - differentially expressed in b16f10 1, Asxl1 - additional sex combs like 1, Nfe2l1 - nuclear factor, erythroid derived 2,-like 1, Nfatc3 - nuclear factor of activated t cells, cytoplasmic, calcineurin dependent 3, Tbl1xr1 - transducin (beta)-like 1x-linked receptor 1, Kmt2c - lysine (k)-specific methyltransferase 2c, Nfat5 - nuclear factor of activated t cells 5, Esrra -…
GO:0032501	multicellular organismal process	0.000146	0.0425	1.36	4143	704	485	112	[Myh14 - myosin, heavy polypeptide 14, Rbbp8 - retinoblastoma binding protein 8, Palb2 - partner and localizer of brca2, Tbl1xr1 - transducin (beta)-like 1x-linked receptor 1, Gzf1 - gdnf-inducible zinc finger protein 1, Nfat5 - nuclear factor of activated t cells 5, Gdf1 - growth differentiation factor 1, Rock2 - rho-associated coiled-coil containing protein kinase 2, Setdb2 - set domain, bifurc…
GO:0050793	regulation of developmental process	0.000196	0.0554	1.38	4143	611	485	99	[Myh14 - myosin, heavy polypeptide 14, Epb4.1 - erythrocyte protein band 4.1, Syne3 - spectrin repeat containing, nuclear envelope family member 3, Rock2 - rho-associated coiled-coil containing protein kinase 2, Esrra - estrogen related receptor, alpha, Hmgb2 - high mobility group box 2, Foxo4 - forkhead box o4, Zfp932 - zinc finger protein 932, Musk - muscle, skeletal, receptor tyrosine kinase, …
GO:0010628	positive regulation of gene expression	0.000221	0.0609	1.36	4143	673	485	107	[Tbl1xr1 - transducin (beta)-like 1x-linked receptor 1, Hspa8 - heat shock protein 8, Nfat5 - nuclear factor of activated t cells 5, Rock2 - rho-associated coiled-coil containing protein kinase 2, Esrra - estrogen related receptor, alpha, Hmgb2 - high mobility group box 2, Foxo4 - forkhead box o4, Hsf2 - heat shock factor 2, Musk - muscle, skeletal, receptor tyrosine kinase, Zp3 - zona pellucida …
GO:0003008	system process	0.000227	0.0609	1.77	4143	183	485	38	[Myh14 - myosin, heavy polypeptide 14, Olfr612 - olfactory receptor 612, En1 - engrailed 1, Adarb1 - adenosine deaminase, rna-specific, b1, Btbd9 - btb (poz) domain containing 9, Nfatc3 - nuclear factor of activated t cells, cytoplasmic, calcineurin dependent 3, Nos3 - nitric oxide synthase 3, endothelial cell, Dlg2 - discs, large homolog 2 (drosophila), Tcf15 - transcription factor 15, Rock2 - r…
GO:0051254	positive regulation of RNA metabolic process	0.000239	0.0623	1.4	4143	562	485	92	[En1 - engrailed 1, Deb1 - differentially expressed in b16f10 1, Asxl1 - additional sex combs like 1, Nfe2l1 - nuclear factor, erythroid derived 2,-like 1, Nfatc3 - nuclear factor of activated t cells, cytoplasmic, calcineurin dependent 3, Tbl1xr1 - transducin (beta)-like 1x-linked receptor 1, Kmt2c - lysine (k)-specific methyltransferase 2c, Hspa8 - heat shock protein 8, Nfat5 - nuclear factor o…
GO:0050877	nervous system process	0.000241	0.0613	2.01	4143	115	485	27	[Myh14 - myosin, heavy polypeptide 14, Olfr612 - olfactory receptor 612, En1 - engrailed 1, Adarb1 - adenosine deaminase, rna-specific, b1, Btbd9 - btb (poz) domain containing 9, Dlg2 - discs, large homolog 2 (drosophila), Tcf15 - transcription factor 15, Kcnab2 - potassium voltage-gated channel, shaker-related subfamily, beta member 2, Tbx1 - t-box 1, Musk - muscle, skeletal, receptor tyrosine k…
GO:0009887	animal organ morphogenesis	0.000376	0.0935	1.95	4143	118	485	27	[Asxl1 - additional sex combs like 1, Palb2 - partner and localizer of brca2, Tcf15 - transcription factor 15, Prkx - protein kinase, x-linked, Stk40 - serine/threonine kinase 40, Tmeff1 - transmembrane protein with egf-like and two follistatin-like domains 1, Gli3 - gli-kruppel family member gli3, Tbx1 - t-box 1, Dlc1 - deleted in liver cancer 1, Nr5a2 - nuclear receptor subfamily 5, group a, me…
GO:0007600	sensory perception	0.000388	0.0942	2.56	4143	50	485	15	[Myh14 - myosin, heavy polypeptide 14, Olfr612 - olfactory receptor 612, Pde6a - phosphodiesterase 6a, cgmp-specific, rod, alpha, Btbd9 - btb (poz) domain containing 9, Olfm2 - olfactomedin 2, Dlg2 - discs, large homolog 2 (drosophila), Lef1 - lymphoid enhancer binding factor 1, Chd7 - chromodomain helicase dna binding protein 7, Myo3b - myosin iiib, Gnal - guanine nucleotide binding protein, alp…
GO:0045935	positive regulation of nucleobase-containing compound metabolic process	0.000405	0.0961	1.34	4143	668	485	105	[Tbl1xr1 - transducin (beta)-like 1x-linked receptor 1, Hspa8 - heat shock protein 8, Nfat5 - nuclear factor of activated t cells 5, Rock2 - rho-associated coiled-coil containing protein kinase 2, Esrra - estrogen related receptor, alpha, Setdb2 - set domain, bifurcated 2, Rtel1 - regulator of telomere elongation helicase 1, Hmgb2 - high mobility group box 2, Foxo4 - forkhead box o4, Hsf2 - heat …
GO:0007275	multicellular organism development	0.000489	0.113	1.52	4143	326	485	58	[En1 - engrailed 1, Palb2 - partner and localizer of brca2, Nfatc3 - nuclear factor of activated t cells, cytoplasmic, calcineurin dependent 3, Gdf1 - growth differentiation factor 1, Elf3 - e74-like factor 3, Setdb2 - set domain, bifurcated 2, C77370 - expressed sequence c77370, Foxo4 - forkhead box o4, Tmeff1 - transmembrane protein with egf-like and two follistatin-like domains 1, Musk - muscl…
GO:0048856	anatomical structure development	0.000499	0.113	1.29	4143	833	485	126	[Myh14 - myosin, heavy polypeptide 14, Palb2 - partner and localizer of brca2, Tbl1xr1 - transducin (beta)-like 1x-linked receptor 1, Tjp3 - tight junction protein 3, Gdf1 - growth differentiation factor 1, Esrra - estrogen related receptor, alpha, Setdb2 - set domain, bifurcated 2, Mafk - v-maf musculoaponeurotic fibrosarcoma oncogene family, protein k (avian), Stk40 - serine/threonine kinase 40…
GO:0032502	developmental process	0.000623	0.138	1.22	4143	1186	485	170	[Myh14 - myosin, heavy polypeptide 14, Myo16 - myosin xvi, Palb2 - partner and localizer of brca2, Tbl1xr1 - transducin (beta)-like 1x-linked receptor 1, Gzf1 - gdnf-inducible zinc finger protein 1, Tjp3 - tight junction protein 3, Gdf1 - growth differentiation factor 1, Fap - fibroblast activation protein, Rock2 - rho-associated coiled-coil containing protein kinase 2, Esrra - estrogen related r…
GO:0007423	sensory organ development	0.000651	0.141	2.94	4143	32	485	11	[Chd7 - chromodomain helicase dna binding protein 7, Klf4 - kruppel-like factor 4 (gut), Pax6 - paired box gene 6, Grhl2 - grainyhead-like 2 (drosophila), Sox3 - sry-box containing gene 3, Ascl2 - achaete-scute complex homolog 2 (drosophila), Six4 - sine oculis-related homeobox 4, Gli3 - gli-kruppel family member gli3, Tcf15 - transcription factor 15, Pbx1 - pre b cell leukemia homeobox 1, Lef1 -…
GO:2000026	regulation of multicellular organismal development	0.000671	0.143	1.41	4143	467	485	77	[Rcor1 - rest corepressor 1, Deb1 - differentially expressed in b16f10 1, Nfe2l1 - nuclear factor, erythroid derived 2,-like 1, Nfatc3 - nuclear factor of activated t cells, cytoplasmic, calcineurin dependent 3, Esrra - estrogen related receptor, alpha, Rock2 - rho-associated coiled-coil containing protein kinase 2, C77370 - expressed sequence c77370, Nr2c2 - nuclear receptor subfamily 2, group c…
GO:0007610	behavior	0.000693	0.144	2	4143	98	485	23	[Myh14 - myosin, heavy polypeptide 14, En1 - engrailed 1, Ncoa2 - nuclear receptor coactivator 2, Mbd2 - methyl-cpg binding domain protein 2, Adarb1 - adenosine deaminase, rna-specific, b1, Btbd9 - btb (poz) domain containing 9, Olfm2 - olfactomedin 2, Tcf15 - transcription factor 15, Chd7 - chromodomain helicase dna binding protein 7, Grik1 - glutamate receptor, ionotropic, kainate 1, Pax6 - pai…
GO:0032673	regulation of interleukin-4 production	0.000842	0.172	6.83	4143	5	485	4	[Cebpb - ccaat/enhancer binding protein (c/ebp), beta, Zp3 - zona pellucida glycoprotein 3, Lef1 - lymphoid enhancer binding factor 1, Cd40lg - cd40 ligand]
GO:0048869	cellular developmental process	0.000863	0.172	1.31	4143	689	485	106	[Myh14 - myosin, heavy polypeptide 14, Myo16 - myosin xvi, Tbl1xr1 - transducin (beta)-like 1x-linked receptor 1, Tjp3 - tight junction protein 3, Rock2 - rho-associated coiled-coil containing protein kinase 2, Hspa2 - heat shock protein 2, Foxo4 - forkhead box o4, Zfp932 - zinc finger protein 932, Musk - muscle, skeletal, receptor tyrosine kinase, Zp3 - zona pellucida glycoprotein 3, Klf4 - krup…
GO:0043267	negative regulation of potassium ion transport	0.000892	0.175	5.34	4143	8	485	5	[Ank3 - ankyrin 3, epithelial, Nos3 - nitric oxide synthase 3, endothelial cell, Agrn - agrin, Gnaq - guanine nucleotide binding protein, alpha q polypeptide, Atf4 - activating transcription factor 4]

## Sheet: GOFunction_Chromatin
GO Term	Description	P-value	FDR q-value	Enrichment	N	B	n	b	Genes
GO:0000981	DNA-binding transcription factor activity, RNA polymerase II-specific	1.57e-39	3.92e-36	3.81	4143	233	485	104	[Zkscan6 - zinc finger with krab and scan domains 6, Zscan20 - zinc finger and scan domains 20, Zfy1 - zinc finger protein 1, y linked, Gzf1 - gdnf-inducible zinc finger protein 1, Nfat5 - nuclear factor of activated t cells 5, Esrra - estrogen related receptor, alpha, Zfp748 - zinc finger protein 748, Zfp787 - zinc finger protein 787, Mafk - v-maf musculoaponeurotic fibrosarcoma oncogene family,…
GO:0003700	DNA-binding transcription factor activity	8.02e-39	9.99e-36	3.67	4143	249	485	107	[Zkscan6 - zinc finger with krab and scan domains 6, Zscan20 - zinc finger and scan domains 20, Zfy1 - zinc finger protein 1, y linked, Gzf1 - gdnf-inducible zinc finger protein 1, Nfat5 - nuclear factor of activated t cells 5, Esrra - estrogen related receptor, alpha, Zfp748 - zinc finger protein 748, Zfp787 - zinc finger protein 787, Mafk - v-maf musculoaponeurotic fibrosarcoma oncogene family,…
GO:0000978	RNA polymerase II proximal promoter sequence-specific DNA binding	7.06e-36	5.87e-33	3.56	4143	247	485	103	[Zkscan6 - zinc finger with krab and scan domains 6, Zscan20 - zinc finger and scan domains 20, Gzf1 - gdnf-inducible zinc finger protein 1, Nfat5 - nuclear factor of activated t cells 5, Esrra - estrogen related receptor, alpha, Zfp748 - zinc finger protein 748, Mafk - v-maf musculoaponeurotic fibrosarcoma oncogene family, protein k (avian), Foxo4 - forkhead box o4, Zbtb39 - zinc finger and btb …
GO:0000987	proximal promoter sequence-specific DNA binding	1.44e-35	8.96e-33	3.51	4143	253	485	104	[Zkscan6 - zinc finger with krab and scan domains 6, Zscan20 - zinc finger and scan domains 20, Gzf1 - gdnf-inducible zinc finger protein 1, Nfat5 - nuclear factor of activated t cells 5, Esrra - estrogen related receptor, alpha, Zfp748 - zinc finger protein 748, Mafk - v-maf musculoaponeurotic fibrosarcoma oncogene family, protein k (avian), Hmgb2 - high mobility group box 2, Foxo4 - forkhead bo…
GO:0000977	RNA polymerase II regulatory region sequence-specific DNA binding	4.91e-35	2.45e-32	3.28	4143	292	485	112	[Zkscan6 - zinc finger with krab and scan domains 6, Zscan20 - zinc finger and scan domains 20, Zfy1 - zinc finger protein 1, y linked, Gzf1 - gdnf-inducible zinc finger protein 1, Nfat5 - nuclear factor of activated t cells 5, Esrra - estrogen related receptor, alpha, Zfp748 - zinc finger protein 748, Mafk - v-maf musculoaponeurotic fibrosarcoma oncogene family, protein k (avian), Zbtb22 - zinc …
GO:0001012	RNA polymerase II regulatory region DNA binding	4.91e-35	2.04e-32	3.28	4143	292	485	112	[Zkscan6 - zinc finger with krab and scan domains 6, Zscan20 - zinc finger and scan domains 20, Zfy1 - zinc finger protein 1, y linked, Gzf1 - gdnf-inducible zinc finger protein 1, Nfat5 - nuclear factor of activated t cells 5, Esrra - estrogen related receptor, alpha, Zfp748 - zinc finger protein 748, Mafk - v-maf musculoaponeurotic fibrosarcoma oncogene family, protein k (avian), Zbtb22 - zinc …
GO:0000976	transcription regulatory region sequence-specific DNA binding	3.01e-31	1.07e-28	2.91	4143	346	485	118	[Zkscan6 - zinc finger with krab and scan domains 6, Zscan20 - zinc finger and scan domains 20, Tbl1xr1 - transducin (beta)-like 1x-linked receptor 1, Zfy1 - zinc finger protein 1, y linked, Gzf1 - gdnf-inducible zinc finger protein 1, Nfat5 - nuclear factor of activated t cells 5, Esrra - estrogen related receptor, alpha, Zfp748 - zinc finger protein 748, Mafk - v-maf musculoaponeurotic fibrosar…
GO:0044212	transcription regulatory region DNA binding	7.7e-31	2.4e-28	2.89	4143	349	485	118	[Zkscan6 - zinc finger with krab and scan domains 6, Zscan20 - zinc finger and scan domains 20, Tbl1xr1 - transducin (beta)-like 1x-linked receptor 1, Zfy1 - zinc finger protein 1, y linked, Gzf1 - gdnf-inducible zinc finger protein 1, Nfat5 - nuclear factor of activated t cells 5, Esrra - estrogen related receptor, alpha, Zfp748 - zinc finger protein 748, Mafk - v-maf musculoaponeurotic fibrosar…
GO:0001067	regulatory region nucleic acid binding	1.95e-30	5.4e-28	2.86	4143	352	485	118	[Zkscan6 - zinc finger with krab and scan domains 6, Zscan20 - zinc finger and scan domains 20, Tbl1xr1 - transducin (beta)-like 1x-linked receptor 1, Zfy1 - zinc finger protein 1, y linked, Gzf1 - gdnf-inducible zinc finger protein 1, Nfat5 - nuclear factor of activated t cells 5, Esrra - estrogen related receptor, alpha, Zfp748 - zinc finger protein 748, Mafk - v-maf musculoaponeurotic fibrosar…
GO:0003690	double-stranded DNA binding	6.16e-28	1.54e-25	2.55	4143	436	485	130	[Zkscan6 - zinc finger with krab and scan domains 6, Rbbp8 - retinoblastoma binding protein 8, Zscan20 - zinc finger and scan domains 20, Tbl1xr1 - transducin (beta)-like 1x-linked receptor 1, Gzf1 - gdnf-inducible zinc finger protein 1, Zfy1 - zinc finger protein 1, y linked, Nfat5 - nuclear factor of activated t cells 5, Esrra - estrogen related receptor, alpha, Zfp787 - zinc finger protein 787…
GO:1990837	sequence-specific double-stranded DNA binding	7.8e-28	1.77e-25	2.68	4143	383	485	120	[Zkscan6 - zinc finger with krab and scan domains 6, Zscan20 - zinc finger and scan domains 20, Tbl1xr1 - transducin (beta)-like 1x-linked receptor 1, Zfy1 - zinc finger protein 1, y linked, Gzf1 - gdnf-inducible zinc finger protein 1, Nfat5 - nuclear factor of activated t cells 5, Esrra - estrogen related receptor, alpha, Zfp787 - zinc finger protein 787, Zfp748 - zinc finger protein 748, Mafk -…
GO:0140110	transcription regulator activity	2.25e-27	4.67e-25	2.43	4143	486	485	138	[Zkscan6 - zinc finger with krab and scan domains 6, Tdrd3 - tudor domain containing 3, Rbbp8 - retinoblastoma binding protein 8, Zscan20 - zinc finger and scan domains 20, Tbl1xr1 - transducin (beta)-like 1x-linked receptor 1, Gzf1 - gdnf-inducible zinc finger protein 1, Zfy1 - zinc finger protein 1, y linked, Nfat5 - nuclear factor of activated t cells 5, Esrra - estrogen related receptor, alph…
GO:0043565	sequence-specific DNA binding	2.04e-25	3.91e-23	2.45	4143	443	485	127	[Zkscan6 - zinc finger with krab and scan domains 6, Zscan20 - zinc finger and scan domains 20, Tbl1xr1 - transducin (beta)-like 1x-linked receptor 1, Gzf1 - gdnf-inducible zinc finger protein 1, Zfy1 - zinc finger protein 1, y linked, Nfat5 - nuclear factor of activated t cells 5, Esrra - estrogen related receptor, alpha, Zfp787 - zinc finger protein 787, Zfp748 - zinc finger protein 748, Zbtb22…
GO:0003677	DNA binding	6.26e-20	1.12e-17	1.84	4143	818	485	176	[Zkscan6 - zinc finger with krab and scan domains 6, Rbbp8 - retinoblastoma binding protein 8, Zscan20 - zinc finger and scan domains 20, Palb2 - partner and localizer of brca2, Tbl1xr1 - transducin (beta)-like 1x-linked receptor 1, Zfy1 - zinc finger protein 1, y linked, Gzf1 - gdnf-inducible zinc finger protein 1, Nfat5 - nuclear factor of activated t cells 5, Esrra - estrogen related receptor,…
GO:0001228	DNA-binding transcription activator activity, RNA polymerase II-specific	3.82e-17	6.36e-15	3.68	4143	109	485	47	[Tfap2c - transcription factor ap-2, gamma, Dmrt1 - doublesex and mab-3 related transcription factor 1, Klf13 - kruppel-like factor 13, Vezf1 - vascular endothelial zinc finger 1, Nfe2l1 - nuclear factor, erythroid derived 2,-like 1, Nfatc3 - nuclear factor of activated t cells, cytoplasmic, calcineurin dependent 3, Gzf1 - gdnf-inducible zinc finger protein 1, Nfat5 - nuclear factor of activated …
GO:0001227	DNA-binding transcription repressor activity, RNA polymerase II-specific	1.11e-13	1.73e-11	3.92	4143	74	485	34	[Tfap2c - transcription factor ap-2, gamma, En1 - engrailed 1, Zbtb45 - zinc finger and btb domain containing 45, Nfe2l1 - nuclear factor, erythroid derived 2,-like 1, Nfatc3 - nuclear factor of activated t cells, cytoplasmic, calcineurin dependent 3, Gzf1 - gdnf-inducible zinc finger protein 1, Esrra - estrogen related receptor, alpha, Mynn - myoneurin, Zc3h8 - zinc finger ccch type containing 8…
GO:0038023	signaling receptor activity	0.000114	0.0167	3.48	4143	27	485	11	[Grik1 - glutamate receptor, ionotropic, kainate 1, Olfr612 - olfactory receptor 612, Nr2c2 - nuclear receptor subfamily 2, group c, member 2, Nr5a2 - nuclear receptor subfamily 5, group a, member 2, Nr2c1 - nuclear receptor subfamily 2, group c, member 1, Sema6a - sema domain, transmembrane domain (tm), and cytoplasmic domain, (semaphorin) 6a, Nr2f6 - nuclear receptor subfamily 2, group f, membe…
GO:0046872	metal ion binding	0.000257	0.0356	1.29	4143	906	485	137	[Zkscan6 - zinc finger with krab and scan domains 6, Zscan20 - zinc finger and scan domains 20, Zswim1 - zinc finger swim-type containing 1, Efhd1 - ef hand domain containing 1, Zfy1 - zinc finger protein 1, y linked, Gzf1 - gdnf-inducible zinc finger protein 1, Rock2 - rho-associated coiled-coil containing protein kinase 2, Esrra - estrogen related receptor, alpha, Zfp787 - zinc finger protein 7…
GO:0003676	nucleic acid binding	0.000268	0.0351	1.21	4143	1460	485	206	[Tdrd3 - tudor domain containing 3, Zscan20 - zinc finger and scan domains 20, Zfy1 - zinc finger protein 1, y linked, Nfat5 - nuclear factor of activated t cells 5, Mafk - v-maf musculoaponeurotic fibrosarcoma oncogene family, protein k (avian), Rtel1 - regulator of telomere elongation helicase 1, Hmgb2 - high mobility group box 2, Foxo4 - forkhead box o4, Zfp932 - zinc finger protein 932, Stra1…
GO:0043169	cation binding	0.000677	0.0844	1.27	4143	925	485	137	[Zkscan6 - zinc finger with krab and scan domains 6, Zscan20 - zinc finger and scan domains 20, Zswim1 - zinc finger swim-type containing 1, Efhd1 - ef hand domain containing 1, Zfy1 - zinc finger protein 1, y linked, Gzf1 - gdnf-inducible zinc finger protein 1, Rock2 - rho-associated coiled-coil containing protein kinase 2, Esrra - estrogen related receptor, alpha, Zfp787 - zinc finger protein 7…
GO:0060089	molecular transducer activity	0.000678	0.0805	2.64	4143	42	485	13	[Olfr612 - olfactory receptor 612, Nr5a2 - nuclear receptor subfamily 5, group a, member 2, Sema6a - sema domain, transmembrane domain (tm), and cytoplasmic domain, (semaphorin) 6a, Nr2f6 - nuclear receptor subfamily 2, group f, member 6, Ccnk - cyclin k, Prkx - protein kinase, x-linked, Esrra - estrogen related receptor, alpha, Lef1 - lymphoid enhancer binding factor 1, Grik1 - glutamate recepto…
GO:0003707	steroid hormone receptor activity	0.000688	0.0779	4.66	4143	11	485	6	[Nr2c2 - nuclear receptor subfamily 2, group c, member 2, Nr5a2 - nuclear receptor subfamily 5, group a, member 2, Nr2c1 - nuclear receptor subfamily 2, group c, member 1, Nr2f6 - nuclear receptor subfamily 2, group f, member 6, Esrra - estrogen related receptor, alpha, Lef1 - lymphoid enhancer binding factor 1]
GO:0001161	intronic transcription regulatory region sequence-specific DNA binding	0.000892	0.0967	5.34	4143	8	485	5	[Ncoa2 - nuclear receptor coactivator 2, Grhl2 - grainyhead-like 2 (drosophila), Hsf2 - heat shock factor 2, Tbx1 - t-box 1, Zc3h8 - zinc finger ccch type containing 8]
GO:0044213	intronic transcription regulatory region DNA binding	0.000892	0.0927	5.34	4143	8	485	5	[Ncoa2 - nuclear receptor coactivator 2, Grhl2 - grainyhead-like 2 (drosophila), Hsf2 - heat shock factor 2, Tbx1 - t-box 1, Zc3h8 - zinc finger ccch type containing 8]

## Sheet: Correlation_Whole-vs-Chromatin
Uniprot-IDs found in whole oroteome	Detected in chromatin fraction proteome dataset?
Q8BKX1	-
P70423	-
P59672	-
P17897	-
Q9CXJ1	-
Q9D3W4	-
P70124	-
Q9CR41	-
Q8R307	-
Q91YR9	-
Q8C196	-
Q6P8I6	-
D3Z286	-
O55022	-
P16627	-
P22682	-
Q8BM41	-
Q9D0F9	-
B1AUY2	-
P45591	-
Q8BUR4	-
Q9CS42	-
P50171	-
Q9CPZ8	-
Q8CH77	-
O35604	-
A0A075B5V1	-
Q9QY93	-
P61759	-
A0A494BB10	-
Q8C2K1	-
Q8R3F5	-
Q9ESW8	-
Q61133	-
Q7TRH5	-
Q5YD48	-
Q9QVP9	-
F8VPX2	-
Q8VC30	-
Q9WTK3	-
Q3UFY7	-
Q8BGY4	-
Q8CI59	-
Q62241	-
Q61578	-
F6UFZ5	-
P58064	-
Q9WV80	-
O88935	-
Q99LS3	-
Q3TDD9	-
A0A571BDL9	-
Q80U44	-
P61082	-
Q80VJ6	-
Q7TNE3	-
Q61146	-
O35943	-
Q9CQZ1	-
Q9QZL0	-
E9Q8I7	-
A0A0J9YTS1	-
E9QA16	-
Q9ET54	-
P51163	-
Q8BU40	-
Q6NXN1	-
D3YZ78	-
P0DN91	-
Q9JKF1	-
Q9D0K1	-
P02104	-
E9PXF8	-
P47877	-
P23780	-
Q9R112	-
Q8VHK1	-
Q9CQE1	-
O09159	-
Q9DB90	-
Q9CXC3	-
Q9QYG0	-
Q9CWZ7	-
Q99NB8	-
P70695	-
P22725	-
O70404	-
Q8C0V0	-
Q3UHJ0	-
P01680	-
Q9CQM5	-
Q6PDH0	-
A0A075B5N4	-
Q62441	-
Q91XV3	-
Q9JJU8	-
P01674	-
Q6P073	-
P36552	-
Q05769	-
P21126	-
P13011	-
Q8BH64	-
Q63870	-
Q9D7A8	-
Q3UCV8	-
Q9JK88	-
Q8BH73	-
P07091	-
Q91VN4	-
Q4PJX1	-
P98086	-
A2AIM4	-
Q9CQF6	-
Q8BSZ2	-
P13597	-
Q8BIX9	-
P35505	-
Q9R0T8	-
Q05A80	-
E9Q3G5	-
Q9D892	-
Q9Z0N1	-
Q6P5C5	-
Q9CZS1	-
Q8C0D0	-
Q91W67	-
Q8K296	-
Q8BHL8	-
Q4V9Z5	-
O08585	-
P11930	-
Q99JN2	-
Q3UUG6	-
Q8R016	-
O88307	-
P35235	-
Q3U2S4	-
Q99KR7	-
F6V8M6	-
Q9DC23	-
O88561	-
Q9D882	-
P70290	-
Q80ZQ9	-
P45377	-
P16045	-
A0A140LJB7	-
Q9Z0X4	-
Q9D6F9	-
Q8BH49	-
Q8BGF6	-
Q8BGF7	-
Q9Z172	-
Q80YX1	-
Q9CR60	-
Q99M54	-
Q8K0G5	-
E9PV36	-
Q8K199	-
B2RY04	-
Q9DCI3	-
Q9WUR9	-
Q80XJ3	-
Q99J79	-
Q8BMI3	-
Q8BVN4	-
E9Q7G1	-
P21981	-
Q8VD75	-
Q91YJ5	-
Q791V5	-
Q8CAS9	-
Q99MI1	-
Q9DBZ1	-
P63321	-
P53702	-
Q8BUV3	-
O70250	-
E9PV58	-
Q99JW4	-
Q8VC70	-
Q3UW53	-
Q9WU28	-
Q9CRA7	-
A0A140T8P6	-
P11404	-
Q80VJ2	-
Q5BL07	-
Q9Z1J2	-
Q9D8T0	-
Q9CR50	-
Q63961	-
Q80Y56	-
Q3UHH1	-
P01660	-
Q91VH6	-
A0A075B5M4	-
P58021	-
Q91V83	-
P97314	-
P12265	-
O55101	-
Q8CDM8	-
Q3TV70	-
Q8K1A5	-
P82343	-
Q9Z2U0	-
Q6NZM9	-
Q8BFR4	-
Q8QZS3	-
Q9D9V3	-
Q9DCL8	-
Q8VHE0	-
Q8BUH1	-
Q3V009	-
Q03958	-
Q9ESK9	-
P03987	-
F7BP55	-
Q8BZA9	-
O55230	-
Q0VGB7	-
O89112	-
P16015	-
P03930	-
Q3UMW8	-
Q9CR09	-
P48025	-
O70274	-
P56376	-
Q9CQU0	-
Q8R2Y2	-
Q62393	-
Q99LI9	-
Q91WU5	-
Q8BWF0	-
F2Z3U3	-
Q810Y9	-
Q91V04	-
O35874	-
Q8BH55	-
Q9CQA6	-
Q60854	-
Q8R2R3	-
O88455	-
Q9CXZ1	-
P48722	-
Q8K157	-
Q9Z320	-
P63073	-
Q9JM98	-
P01635	-
Q9D486	-
Q61090	-
Q9JHI2	-
Q91YE7	-
Q4KMM3	-
Q9DB15	-
P43883	-
P54116	-
H3BJB6	-
Q9CZN8	-
B2RSH2	-
A0A0G2JE89	-
Q8VDD8	-
Q9CZX9	-
Q91WL6	-
Q924M7	-
Q505D7	-
Q9D6U8	-
Q8K274	-
A0A140T8P5	-
P28028	-
P62843	-
Q78J03	-
P20067	-
P59024	-
Q3TL26	-
Q8VDI7	-
P19783	-
Q4FZG9	-
P20060	-
Q9JI46	-
Q504P9	-
Q3TZM9	-
Q11136	-
O35316	-
Q9CRB8	-
P11928	-
D3YZP9	-
Q91ZN5	-
Q62070	-
Q8VDQ1	-
Q9CRA4	-
A8Y5H7	-
Q923Z3	-
P63044	-
E9Q903	-
G5E829	-
Q9JJV2	-
Q61176	-
Q9QXG2	-
Q5ND34	-
Q9DB07	-
O88983	-
Q8BJ34	-
Q9CQW9	-
Q99LM3	-
A7KBS4	-
Q9ES46	-
Q8C080	-
O08677	-
Q8BTY8	-
P12388	-
Q9DB60	-
Q80W71	-
Q9CWU4	-
Q07417	-
Q9ERN0	-
Q4VGL6	-
Q3UJD6	-
Q922G0	-
B1AXD8	-
P97315	-
Q924Z4	-
Q8BV79	-
Q7TN60	-
Q9DCV7	-
Q7TML3	-
E1U8D0	-
P01831	-
E9Q5G8	-
P21460	-
Q8VCA8	-
Q64669	-
Q91W89	-
Q8CI04	-
Q9JHI5	-
Q8BHN1	-
P63024	-
E9Q7M5	-
Q7TMC8	-
P70699	-
Q80ZS3	-
Q91WG2	-
Q9WVF8	-
O88848	-
Q9JMA2	-
Q9CR61	-
P11688	-
Q9D967	-
P18528	-
P04247	-
Q91WT9	-
A6H630	-
Q64735	-
Q9QYR9	-
Q8BFQ8	-
Q8BH86	-
Q8C0L9	-
O54804	-
Q80XB4	-
Q8C7K6	-
Q8CFI5	-
A0A0G2JFV5	-
O89050	-
Q8BHS6	-
P17047	-
Q9Z1T6	-
Q9JHC0	-
Q8CAK3	-
Q9DCS3	-
F6RUI8	-
A0A0B4J1J1	-
Q8R1K4	-
O35609	-
Q60823	-
Q91XB7	-
P61025	-
Q8BYK6	-
A6H6E2	-
Q8BTE0	-
Q9QZR0	-
O35621	-
P13808	-
Q6A070	-
Q62219	-
Q7TSE6	-
Q6PGH2	-
Q99KZ6	-
Q91VS7	-
Q6P9Q4	-
Q8CFD4	-
Q5RL79	-
Q8BYZ7	-
Q9WVQ5	-
Q80TZ9	-
B8JJG9	-
Q9QUR7	-
Q5U3K5	-
Q8K387	-
Q91YY4	-
O35660	-
P37804	-
Q9ET22	-
Q9D1H8	-
D3YY91	-
P35951	-
P35123	-
Q9D0B5	-
A0A3B2WCL5	-
Q6PB90	-
Q9CQ54	-
A0A0R4J1J1	-
Q9D7X8	-
Q9Z2Y8	-
P0C7T6	-
Q8JZS9	-
Q8BXL7	-
Q99L13	-
Q9DBF1	-
Q8R0H9	-
Q99KB8	-
P30282	-
B1ARW8	-
Q8BHX1	-
Q9ERS2	-
O88958	-
Q9CZX7	-
Q7TN29	-
Q8R3S6	-
Q99MS8	-
Q9DAM7	-
B9EKI3	-
Q9R1S8	-
Q9D6W8	-
O88428	-
Q3V3V9	-
Q8CJ26	-
P55065	-
P56390	-
Q8CFE6	-
Q9CZ42	-
Q8BQY8	-
Q923K4	-
A0A338P6F4	-
O35451	-
P63094	-
Q8BGR6	-
Q9D6J5	-
P52194	-
Q9JMD3	-
O88597	-
Q9D8B4	-
Q8C181	-
P32507	-
Q9CWQ0	-
Q8VD62	-
Q9D8T7	-
Q8BVI5	-
Q61194	-
P01642	-
Q8BPE4	-
Q9R088	-
Q9CXW2	-
E9PYG6	-
P97429	-
Q80VA0	-
Q9Z2I0	-
Q9CQJ0	-
Q8C5L3	-
Q9R1T4	-
P26883	-
Q3U2P1	-
Q8BWM0	-
Q8VCH5	-
Q9CQV5	-
Q4KML4	-
Q8VDC0	-
Q9ERV1	-
Q8BW93	-
P46737	-
B1AU75	-
Q8VEB4	-
Q9DCZ4	-
Q62093	-
P40694	-
Q149C2	-
P59808	-
Q3UIU2	-
Q920R0	-
P70441	-
Q9D8P4	-
P20357	-
Q9D5T0	-
Q8BHI7	-
F7BET1	-
Q9WVL0	-
Q8BNW9	-
Q7TNL7	-
A0A0U1RPK5	-
A0A0N4SVM3	-
Q9CWD0	-
O70255	-
G3X9C2	-
Q61263	-
Q7TSI1	-
Q9ERQ8	-
Q3TGG2	-
Q9QZB7	-
F6S5B6	-
Q8CAY6	-
Q8CDG3	-
Q922Q6	-
Q3TMX5	-
Q9D8F1	-
Q9CXR1	-
Q8CAK1	-
P21958	-
Q921C5	-
O08811	-
Q99K74	-
Q9CQ92	-
O08648	-
Q9QUK3	-
P02798	-
Q9Z0S1	-
Q6PF93	-
Q8VDG7	-
Q8BXZ1	-
E9PYD1	-
A2AKG8	-
E9Q9B7	-
Q80UN1	-
G3XA17	-
P17710	-
Q9R1Q9	-
P18826	-
G3UYT1	-
Q6P2K3	-
Q8C5K5	-
Q9CY45	-
P56812	-
P97858	-
Q91W61	-
Q8CC86	-
O55126	-
Q8VE88	-
Q9CWW6	-
Q8VC16	-
Q69ZJ7	-
P0DJF2	-
Q8CG76	-
Q9Z2R6	-
P17439	-
Q9D1Q4	-
Q8BWH0	-
Q9CPX6	-
Q6NVG5	-
Q78IK4	-
Q99JT9	-
P97390	-
S4R2A9	-
Q9QXW0	-
Q00196	-
Q99KI3	-
Q8C0L0	-
Q9R224	-
Q8BPU7	-
Q5SV85	-
Q9WVS8	-
Q8C0J2	-
Q99J78	-
P46656	-
P61600	-
Q7TSQ8	-
P81117	-
Q8R2H9	-
Q8K3H0	-
Q922M7	-
P42859	-
Q8BR63	-
Q80XC2	-
Q8JZY2	-
Q3TLS3	-
Q3UJP5	-
P62897	-
P30412	-
Q91ZA3	-
Q99JZ0	-
P70236	-
Q99J10	-
Q9D2R6	-
Q3UH68	-
Q9D4L6	-
P70303	-
P62627	-
A0A571BEQ6	-
Q78IQ7	-
A2T4N6	-
Q61085	-
P51661	-
Q9WV95	-
Q80WC7	-
Q501J7	-
Q8K2Q7	-
Q61391	-
A2AMW0	-
Q8BZM0	-
Q9D4V0	-
Q8VC03	-
Q8VD66	-
Q9D6K9	-
P39654	-
A0A5F8MPH5	-
Q91V76	-
O55023	-
Q9JHQ5	-
A2AF34	-
Q9D4V7	-
O08997	-
Q8CI71	-
V9GX45	-
P01633	-
Q9DCB8	-
Q5M9N4	-
Q9DD16	-
P35585	-
A0A1W2P7A1	-
Q9JI99	-
P97370	-
Q7TN58	-
Q924H5	-
F6XXE6	-
Q3TCJ1	-
Q9WVE8	-
Q9DBE0	-
Q9WU78	-
P17563	-
Q9EPS3	-
A0A338P7A1	-
Q99PQ2	-
Q3U0V2	-
Q62165	-
Q80TJ7	-
Q80V94	-
A0A3Q4EGW0	-
Q3UHC0	-
Q8VE95	-
Q99PQ1	-
Q62413	-
Q8CH72	-
A2AFQ2	-
O08969	-
Q62074	-
Q6NSU3	-
Q9JK92	-
Q9ERL7	-
Q61334	-
Q6PDX6	-
P08043	-
Q570Y9	-
Q3TDX8	-
Q8R5H6	-
Q9Z0E2	-
Q9D711	-
Q9D6K8	-
P10639	-
Q9D020	-
Q9DCC8	-
P35831	-
Q8BGB5	-
O88673	-
Q9JHJ3	-
Q7TMW6	-
Q3U034	-
P57785	-
P15535	-
Q8CCB4	-
Q8K2P7	-
P24622	-
B9EJ80	-
Q3U276	-
Q60928	-
Q7TPD2	-
Q3TVC7	-
Q641P0	-
A0A0J9YUP5	-
Q3V0J1	-
Q9CQC9	-
Q99PW4	-
P21956	-
O55055	-
P55264	-
O35405	-
Q8BHG2	-
Q99KN2	-
Q8BLY2	-
Q9DAI2	-
Q80Y98	-
Q8BSI6	-
A0A494BB75	-
Q61224	-
A2AE27	-
Q9Z2W1	-
P08122	-
A2RSX7	-
F6SRV1	-
Q9DC37	-
Q8R317	-
Q6PJN8	-
F6XWD4	-
Q9Z2G1	-
Q9JJB9	-
Q8BFW7	-
O88587	-
Q8VC51	-
Q811I0	-
O88396	-
Q3ULL6	-
Q9CPT4	-
Q8C163	-
Q3UPH1	-
Q80X66	-
Q91VC7	-
Q9Z2D0	-
O08749	-
Q9JIS8	-
O08912	-
Q8CI12	-
Q6NSR8	-
Q9CZY3	-
Q8BUV8	-
Q9Z0F8	-
Q8K0C1	-
Q3UHC7	-
B7ZMP1	-
Q148V7	-
Q99ML1	-
Q9CPY0	-
Q08189	-
Q9DAU1	-
P47857	-
Q9D0U6	-
Q60936	-
A2RTL5	-
Q8VBV7	-
O08691	-
Q9D2C2	-
Q8BSN9	-
Q9R1Y5	-
Q5NCR9	-
Q8BTR5	-
Q8R4Z4	-
Q8JZP9	-
Q9CZP7	-
Q6NZL0	-
Q6PAJ1	-
Q8VC88	-
Q8C4B4	-
Q3UGS4	-
Q9EP89	-
Q9CQ79	-
Q8VD00	-
Q6NZC7	-
Q9CQY5	-
Q80Y20	-
Q6L8S8	-
Q8C0Z1	-
Q8JZY4	-
Q9WUD8	-
Q8BH97	-
Q9CQ91	-
Q3V460	-
Q8VC48	-
O35245	-
Q9DBU0	-
P25911	-
Q80X68	-
Q9CWQ8	-
Q8BV13	-
Q62384	-
Q3B7Z2	-
A3KGW5	-
Q9Z120	-
Q60676	-
Q61733	-
Q91X58	-
Q62420	-
Q9CXT7	-
Q8C0E2	-
Q9CQC7	-
Q8K4J0	-
Q78YY6	-
D3Z6Q9	-
Q8CII2	-
Q80UK0	-
Q8BKX6	-
P23804	-
P35282	-
Q8C3X4	-
Q9ERD7	-
O54988	-
P62075	-
Q922J3	-
Q99L43	-
Q4JIM5	-
Q9CWV0	-
Q9CPV7	-
Q9CQL7	-
P28667	-
Q921J2	-
Q8C1A3	-
Q8JZY1	-
P56380	-
P16627	-
Q60631	-
Q61337	-
P35283	-
Q64152	-
O35143	-
Q9DBW3	-
Q8CGA0	-
Q99MX1	-
Q66T02	-
Q8BG73	-
Q99JP4	-
P70335	-
Q9CQA1	-
Q91W98	-
P59759	-
Q7TSH2	-
Q9CRB3	-
Q9R0Q3	-
Q3TLD5	-
Q99KN1	-
Q8BGP6	-
Q8BXA5	-
Q9QYI5	-
Q8R361	-
Q566J8	-
Q8C5L6	-
Q9WV96	-
Q3URQ7	-
Q8VE99	-
P19001	-
Q9R0P6	-
Q3U284	-
Q80ZK0	-
Q9D920	-
Q9CQ13	-
Q9WTZ0	-
Q6PDY2	-
A2AI05	-
Q9DBP5	-
Q3THJ3	-
Q9CXI0	-
Q8QZS1	-
Q9D1H6	-
Q9CWY4	-
Q8BT14	-
Q9CQ69	-
Q921S7	-
Q6PIU9	-
Q8BFR1	-
O54918	-
P53690	-
Q8BZB2	-
Q9D023	-
Q9CQ86	-
Q91WK0	-
Q9EPL4	-
P61022	-
Q9JJG0	-
F8VPZ9	-
P51125	-
P52503	-
P16675	-
Q8R4E9	-
Q5SNZ0	-
Q5H8C4	-
Q9QWR8	-
E9QKR1	-
B1AVH7	-
A0A087WSP5	-
O08573	-
O55229	-
Q9ER39	-
Q920L5	-
Q9CQ89	-
Q7TMQ7	-
Q76LS9	-
Q8C9H6	-
Q9D1H7	-
Q91VM9	-
Q8C3W1	-
Q9D7K5	-
Q8CGU1	-
Q9CR00	-
P0C027	-
Q8C1Z8	-
Q8R3Q6	-
Q58A65	-
Q80ZV0	-
Q6P9Q6	-
O88545	-
Q8VE47	-
Q8C2A2	-
Q8BH59	-
Q3TC46	-
P35689	-
Q8BFQ9	-
Q8VCL2	-
Q99J83	-
Q9JJK2	-
Q9JK48	-
P97480	-
P53762	-
Q9QXN3	-
Q9JM14	-
Q923J1	-
Q9CR64	-
O35379	-
Q6NZA9	-
Q91WK5	-
Q91ZR2	-
Q9DBN4	-
Q9D6V8	-
P06537	-
Q9JI19	-
Q99K70	-
Q9CRC9	-
Q9EPB4	-
Q9CQ36	-
P54728	-
Q9DBA6	-
Q60778	-
Q9CR51	-
O55098	-
Q8C2E4	-
Q99KC8	-
O88792	-
Q8BIJ7	-
Q8R0Z5	-
F6ZHM5	-
Q9DB27	-
Q61205	-
O89079	-
Q8BUY9	-
Q8BL48	-
Q791T5	-
P0DN34	-
Q8R001	-
Q8BH48	-
D3Z7P3	-
P43406	-
Q62136	-
Q9R049	-
Q9CPW2	-
Q3U2A8	-
Q8VCS3	-
P28867	-
A0A2I3BQS8	-
Q9D2Y5	-
Q9CZC8	-
P97393	-
Q922H9	-
Q9QYI4	-
Q3UHX2	-
Q9CRD0	-
S4R1M9	-
Q8CH62	-
Q8K0C8	-
Q99MW1	-
P70295	-
Q78HU3	-
Q9D529	-
E9Q876	-
Q91XB0	-
Q3TQB2	-
Q9CR70	-
Q3UV17	-
Q8BH43	-
P06797	-
Q80VR2	-
Q9CR21	-
A2AF47	-
Q923D2	-
Q922B6	-
A0A0R4J1G7	-
Q8R3K3	-
Q8VBY2	-
O88448	-
P08207	-
Q8BGW5	-
Q99L27	-
Q9CQC8	-
Q2TPA8	-
Q8BHD8	-
P56395	-
Q9QZ73	-
Q62420	-
Q9CYN9	-
E9PWS4	-
P05480	-
Q810U5	-
Q8BFR6	-
Q9D6K7	-
Q9DCT8	-
P58871	-
Q9CQE3	-
Q2HXL6	-
Q91Z38	-
Q8BZW4	-
G3UX26	-
E9Q3C1	-
Q9CWD8	-
Q9R060	-
Q8CGI1	-
Q8BHL5	-
A0A286YD13	-
P0CG14	-
Q923B1	-
Q8R3Q0	-
Q9D0L4	-
Q9D009	-
A2BI45	-
Q9D1F4	-
Q8K013	-
Q6P8H8	-
A1L317	-
P97742	-
Q80UN9	-
Q8BY89	-
P17665	-
Q61127	-
Q9CQR6	-
Q9WTK7	-
P0C7N9	-
Q61542	-
Q9R233	-
Q3UFF7	-
Q3TPE9	-
Q80XP9	-
Q5HZH2	-
P70452	-
Q80UP8	-
P10518	-
Q9WVL3	-
Q7TT50	-
O09117	-
A0A5F8MPF2	-
Q8R151	-
Q6PD03	-
O08908	-
Q9D8S9	-
D3Z3H2	-
Q3UDW8	-
Q9JJ00	-
Q9ERI6	-
Q9DBT3	-
Q9CQN3	-
Q3ULF4	-
Q8VC34	-
Q7TPM6	-
O88843	-
Q9CZA6	-
P15105	-
Q5KU39	-
Q99NF7	-
A2A9C3	-
P01897	-
P97765	-
A2AG47	-
Q9JL56	-
Q9DBQ7	-
Q91ZR1	-
Q8VED2	-
Q8BGR9	-
Q99N85	-
G3UZZ3	-
J3QPS7	-
P0DPE0	-
Q8VHQ2	-
Q921V5	-
Q9CRB6	-
Q8K4F5	-
Q9DCC4	-
Q9D8X5	-
A0A1W2P7G9	-
Q8BGV8	-
Q9Z0H7	-
Q9JM62	-
Q9D6Y7	-
O89051	-
P31786	-
Q8VEA4	-
Q91VZ6	-
Q8R1V4	-
G5E8P0	-
G5E8R8	-
Q9ERV7	-
Q8R1G6	-
Q9WTR2	-
Q9WTP2	-
Q9Z0F7	-
Q6PEM8	-
P03958	-
Q9DCH6	-
Q99JW2	-
A0A1W2P879	-
Q9JM13	-
Q80XK6	-
Q9QZS3	-
O08547	-
Q9CXV1	-
Q8CI08	-
P70303	-
Q9CQ22	-
Q9QYE6	-
E9Q4Z2	-
Q9EPL9	-
A0A286YCY3	-
Q5U4D8	-
P61620	-
Q9CQT7	-
Q921M7	-
Q6P8M1	-
Q9CRA5	-
Q59J78	-
Q9DCJ9	-
Q80U49	-
Q6P8X1	-
Q8K094	-
Q6S5J6	-
Q9JHW2	-
O35166	-
Q9Z2G9	-
P54227	-
A0A1W2P7Q6	-
Q8BGQ1	-
Q8K1R7	-
Q8BHE1	-
P53368	-
A2A6H1	-
P26187	-
Q8C407	-
Q8BX94	-
Q8K183	-
Q9D1F3	-
Q9CY57	-
Q9CXU1	-
Q8CHS8	-
P60487	-
P70335	-
Q07813	-
Q60696	-
Q8VCY8	-
Q60770	-
Q8BP27	-
Q6P6I6	-
Q8C129	-
Q91W40	-
D3Z6P9	-
Q9DCS9	-
Q9DCT1	-
Q6PEV3	-
Q3V113	-
O88351	-
Q3UHL1	-
Q8QZZ7	-
O35598	-
P61205	-
Q2EMV9	-
P06803	-
Q3U5C8	-
Q64516	-
Q8VCX6	-
P53612	-
P70188	-
Q9D4H2	-
Q9CVD2	-
Q8C165	-
Q9D710	-
Q9Z2D1	-
Q01237	-
Q8C754	-
Q8C1Y8	-
Q8R179	-
P20040	-
P97372	-
Q9DCZ1	-
O35711	-
Q91WE1	-
Q924D0	-
P16110	-
Q9CR95	-
O55047	-
Q8R395	-
Q8VDS8	-
Q8CDJ3	-
Q9QUG2	-
Q9D8V0	-
Q9DCJ5	-
Q9Z2M6	-
Q9WTK5	-
Q99JW1	-
Q9CPQ1	-
Q9CQV4	-
P48771	-
O35640	-
A2AAY5	-
Q99N80	-
A0A338P6G8	-
Q3UZP4	-
Q9Z1X2	-
Q9JJC6	-
Q9DCA2	-
P49070	-
Q9D2C6	-
P40338	-
P47941	-
Q5U5V2	-
Q9JKL4	-
Q8C7U7	-
Q9Z255	-
Q91YM2	-
Q8BVU5	-
Q8R2K4	-
Q9DD18	-
Q8K1Z0	-
Q3KNM2	-
Q99KY4	-
Q8BLM0	-
Q8BPM2	-
Q99N89	-
Q3UUQ7	-
Q80SY5	-
Q80YV4	-
Q3U487	-
Q7TQF7	-
Q9ER73	-
Q9JI78	-
Q99NF3	-
Q9D7P6	-
O70230	-
Q6PDJ6	-
Q8CFV9	-
O89114	-
Q8CG72	-
Q9QZC8	-
Q9D162	-
Q8VDQ8	-
Q924T3	-
Q9D5J6	-
Q9JKY5	-
P02802	-
A0A2R8VKN0	-
Q91X96	-
Q8CFX1	-
D3YWW6	-
P97346	-
Q80XE1	-
Q8K396	-
Q91XC9	-
Q99J38	-
Q91ZP3	-
Q9CPY1	-
P16092	-
Q8BH05	-
Q9ET26	-
Q8VEG4	-
Q9CRG1	-
A2A5K6	-
Q99LJ7	-
Q61576	-
P25962	-
A3KMP2	-
Q8BKY8	-
Q9CY62	-
Q4VAA2	-
Q9DBX6	-
Q8BG94	-
Q8R146	-
Q9D1F5	-
Q8C0D4	-
Q9D924	-
Q91ZV0	-
P10833	-
Q8BZW8	-
Q3URE1	-
P25322	-
Q9WVD5	-
Q9D906	-
Q8VEH8	-
Q61500	-
A2AW66	-
Q9R1K5	-
P49586	-
Q3TAA7	-
Q9DAX9	-
Q3UGX8	-
Q8R1U2	-
Q8BVF7	-
Q640Q5	-
P31996	-
Q6A058	-
Q8BX57	-
Q99JF5	-
Q8VC57	-
Q9CR27	-
P30276	-
Q91VU6	-
Q9CWS0	-
Q5HZI9	-
P52825	-
Q8VHL1	-
Q8K0D7	-
Q06985	-
Q08024	-
Q9QZM0	-
Q9WTS2	-
Q8C4K7	-
O55013	-
Q9D1R2	-
Q99LJ1	-
A0A087WPL8	-
P05063	-
Q9CXE7	-
P70271	-
Q32NY4	-
Q78PG9	-
G3X9X1	-
Q8CF89	-
Q91ZW2	-
Q9QY24	-
Q8BJH1	-
Q78RX3	-
Q80WW9	-
Q9CZH3	-
Q8VDH1	-
P70280	-
Q9CQ00	-
Q8R5F3	-
E9Q137	-
Q9DCD5	-
Q80ZM8	-
Q3UMR0	-
Q62137	-
Q9CX00	-
Q3U3N6	-
E9Q512	-
Q8CIV8	-
Q9CQS9	-
Q9DCT5	-
A0A1B0GQZ3	-
Q80YA3	-
O35551	-
Q921L5	-
E9PUK2	-
Q8C7H1	-
Q99PS0	-
Q9Z2G0	-
F7CVL0	-
Q61189	-
Q8CBQ5	-
Q9D3R3	-
Q69ZC8	-
Q8BGX2	-
O88487	-
P31750	-
Q6PEE3	-
P14094	-
Q3U182	-
Q8BVQ5	-
Q91V64	-
Q9EST5	-
Q8CA72	-
Q8C0R0	-
Q99LI2	-
Q91ZX7	-
Q6P549	-
Q8CFE8	-
Q9CQG6	-
Q8BWQ6	-
Q3TWI9	-
Q99JP6	-
Q8BIA4	-
Q922M3	-
P04184	-
Q8WUR0	-
Q6ZPU9	-
Q920I9	-
Q0GNC1	-
Q9D952	-
Q9CZV5	-
Q8BUK6	-
Q8R3F9	-
Q60759	-
Q9QZB9	-
A1BN54	-
Q3U381	-
Q5U5M8	-
Q60738	-
Q9DAV9	-
Q9D289	-
Q9R244	-
Q9R0A0	-
Q9CQV1	-
A0A494BA76	-
Q8CIG0	-
O54782	-
Q8BG48	-
P97454	-
Q9JLG8	-
G3UWQ7	-
Q8BLF1	-
P54726	-
Q9CQ06	-
Q9CZV8	-
O09005	-
P22935	-
Q8VD04	-
P42567	-
Q8K1Y2	-
Q8BRM2	-
Q9CQZ5	-
Q99L00	-
A2AJ15	-
Q8C788	-
Q9WUU8	-
Q91VH2	-
Q8C7E9	-
Q9JM52	-
Q5XG73	-
Q6ZQI3	-
Q04207	-
Q9CPV1	-
Q3U422	-
Q62470	-
P16330	-
Q8JZL3	-
Q9CWP6	-
Q8BVL3	-
Q9R0A1	-
O35459	-
P85094	-
F6XCT0	-
P23506	-
Q8VCN9	-
C0HK79	-
Q5BLK4	-
Q8R3U1	-
Q9CPR7	-
Q3TMH2	-
O89053	-
Q9CR39	-
Q80TZ3	-
Q9CQJ8	-
Q7TS68	-
Q8K2C6	-
Q9D7N9	-
Q9CQH3	-
Q9QYR6	-
O70401	-
Q8CIM3	-
P70451	-
Q62422	-
S4R1I3	-
Q8C7D2	-
Q9DAV6	-
Q9EPQ7	-
Q64311	-
Q9JLC8	-
Q8K1X4	-
Q8K3C3	-
O88327	-
Q8BGE6	-
Q8R127	-
O88990	-
Q9CQF9	-
Q8K136	-
Q810J8	-
Q6P1J1	-
Q3V132	-
Q3UG98	-
Q505F4	-
Q8BMI4	-
Q8BU31	-
B1AZA5	-
S4R1D4	-
Q5EBP3	-
E0CXE7	-
B1AZP2	-
Q9EQW7	-
Q5SX19	-
Q3U5F4	-
Q99KR6	-
Q9QY36	-
Q99J27	-
Q9D7B1	-
Q8C2P3	-
Q3UMB5	-
Q8VBW1	-
Q9CQV7	-
Q99MK8	-
Q5SSH7	-
P53349	-
Q8K1E6	-
Q04863	-
Q8R5A0	-
Q8K4Z3	-
Q9CQX6	-
Q9CQ88	-
P58058	-
P28843	-
Q8BGD8	-
Q8BRG6	-
Q9CR24	-
Q9QZD8	-
P59383	-
Q8BYB9	-
Q8VI63	-
Q9CUN6	-
Q91VU0	-
Q6PGL7	-
P51954	-
Q8VEK0	-
Q64373	-
Q06138	-
E9PY43	-
Q8VC74	-
A0A1W2P7K6	-
P10287	-
O88643	-
Q8K2K6	-
P20490	-
Q08274	-
Q9R269	-
A2A7Q9	-
P58059	-
Q9CQD1	-
Q9DC29	-
P56695	-
Q9WUB4	-
Q8K2I4	-
Q62245	-
F6VQ81	-
Q7TNG5	-
P59114	-
Q8K126	-
Q99LI8	-
Q8R2R6	-
Q99KU1	-
Q61387	-
Q9WTL2	-
Q61644	-
P35290	-
O70517	-
P26011	-
P35294	-
O88845	-
Q8CAA7	-
Q7TQK5	-
Q6GQV7	-
Q8C0M9	-
Q9D7W5	-
P63254	-
Q6TEK5	-
Q8VEE0	-
Q91WF7	-
Q71RI9	-
E9Q6R3	-
Q9DAT5	-
Q3V1L4	-
Q9JJI6	-
Q9CY34	-
Q8CDA1	-
Q9D1M7	-
O35114	-
Q99JW5	-
Q8VCF0	-
E0CZH3	-
Q5SWW4	-
Q8BMK1	-
O70493	-
Q61941	-
Q9CYA0	-
Q62172	-
Q5SW45	-
Q64704	-
Q9QYC7	-
O88811	-
Q3U6U5	-
Q9WU20	-
Q9CY25	-
A2AW41	-
Q5SYL3	-
P48428	-
Q9CXX9	-
Q9D1B9	-
Q8R0Y6	-
Q9WV84	-
Q8VCH8	-
Q8R015	-
P56379	-
Q8BKC8	-
Q8K124	-
Q9JKV1	-
O70374	-
Q9ET30	-
Q99KJ8	-
Q9EP53	-
A2AUU0	-
Q8BWR2	-
Q69Z66	-
Q8VE38	-
Q8VC19	-
Q9CV28	-
Q99LJ2	-
E9Q467	-
O08539	-
Q9CQZ6	-
A0A087WQN7	-
Q91YI0	-
Q6P9R4	-
Q9DCJ1	-
Q08093	-
Q71FD7	-
P51855	-
Q9DD02	-
D3YTQ6	-
Q9DBM2	-
P70365	-
Q6DI86	-
Q68FE6	-
Q91V01	-
A0A1B0GS97	-
E9PWM3	-
Q9D3B1	-
E9QAT0	-
P19536	-
Q64467	-
Q6ZPR1	-
Q8R1R3	-
Q9CYU6	-
Q91VM3	-
D3YZU1	-
Q8BL99	-
P48381	-
Q8R216	-
O88851	-
Q8BHY8	-
Q6ZPJ0	-
Q61398	-
Q99JT6	-
Q8R4H9	-
Q7TNG8	-
Q99MR3	-
Q8BGV4	-
Q8BFQ6	-
Q8BHE8	-
F6V5I7	-
Q9Z210	-
Q8BGM7	-
Q8JZV7	-
Q8VED8	-
Q8K0P3	-
Q3TS02	-
Q64729	-
Q5SVR0	-
Q6P6J0	-
O70439	-
Q9JKF7	-
Q8BSK8	-
Q3UDP0	-
Q9JKA5	-
P38060	-
Q8BZM1	-
Q9D9Z1	-
E9Q8L9	-
Q9CQH7	-
Q9D620	-
Q920A5	-
Q8BJ63	-
P00158	-
Q3TP92	-
Q08091	-
Q6QD59	-
B2RXW8	-
A0A494BAM1	-
Q9DAS9	-
Q9Z1B7	-
Q9WV85	-
Q9CXY1	-
Q6PDG8	-
D3YUS5	-
Q5NCF2	-
Q9CR26	-
Q8K0V2	-
Q8BK75	-
Q3UA16	-
Q66GT5	-
P54822	-
Q3U0D9	-
Q9EQH2	-
Q9CWY3	-
O35215	-
Q921Q7	-
O35450	-
Q61739	-
Q01514	-
P61027	-
Q921J4	-
Q8CI43	-
Q8R3P8	-
Q60649	-
Q3TWL2	-
Q9DCM2	-
P09925	-
H3BLI7	-
Q91XA2	-
O88447	-
A0A1W2P8C0	-
Q3UFS0	-
Q9CWR1	-
Q8BYH7	-
E9Q2E4	-
Q8R2P1	-
A0A1B0GSB8	-
Q60767	-
Q8R4N0	-
Q9ESP1	-
Q9JLI6	-
O55060	-
Q62084	-
Q9D2U5	-
Q91WG3	-
Q8CEC2	-
Q91VW5	-
Q61806	-
Q925B0	-
D3Z1K3	-
Q8CI51	-
Q61418	-
Q9JHE7	-
Q8K2T4	-
Q7TPV2	-
Q9JL62	-
A2AJT4	-
Q8C569	-
Q9D142	-
Q9ER81	-
Q0KL01	-
Q91X43	-
F8VPZ3	-
Q9D385	-
Q9CWR7	-
Q80YQ8	-
Q9Z2G6	-
Q6ZQK5	-
Q8VCA6	-
Q920Q8	-
Q8BXQ8	-
A0A1Y7VP50	-
Q9D8P7	-
Q9JL60	-
Q8C7V8	-
B2KF50	-
Q8C142	-
Q6P4S6	-
Q3UQN2	-
Q8R5J9	-
Q9Z2X2	-
A2AG50	-
A2A7S7	-
Q571F8	-
Q80UY2	-
Q9Z2Y3	-
Q5BN45	-
Q3TDK6	-
O88513	-
A0A0R4J1R7	-
Q9JKK1	-
Q9CYN2	-
P61961	-
O35386	-
Q8R5L3	-
Q8BW87	-
Q8BVG4	-
O35680	-
P0C242	-
Q91WD4	-
Q9D8Z6	-
Q6ZQ12	-
Q9D6M3	-
Q9D8C6	-
Q68FD7	-
V9GX56	-
Q8R3I3	-
O35671	-
Q09143	-
Q571K4	-
Q99PT1	-
Q8BUY5	-
Q8VC31	-
Q8VDK1	-
Q62179	-
Q8R1X6	-
Q9CQN7	-
Q91XF0	-
P32020	-
P97784	-
Q99LX0	-
Q3TGF2	-
Q8BS90	-
Q8BIQ6	-
Q6WKZ8	-
Q9WV35	-
P97864	-
O35250	-
Q8VDT9	-
P97450	-
Q64705	-
P56677	-
Q4PZA2	-
Q91YP3	-
Q80W37	-
B1AVZ0	-
Q8R191	-
P08226	-
Q7TPM1	-
Q9ESU7	-
Q8K212	-
Q8BVR6	-
O35075	-
Q62523	-
Q64355	-
Q9Z266	-
P58467	-
Q60644	-
Q61831	-
Q99KK9	-
Q921N7	-
Q9DAZ9	-
Q61193	-
P0DMN7	-
P97821	-
Q9WTL7	-
Q9CQI3	-
Q6Y685	-
P07903	-
Q9D9M5	-
Q9QZE7	-
A6H611	-
Q9D709	-
P42125	-
A0A2I3BPX0	-
Q8R2U7	-
P49442	-
Q9CQK7	-
Q64430	-
P15920	-
Q9R0A5	-
B1AT83	-
Q9JKC7	-
O55106	-
O88425	-
Q02819	-
Q9CY97	-
Q9JIA7	-
Q9CPT3	-
Q9CQY2	-
A0A087WSF5	-
P83093	-
Q9QXA7	-
O88441	-
O35490	-
Q3TL54	-
Q8K4X7	-
Q9QZN4	-
O88824	-
Q80WT5	-
P28063	-
Q9JJZ2	-
Q9D0J8	-
Q3U0B3	-
O89016	-
Q9R1L5	-
P21995	-
Q2KHI9	-
O88879	-
O70305	-
Q9CPQ8	-
P43346	-
A2AWF2	-
Q0VGT4	-
P00015	-
Q8R4H2	-
O08970	-
Q8BPG6	-
A0A217FL55	-
Q8K012	-
Q8K3K7	-
Q9QY30	-
Q9QZM4	-
A0A0G2JFZ4	-
P62748	-
Q64442	-
Q9JI59	-
Q80UK7	-
Q99LJ0	-
Q64362	-
P22907	-
Q80W14	-
O54818	-
Q9Z2L6	-
Q9DBB8	-
A2AFK4	-
Q9JKY0	-
Q6DIA7	-
Q9QZ88	-
Q8K337	-
Q9CQ18	-
Q91YN1	-
Q9CWG8	-
Q80XR2	-
Q68FF9	-
Q9D8C4	-
E9Q411	-
O54786	-
P47740	-
Q8BVH9	-
Q9JJL8	-
Q9D0U1	-
Q8BGZ7	-
P10637	-
Q61599	-
Q9WUR2	-
Q99KF1	-
Q8CE46	-
Q9D6K5	-
Q9D1P4	-
P58283	-
Q8VC56	-
Q70KY4	-
Q3TXU5	-
P47968	-
Q3TIR1	-
Q9ER00	-
Q9DBL2	-
Q6PE15	-
Q8BTZ7	-
E9Q098	-
Q80UW2	-
Q9DC63	-
O35126	-
Q5U4F6	-
Q91YE3	-
Q8R0F3	-
Q9Z1A9	-
Q9CR88	-
P62960	-
Q99JB8	-
Q01768	-
Q9CR84	-
Q6P068	-
Q6PFH3	-
Q8C5W3	-
W4VSP4	-
Q7TN37	-
Q504M2	-
Q9D1G5	-
Q5NCX5	-
Q9CZR8	-
Q99KU0	-
O88653	-
Q9D1C8	-
Q8BGC1	-
P09671	-
Q9CZ82	-
Q8CHH9	-
Q9WV76	-
Q9WUB3	-
Q07243	-
Q91X91	-
Q80U28	-
P39098	-
P62484	-
Q9EQC5	-
P47226	-
Q8R3H9	-
Q08481	-
Q8BHZ0	-
Q9CWT3	-
Q7TPS5	-
Q9Z0H8	-
Q8BQX5	-
[truncated: 4,159 more rows]

## Sheet: Settings_GO_whole
Species used: Mus musculus
The system has recognized 4224 genes out of 4504 gene terms entered by the user.
0 genes were recognized by gene symbol and 4224 genes by other gene IDs .
55 duplicate genes were removed (keeping the highest ranking instance of each gene) leaving a total of 4169 genes.
Only 4143 of these genes are associated with a GO term.
Output in Microsoft Excel format
The GOrilla database is periodically updated using the GO database and other sources.
The GOrilla database was last updated on Mar 6, 2021
This results page will be available on this site for one month from now (until Mar 19, 2023 ). You can bookmark this page and come back to it later.
'P-value' is the enrichment p-value computed according to the mHG or HG model. This p-value is not corrected for multiple testing of 2493 GO terms.
'FDR q-value' is the correction of the above p-value for multiple testing using the Benjamini and Hochberg (1995) method.
Namely, for the ith term (ranked according to p-value) the FDR q-value is (p-value * number of GO terms) / i.
Enrichment (N, B, n, b) is defined as follows:
N - is the total number of genes
B - is the total number of genes associated with a specific GO term
n - is the number of genes in the top of the user's input list or in the target set when appropriate
b - is the number of genes in the intersection
Enrichment = (b/n) / (B/N)
Genes: For each GO term you can see the list of associated genes that appear in the optimal top of the list.
Each gene name is specified by gene symbol followed by a short description of the gene
Running mode		Two unranked lists of genes
Target set		Proteins found in whole proteome, but not in the chromatin fraction
Background set		Proteins found in both

## Sheet: GOProcess_whole
GO Term	Description	P-value	FDR q-value	Enrichment	N	B	n	b	Genes
GO:0006629	lipid metabolic process	5.47e-09	6.33e-05	1.42	5706	329	2051	168	[Abhd4 - abhydrolase domain containing 4, Mvd - mevalonate (diphospho) decarboxylase, Lypla2 - lysophospholipase 2, Etnk1 - ethanolamine kinase 1, Inpp5f - inositol polyphosphate-5-phosphatase f, Stard3 - start domain containing 3, Nr1h2 - nuclear receptor subfamily 1, group h, member 2, Ptgs2 - prostaglandin-endoperoxide synthase 2, Pi4k2b - phosphatidylinositol 4-kinase type 2 beta, Hsd11b2 - h…
GO:0006810	transport	1.83e-08	0.000106	1.2	5706	1138	2051	490	[Apoa1bp - apolipoprotein a-i binding protein, Sytl1 - synaptotagmin-like 1, Ist1 - increased sodium tolerance 1 homolog (yeast), Slc30a1 - solute carrier family 30 (zinc transporter), member 1, Slc25a28 - solute carrier family 25, member 28, Stx12 - syntaxin 12, Abl2 - v-abl abelson murine leukemia viral oncogene 2 (arg, abelson-related gene), Steap1 - six transmembrane epithelial antigen of the…
GO:0016192	vesicle-mediated transport	2.05e-08	7.91e-05	1.33	5706	470	2051	225	[Sytl1 - synaptotagmin-like 1, Stx12 - syntaxin 12, Abl2 - v-abl abelson murine leukemia viral oncogene 2 (arg, abelson-related gene), Stxbp3a - syntaxin binding protein 3a, Stx4a - syntaxin 4a (placental), Stx3 - syntaxin 3, Snx10 - sorting nexin 10, Vps39 - vacuolar protein sorting 39 (yeast), Aak1 - ap2 associated kinase 1, Pycard - pyd and card domain containing, Madd - map-kinase activating …
GO:0044255	cellular lipid metabolic process	2.18e-08	6.29e-05	1.45	5706	271	2051	141	[Abhd4 - abhydrolase domain containing 4, Mvd - mevalonate (diphospho) decarboxylase, Lypla2 - lysophospholipase 2, Etnk1 - ethanolamine kinase 1, Inpp5f - inositol polyphosphate-5-phosphatase f, Nr1h2 - nuclear receptor subfamily 1, group h, member 2, Ptgs2 - prostaglandin-endoperoxide synthase 2, Pi4k2b - phosphatidylinositol 4-kinase type 2 beta, Apoe - apolipoprotein e, Acads - acyl-coenzyme …
GO:0055085	transmembrane transport	5.09e-08	0.000118	1.52	5706	194	2051	106	[Slc38a2 - solute carrier family 38, member 2, Letm1 - leucine zipper-ef-hand containing transmembrane protein 1, Clcn2 - chloride channel 2, Clcn4-2 - chloride channel 4-2, Slc30a1 - solute carrier family 30 (zinc transporter), member 1, Slc25a28 - solute carrier family 25, member 28, Slc25a10 - solute carrier family 25 (mitochondrial carrier, dicarboxylate transporter), member 10, Pex16 - perox…
GO:0098657	import into cell	1.74e-07	0.000336	1.51	5706	184	2051	100	[Inpp5f - inositol polyphosphate-5-phosphatase f, Abl2 - v-abl abelson murine leukemia viral oncogene 2 (arg, abelson-related gene), Slc1a5 - solute carrier family 1 (neutral amino acid transporter), member 5, Unc119 - unc-119 homolog (c. elegans), Ap4e1 - adaptor-related protein complex ap-4, epsilon 1, Apoe - apolipoprotein e, Synrg - synergin, gamma, Prkcd - protein kinase c, delta, Snx10 - so…
GO:0033108	mitochondrial respiratory chain complex assembly	2.5e-07	0.000412	1.96	5706	54	2051	38	[Ndufa8 - nadh dehydrogenase (ubiquinone) 1 alpha subcomplex, 8, Ndufa13 - nadh dehydrogenase (ubiquinone) 1 alpha subcomplex, 13, Coa3 - cytochrome c oxidase assembly factor 3, Ndufb8 - nadh dehydrogenase (ubiquinone) 1 beta subcomplex 8, Surf1 - surfeit gene 1, Cox19 - cytochrome c oxidase assembly protein 19, Ndufaf5 - nadh dehydrogenase (ubiquinone) complex i, assembly factor 5, Foxred1 - fad…
GO:0006644	phospholipid metabolic process	3.53e-07	0.000511	1.62	5706	122	2051	71	[Gpaa1 - gpi anchor attachment protein 1, Abhd4 - abhydrolase domain containing 4, Plscr1 - phospholipid scramblase 1, Crls1 - cardiolipin synthase 1, Mvd - mevalonate (diphospho) decarboxylase, Etnk1 - ethanolamine kinase 1, Inpp5f - inositol polyphosphate-5-phosphatase f, Mtmr9 - myotubularin related protein 9, Nr1h2 - nuclear receptor subfamily 1, group h, member 2, Lpcat3 - lysophosphatidylch…
GO:0046486	glycerolipid metabolic process	1.11e-06	0.00142	1.61	5706	116	2051	67	[Abhd4 - abhydrolase domain containing 4, Plscr1 - phospholipid scramblase 1, Gpaa1 - gpi anchor attachment protein 1, Crls1 - cardiolipin synthase 1, Lypla2 - lysophospholipase 2, Etnk1 - ethanolamine kinase 1, Inpp5f - inositol polyphosphate-5-phosphatase f, Nr1h2 - nuclear receptor subfamily 1, group h, member 2, Mtmr9 - myotubularin related protein 9, Lpcat3 - lysophosphatidylcholine acyltran…
GO:0006811	ion transport	1.11e-06	0.00128	1.43	5706	224	2051	115	[Slc38a2 - solute carrier family 38, member 2, Clns1a - chloride channel, nucleotide-sensitive, 1a, Letm1 - leucine zipper-ef-hand containing transmembrane protein 1, Clcn2 - chloride channel 2, Slc30a1 - solute carrier family 30 (zinc transporter), member 1, Slc25a28 - solute carrier family 25, member 28, Clcn4-2 - chloride channel 4-2, Slc25a10 - solute carrier family 25 (mitochondrial carrier,…
GO:0051234	establishment of localization	1.81e-06	0.0019	1.16	5706	1227	2051	511	[Apoa1bp - apolipoprotein a-i binding protein, Sytl1 - synaptotagmin-like 1, Ist1 - increased sodium tolerance 1 homolog (yeast), Slc30a1 - solute carrier family 30 (zinc transporter), member 1, Slc25a28 - solute carrier family 25, member 28, Stx12 - syntaxin 12, Abl2 - v-abl abelson murine leukemia viral oncogene 2 (arg, abelson-related gene), Steap1 - six transmembrane epithelial antigen of the…
GO:0006914	autophagy	2.22e-06	0.00213	1.66	5706	94	2051	56	[Atg2b - autophagy related 2b, 9630033F20Rik - riken cdna 9630033f20 gene, Vmp1 - vacuole membrane protein 1, Acbd5 - acyl-coenzyme a binding domain containing 5, Vps13a - vacuolar protein sorting 13a (yeast), Sirt2 - sirtuin 2, Ubqln4 - ubiquilin 4, Ubqln1 - ubiquilin 1, Pik3c3 - phosphoinositide-3-kinase, class 3, Ubqln2 - ubiquilin 2, Vps39 - vacuolar protein sorting 39 (yeast), Vps18 - vacuol…
GO:0061919	process utilizing autophagic mechanism	2.22e-06	0.00197	1.66	5706	94	2051	56	[Atg2b - autophagy related 2b, 9630033F20Rik - riken cdna 9630033f20 gene, Vmp1 - vacuole membrane protein 1, Acbd5 - acyl-coenzyme a binding domain containing 5, Vps13a - vacuolar protein sorting 13a (yeast), Sirt2 - sirtuin 2, Ubqln4 - ubiquilin 4, Ubqln1 - ubiquilin 1, Pik3c3 - phosphoinositide-3-kinase, class 3, Ubqln2 - ubiquilin 2, Vps39 - vacuolar protein sorting 39 (yeast), Vps18 - vacuol…
GO:1901136	carbohydrate derivative catabolic process	3.73e-06	0.00308	1.89	5706	50	2051	34	[Manba - mannosidase, beta a, lysosomal, Gnpda1 - glucosamine-6-phosphate deaminase 1, Pycrl - pyrroline-5-carboxylate reductase-like, Nudt9 - nudix (nucleoside diphosphate linked moiety x)-type motif 9, Edem3 - er degradation enhancer, mannosidase alpha-like 3, Nt5c2 - 5'-nucleotidase, cytosolic ii, Dera - 2-deoxyribose-5-phosphate aldolase homolog (c. elegans), Neu3 - neuraminidase 3, Npl - n-a…
GO:0046488	phosphatidylinositol metabolic process	3.95e-06	0.00304	1.85	5706	54	2051	36	[Gpaa1 - gpi anchor attachment protein 1, Pi4kb - phosphatidylinositol 4-kinase, catalytic, beta polypeptide, Pigo - phosphatidylinositol glycan anchor biosynthesis, class o, Inpp5f - inositol polyphosphate-5-phosphatase f, Mtmr12 - myotubularin related protein 12, Mtmr9 - myotubularin related protein 9, Pi4k2b - phosphatidylinositol 4-kinase type 2 beta, Impa1 - inositol (myo)-1(or 4)-monophosph…
GO:0045806	negative regulation of endocytosis	4.82e-06	0.00348	2.19	5706	28	2051	22	[Plscr1 - phospholipid scramblase 1, Lgals3 - lectin, galactose binding, soluble 3, Appl1 - adaptor protein, phosphotyrosine interaction, ph domain and leucine zipper containing 1, Itgav - integrin alpha v, Pacsin3 - protein kinase c and casein kinase substrate in neurons 3, Nr1h2 - nuclear receptor subfamily 1, group h, member 2, Atxn2 - ataxin 2, Lrpap1 - low density lipoprotein receptor-relate…
GO:0006650	glycerophospholipid metabolic process	4.85e-06	0.0033	1.61	5706	100	2051	58	[Abhd4 - abhydrolase domain containing 4, Gpaa1 - gpi anchor attachment protein 1, Plscr1 - phospholipid scramblase 1, Crls1 - cardiolipin synthase 1, Etnk1 - ethanolamine kinase 1, Inpp5f - inositol polyphosphate-5-phosphatase f, Nr1h2 - nuclear receptor subfamily 1, group h, member 2, Mtmr9 - myotubularin related protein 9, Lpcat3 - lysophosphatidylcholine acyltransferase 3, Pi4k2b - phosphatid…
GO:0032368	regulation of lipid transport	5.8e-06	0.00372	1.97	5706	41	2051	29	[Apoa1bp - apolipoprotein a-i binding protein, Nr1h2 - nuclear receptor subfamily 1, group h, member 2, Lpcat3 - lysophosphatidylcholine acyltransferase 3, Atp5j - atp synthase, h+ transporting, mitochondrial f0 complex, subunit f, Tmem30a - transmembrane protein 30a, Acat2 - acetyl-coenzyme a acetyltransferase 2, Apoe - apolipoprotein e, Akt1 - thymoma viral proto-oncogene 1, Akt2 - thymoma vira…
GO:0043269	regulation of ion transport	6.59e-06	0.00401	1.48	5706	154	2051	82	[Wfs1 - wolfram syndrome 1 homolog (human), Jak3 - janus kinase 3, Iscu - iscu iron-sulfur cluster scaffold homolog (e. coli), Clcn2 - chloride channel 2, Ptgs2 - prostaglandin-endoperoxide synthase 2, Slc30a1 - solute carrier family 30 (zinc transporter), member 1, Arg1 - arginase, liver, Ptk2b - ptk2 protein tyrosine kinase 2 beta, Arg2 - arginase type ii, Hk1 - hexokinase 1, Apoe - apolipoprot…
GO:0003333	amino acid transmembrane transport	8.88e-06	0.00513	2.36	5706	20	2051	17	[Slc38a2 - solute carrier family 38, member 2, Cln8 - ceroid-lipofuscinosis, neuronal 8, Slc38a1 - solute carrier family 38, member 1, Slc7a3 - solute carrier family 7 (cationic amino acid transporter, y+ system), member 3, Slc25a22 - solute carrier family 25 (mitochondrial carrier, glutamate), member 22, Slc25a15 - solute carrier family 25 (mitochondrial carrier ornithine transporter), member 15…
GO:0051051	negative regulation of transport	9.59e-06	0.00528	1.46	5706	162	2051	85	[Plscr1 - phospholipid scramblase 1, Iscu - iscu iron-sulfur cluster scaffold homolog (e. coli), Atxn2 - ataxin 2, Nr1h2 - nuclear receptor subfamily 1, group h, member 2, Slc30a1 - solute carrier family 30 (zinc transporter), member 1, Ptgs2 - prostaglandin-endoperoxide synthase 2, Ptk2b - ptk2 protein tyrosine kinase 2 beta, Unc119 - unc-119 homolog (c. elegans), Apoe - apolipoprotein e, Stxbp3…
GO:0051049	regulation of transport	9.87e-06	0.00519	1.24	5706	549	2051	244	[Apoa1bp - apolipoprotein a-i binding protein, Rock1 - rho-associated coiled-coil containing protein kinase 1, Slc30a1 - solute carrier family 30 (zinc transporter), member 1, Ptgs2 - prostaglandin-endoperoxide synthase 2, Ptk2b - ptk2 protein tyrosine kinase 2 beta, Nucb1 - nucleobindin 1, Stxbp3a - syntaxin binding protein 3a, Braf - braf transforming gene, Stx4a - syntaxin 4a (placental), Ms4a…
GO:0034220	ion transmembrane transport	1.54e-05	0.00775	1.53	5706	116	2051	64	[Slc38a2 - solute carrier family 38, member 2, Letm1 - leucine zipper-ef-hand containing transmembrane protein 1, Atp6ap1 - atpase, h+ transporting, lysosomal accessory protein 1, Atp6v1g1 - atpase, h+ transporting, lysosomal v1 subunit g1, Slc46a1 - solute carrier family 46, member 1, Slc25a28 - solute carrier family 25, member 28, Slc30a1 - solute carrier family 30 (zinc transporter), member 1,…
GO:0010257	NADH dehydrogenase complex assembly	2.15e-05	0.0104	1.95	5706	37	2051	26	[Ndufa8 - nadh dehydrogenase (ubiquinone) 1 alpha subcomplex, 8, Ndufa13 - nadh dehydrogenase (ubiquinone) 1 alpha subcomplex, 13, Ndufb8 - nadh dehydrogenase (ubiquinone) 1 beta subcomplex 8, Ndufaf5 - nadh dehydrogenase (ubiquinone) complex i, assembly factor 5, Foxred1 - fad-dependent oxidoreductase domain containing 1, Ndufaf3 - nadh dehydrogenase (ubiquinone) 1 alpha subcomplex, assembly fac…
GO:0032981	mitochondrial respiratory chain complex I assembly	2.15e-05	0.00996	1.95	5706	37	2051	26	[Ndufa8 - nadh dehydrogenase (ubiquinone) 1 alpha subcomplex, 8, Ndufa13 - nadh dehydrogenase (ubiquinone) 1 alpha subcomplex, 13, Ndufb8 - nadh dehydrogenase (ubiquinone) 1 beta subcomplex 8, Ndufaf5 - nadh dehydrogenase (ubiquinone) complex i, assembly factor 5, Foxred1 - fad-dependent oxidoreductase domain containing 1, Ndufaf3 - nadh dehydrogenase (ubiquinone) 1 alpha subcomplex, assembly fac…
GO:0055065	metal ion homeostasis	2.66e-05	0.0118	1.49	5706	131	2051	70	[Wfs1 - wolfram syndrome 1 homolog (human), Letm1 - leucine zipper-ef-hand containing transmembrane protein 1, Jak3 - janus kinase 3, Iscu - iscu iron-sulfur cluster scaffold homolog (e. coli), Atp6ap1 - atpase, h+ transporting, lysosomal accessory protein 1, Atp6v1g1 - atpase, h+ transporting, lysosomal v1 subunit g1, Slc25a28 - solute carrier family 25, member 28, Cutc - cutc copper transporter…
GO:0048878	chemical homeostasis	2.74e-05	0.0117	1.33	5706	277	2051	132	[Abhd4 - abhydrolase domain containing 4, Letm1 - leucine zipper-ef-hand containing transmembrane protein 1, Iscu - iscu iron-sulfur cluster scaffold homolog (e. coli), Nr1h2 - nuclear receptor subfamily 1, group h, member 2, Slc25a28 - solute carrier family 25, member 28, Slc30a1 - solute carrier family 30 (zinc transporter), member 1, Cutc - cutc copper transporter homolog (e.coli), Abl2 - v-ab…
GO:0019637	organophosphate metabolic process	3.62e-05	0.015	1.27	5706	369	2051	169	[Abhd4 - abhydrolase domain containing 4, Apoa1bp - apolipoprotein a-i binding protein, Uprt - uracil phosphoribosyltransferase (fur1) homolog (s. cerevisiae), Mvd - mevalonate (diphospho) decarboxylase, Surf1 - surfeit gene 1, Etnk1 - ethanolamine kinase 1, H6pd - hexose-6-phosphate dehydrogenase (glucose 1-dehydrogenase), Inpp5f - inositol polyphosphate-5-phosphatase f, Gnpda1 - glucosamine-6-p…
GO:0044281	small molecule metabolic process	3.65e-05	0.0146	1.2	5706	657	2051	283	[Apoa1bp - apolipoprotein a-i binding protein, Man2b1 - mannosidase 2, alpha b1, Man2b2 - mannosidase 2, alpha b2, Surf1 - surfeit gene 1, H6pd - hexose-6-phosphate dehydrogenase (glucose 1-dehydrogenase), Ptgs2 - prostaglandin-endoperoxide synthase 2, Oas1a - 2'-5' oligoadenylate synthetase 1a, Fah - fumarylacetoacetate hydrolase, Nudt9 - nudix (nucleoside diphosphate linked moiety x)-type motif…
GO:1903825	organic acid transmembrane transport	3.66e-05	0.0141	2	5706	32	2051	23	[Slc38a2 - solute carrier family 38, member 2, Cln8 - ceroid-lipofuscinosis, neuronal 8, Slc38a1 - solute carrier family 38, member 1, Slc7a3 - solute carrier family 7 (cationic amino acid transporter, y+ system), member 3, Slc25a22 - solute carrier family 25 (mitochondrial carrier, glutamate), member 22, Slc46a1 - solute carrier family 46, member 1, Slc25a10 - solute carrier family 25 (mitochond…
GO:1905039	carboxylic acid transmembrane transport	3.66e-05	0.0137	2	5706	32	2051	23	[Slc38a2 - solute carrier family 38, member 2, Cln8 - ceroid-lipofuscinosis, neuronal 8, Slc38a1 - solute carrier family 38, member 1, Slc7a3 - solute carrier family 7 (cationic amino acid transporter, y+ system), member 3, Slc25a22 - solute carrier family 25 (mitochondrial carrier, glutamate), member 22, Slc46a1 - solute carrier family 46, member 1, Slc25a10 - solute carrier family 25 (mitochond…
GO:0006796	phosphate-containing compound metabolic process	3.81e-05	0.0138	1.19	5706	683	2051	293	[Apoa1bp - apolipoprotein a-i binding protein, Rock1 - rho-associated coiled-coil containing protein kinase 1, Abi2 - abl-interactor 2, Surf1 - surfeit gene 1, H6pd - hexose-6-phosphate dehydrogenase (glucose 1-dehydrogenase), Oas1a - 2'-5' oligoadenylate synthetase 1a, Abl2 - v-abl abelson murine leukemia viral oncogene 2 (arg, abelson-related gene), Ptk2b - ptk2 protein tyrosine kinase 2 beta, …
GO:0051179	localization	4.1e-05	0.0144	1.12	5706	1463	2051	589	[Apoa1bp - apolipoprotein a-i binding protein, Sytl1 - synaptotagmin-like 1, Ist1 - increased sodium tolerance 1 homolog (yeast), Slc30a1 - solute carrier family 30 (zinc transporter), member 1, Slc25a28 - solute carrier family 25, member 28, Abl2 - v-abl abelson murine leukemia viral oncogene 2 (arg, abelson-related gene), Stx12 - syntaxin 12, Steap1 - six transmembrane epithelial antigen of the…
GO:1905952	regulation of lipid localization	4.64e-05	0.0158	1.77	5706	52	2051	33	[Apoa1bp - apolipoprotein a-i binding protein, Ikbke - inhibitor of kappab kinase epsilon, Nr1h2 - nuclear receptor subfamily 1, group h, member 2, Lpcat3 - lysophosphatidylcholine acyltransferase 3, Atp5j - atp synthase, h+ transporting, mitochondrial f0 complex, subunit f, Acat2 - acetyl-coenzyme a acetyltransferase 2, Tmem30a - transmembrane protein 30a, Osbpl8 - oxysterol binding protein-like…
GO:0003018	vascular process in circulatory system	4.76e-05	0.0157	1.85	5706	42	2051	28	[Grlf1 - glucocorticoid receptor dna binding factor 1, Rock1 - rho-associated coiled-coil containing protein kinase 1, Icam1 - intercellular adhesion molecule 1, Ptgs2 - prostaglandin-endoperoxide synthase 2, Cbs - cystathionine beta-synthase, Cps1 - carbamoyl-phosphate synthetase 1, Adrbk1 - adrenergic receptor kinase, beta 1, Apoe - apolipoprotein e, Akt1 - thymoma viral proto-oncogene 1, Pde3a…
GO:0098656	anion transmembrane transport	4.81e-05	0.0155	1.83	5706	44	2051	29	[Slc38a2 - solute carrier family 38, member 2, Slc35b1 - solute carrier family 35, member b1, Slc25a22 - solute carrier family 25 (mitochondrial carrier, glutamate), member 22, Slc46a1 - solute carrier family 46, member 1, Slc25a10 - solute carrier family 25 (mitochondrial carrier, dicarboxylate transporter), member 10, Slc5a6 - solute carrier family 5 (sodium-dependent vitamin transporter), memb…
GO:0006793	phosphorus metabolic process	6.36e-05	0.0199	1.19	5706	692	2051	295	[Apoa1bp - apolipoprotein a-i binding protein, Rock1 - rho-associated coiled-coil containing protein kinase 1, Abi2 - abl-interactor 2, Surf1 - surfeit gene 1, H6pd - hexose-6-phosphate dehydrogenase (glucose 1-dehydrogenase), Oas1a - 2'-5' oligoadenylate synthetase 1a, Abl2 - v-abl abelson murine leukemia viral oncogene 2 (arg, abelson-related gene), Ptk2b - ptk2 protein tyrosine kinase 2 beta, …
GO:0007033	vacuole organization	6.83e-05	0.0208	1.69	5706	61	2051	37	[Atg2b - autophagy related 2b, Vmp1 - vacuole membrane protein 1, Snapin - snap-associated protein, Gabarapl2 - gamma-aminobutyric acid (gaba) a receptor-associated protein-like 2, Hook1 - hook homolog 1 (drosophila), Stx12 - syntaxin 12, Rab19 - rab19, member ras oncogene family, Atg14 - autophagy related 14, Rb1cc1 - rb1-inducible coiled-coil 1, Ubqln1 - ubiquilin 1, Lamtor1 - late endosomal/ly…
GO:0046839	phospholipid dephosphorylation	7.05e-05	0.0209	2.23	5706	20	2051	16	[Tmem55b - transmembrane protein 55b, Mtmr12 - myotubularin related protein 12, Inpp5k - inositol polyphosphate 5-phosphatase k, Inpp5f - inositol polyphosphate-5-phosphatase f, Mtmr9 - myotubularin related protein 9, Inppl1 - inositol polyphosphate phosphatase-like 1, BC018242 - cdna sequence bc018242, Ocrl - oculocerebrorenal syndrome of lowe, Mtmr3 - myotubularin related protein 3, Mtm1 - x-li…
GO:0050880	regulation of blood vessel size	7.99e-05	0.0231	1.94	5706	33	2051	23	[Rock1 - rho-associated coiled-coil containing protein kinase 1, Htr1d - 5-hydroxytryptamine (serotonin) receptor 1d, Atp2b1 - atpase, ca++ transporting, plasma membrane 1, Icam1 - intercellular adhesion molecule 1, Ptgs2 - prostaglandin-endoperoxide synthase 2, Cbs - cystathionine beta-synthase, Ece1 - endothelin converting enzyme 1, Adrb3 - adrenergic receptor, beta 3, Cps1 - carbamoyl-phosphat…
GO:0097746	regulation of blood vessel diameter	7.99e-05	0.0225	1.94	5706	33	2051	23	[Rock1 - rho-associated coiled-coil containing protein kinase 1, Htr1d - 5-hydroxytryptamine (serotonin) receptor 1d, Atp2b1 - atpase, ca++ transporting, plasma membrane 1, Icam1 - intercellular adhesion molecule 1, Ptgs2 - prostaglandin-endoperoxide synthase 2, Cbs - cystathionine beta-synthase, Adrb3 - adrenergic receptor, beta 3, Ece1 - endothelin converting enzyme 1, Cps1 - carbamoyl-phosphat…
GO:0035150	regulation of tube size	7.99e-05	0.022	1.94	5706	33	2051	23	[Rock1 - rho-associated coiled-coil containing protein kinase 1, Htr1d - 5-hydroxytryptamine (serotonin) receptor 1d, Atp2b1 - atpase, ca++ transporting, plasma membrane 1, Icam1 - intercellular adhesion molecule 1, Ptgs2 - prostaglandin-endoperoxide synthase 2, Cbs - cystathionine beta-synthase, Adrb3 - adrenergic receptor, beta 3, Ece1 - endothelin converting enzyme 1, Cps1 - carbamoyl-phosphat…
GO:0035296	regulation of tube diameter	7.99e-05	0.0215	1.94	5706	33	2051	23	[Rock1 - rho-associated coiled-coil containing protein kinase 1, Htr1d - 5-hydroxytryptamine (serotonin) receptor 1d, Atp2b1 - atpase, ca++ transporting, plasma membrane 1, Icam1 - intercellular adhesion molecule 1, Ptgs2 - prostaglandin-endoperoxide synthase 2, Cbs - cystathionine beta-synthase, Ece1 - endothelin converting enzyme 1, Adrb3 - adrenergic receptor, beta 3, Cps1 - carbamoyl-phosphat…
GO:1905037	autophagosome organization	8.71e-05	0.0229	1.88	5706	37	2051	25	[Atg2b - autophagy related 2b, Vmp1 - vacuole membrane protein 1, Gabarapl2 - gamma-aminobutyric acid (gaba) a receptor-associated protein-like 2, Stx12 - syntaxin 12, Rab19 - rab19, member ras oncogene family, Atg14 - autophagy related 14, Rb1cc1 - rb1-inducible coiled-coil 1, Ubqln1 - ubiquilin 1, Atg7 - autophagy related 7, Ubxn2b - ubx domain protein 2b, Pik3c3 - phosphoinositide-3-kinase, cl…
GO:0055080	cation homeostasis	8.95e-05	0.023	1.42	5706	151	2051	77	[Wfs1 - wolfram syndrome 1 homolog (human), Letm1 - leucine zipper-ef-hand containing transmembrane protein 1, Jak3 - janus kinase 3, Iscu - iscu iron-sulfur cluster scaffold homolog (e. coli), Atp6ap1 - atpase, h+ transporting, lysosomal accessory protein 1, Atp6v1g1 - atpase, h+ transporting, lysosomal v1 subunit g1, Slc30a1 - solute carrier family 30 (zinc transporter), member 1, Cutc - cutc c…
GO:0055076	transition metal ion homeostasis	8.99e-05	0.0226	1.81	5706	43	2051	28	[Tmc8 - transmembrane channel-like gene family 8, Iscu - iscu iron-sulfur cluster scaffold homolog (e. coli), Atp6ap1 - atpase, h+ transporting, lysosomal accessory protein 1, Atp6v1g1 - atpase, h+ transporting, lysosomal v1 subunit g1, Cox19 - cytochrome c oxidase assembly protein 19, Slc25a28 - solute carrier family 25, member 28, Cutc - cutc copper transporter homolog (e.coli), Slc30a1 - solut…
GO:1901616	organic hydroxy compound catabolic process	9.05e-05	0.0223	2.15	5706	22	2051	17	[Inpp5k - inositol polyphosphate 5-phosphatase k, Fah - fumarylacetoacetate hydrolase, Ocrl - oculocerebrorenal syndrome of lowe, Akr1b8 - aldo-keto reductase family 1, member b8, Sord - sorbitol dehydrogenase, Apoe - apolipoprotein e, Pdxp - pyridoxal (pyridoxine, vitamin b6) phosphatase, Nudt3 - nudix (nucleotide diphosphate linked moiety x)-type motif 3, Comt - catechol-o-methyltransferase, In…
GO:0006820	anion transport	9.77e-05	0.0235	1.51	5706	101	2051	55	[Slc38a2 - solute carrier family 38, member 2, Clns1a - chloride channel, nucleotide-sensitive, 1a, Clcn2 - chloride channel 2, Slc46a1 - solute carrier family 46, member 1, Clcn4-2 - chloride channel 4-2, Slc25a10 - solute carrier family 25 (mitochondrial carrier, dicarboxylate transporter), member 10, Slc20a2 - solute carrier family 20, member 2, Slc5a6 - solute carrier family 5 (sodium-depende…
GO:0007159	leukocyte cell-cell adhesion	0.000103	0.0242	2.55	5706	12	2051	11	[Rock1 - rho-associated coiled-coil containing protein kinase 1, F11r - f11 receptor, Golph3 - golgi phosphoprotein 3, Itga5 - integrin alpha 5 (fibronectin receptor alpha), Icam1 - intercellular adhesion molecule 1, Itgb7 - integrin beta 7, Tnip1 - tnfaip3 interacting protein 1, Syk - spleen tyrosine kinase, Stk10 - serine/threonine kinase 10, Jam2 - junction adhesion molecule 2, Pecam1 - platel…
GO:0044282	small molecule catabolic process	0.000107	0.0249	1.4	5706	161	2051	81	[Acot2 - acyl-coa thioesterase 2, Lypla2 - lysophospholipase 2, Gnpda1 - glucosamine-6-phosphate deaminase 1, Arg1 - arginase, liver, Fah - fumarylacetoacetate hydrolase, Acat2 - acetyl-coenzyme a acetyltransferase 2, Nt5c2 - 5'-nucleotidase, cytosolic ii, Arg2 - arginase type ii, Apoe - apolipoprotein e, Pfkm - phosphofructokinase, muscle, Hk1 - hexokinase 1, Acads - acyl-coenzyme a dehydrogenas…
GO:0006897	endocytosis	0.000108	0.0245	1.41	5706	154	2051	78	[Trex1 - three prime repair exonuclease 1, Fnbp1 - formin binding protein 1, Grb2 - growth factor receptor bound protein 2, Inpp5f - inositol polyphosphate-5-phosphatase f, Mtmr9 - myotubularin related protein 9, Rab5a - rab5a, member ras oncogene family, Abl2 - v-abl abelson murine leukemia viral oncogene 2 (arg, abelson-related gene), Unc119 - unc-119 homolog (c. elegans), Ap4e1 - adaptor-relat…
GO:0098771	inorganic ion homeostasis	0.000108	0.024	1.41	5706	154	2051	78	[Wfs1 - wolfram syndrome 1 homolog (human), Letm1 - leucine zipper-ef-hand containing transmembrane protein 1, Jak3 - janus kinase 3, Iscu - iscu iron-sulfur cluster scaffold homolog (e. coli), Atp6ap1 - atpase, h+ transporting, lysosomal accessory protein 1, Atp6v1g1 - atpase, h+ transporting, lysosomal v1 subunit g1, Slc30a1 - solute carrier family 30 (zinc transporter), member 1, Cutc - cutc c…
GO:0006855	drug transmembrane transport	0.000109	0.0238	2.09	5706	24	2051	18	[Cln8 - ceroid-lipofuscinosis, neuronal 8, Slc7a3 - solute carrier family 7 (cationic amino acid transporter, y+ system), member 3, Abcb11 - atp-binding cassette, sub-family b (mdr/tap), member 11, Slc25a22 - solute carrier family 25 (mitochondrial carrier, glutamate), member 22, Slc46a1 - solute carrier family 46, member 1, Slc25a10 - solute carrier family 25 (mitochondrial carrier, dicarboxylat…
GO:0050801	ion homeostasis	0.000112	0.024	1.38	5706	180	2051	89	[Wfs1 - wolfram syndrome 1 homolog (human), Letm1 - leucine zipper-ef-hand containing transmembrane protein 1, Jak3 - janus kinase 3, Iscu - iscu iron-sulfur cluster scaffold homolog (e. coli), Atp6ap1 - atpase, h+ transporting, lysosomal accessory protein 1, Atp6v1g1 - atpase, h+ transporting, lysosomal v1 subunit g1, Slc25a28 - solute carrier family 25, member 28, Cutc - cutc copper transporter…
GO:0046856	phosphatidylinositol dephosphorylation	0.000118	0.0247	2.29	5706	17	2051	14	[Tmem55b - transmembrane protein 55b, Mtmr12 - myotubularin related protein 12, Inpp5k - inositol polyphosphate 5-phosphatase k, Inpp5f - inositol polyphosphate-5-phosphatase f, Mtmr9 - myotubularin related protein 9, Inppl1 - inositol polyphosphate phosphatase-like 1, Ocrl - oculocerebrorenal syndrome of lowe, Mtmr3 - myotubularin related protein 3, Mtm1 - x-linked myotubular myopathy gene 1, In…
GO:0007626	locomotory behavior	0.000124	0.0256	1.68	5706	58	2051	35	[Ntan1 - n-terminal asn amidase, Gmfb - glia maturation factor, beta, Oxr1 - oxidation resistance 1, Inpp5f - inositol polyphosphate-5-phosphatase f, Abl2 - v-abl abelson murine leukemia viral oncogene 2 (arg, abelson-related gene), Sncg - synuclein, gamma, Sez6l2 - seizure related 6 homolog like 2, Vps13a - vacuolar protein sorting 13a (yeast), Fxn - frataxin, Apoe - apolipoprotein e, Dpp4 - dip…
GO:0007005	mitochondrion organization	0.000128	0.026	1.39	5706	164	2051	82	[Letm1 - leucine zipper-ef-hand containing transmembrane protein 1, Atg2b - autophagy related 2b, Bcl2l1 - bcl2-like 1, Mgme1 - mitochondrial genome maintainance exonuclease 1, Opa3 - optic atrophy 3, Vps13a - vacuolar protein sorting 13a (yeast), Fxn - frataxin, Akt1 - thymoma viral proto-oncogene 1, Htra2 - htra serine peptidase 2, Mtfr2 - mitochondrial fission regulator 2, Mrpl17 - mitochondri…
GO:0007610	behavior	0.00013	0.0259	1.41	5706	150	2051	76	[Ntan1 - n-terminal asn amidase, Abi2 - abl-interactor 2, Man2b1 - mannosidase 2, alpha b1, Oxr1 - oxidation resistance 1, Inpp5f - inositol polyphosphate-5-phosphatase f, Ptgs2 - prostaglandin-endoperoxide synthase 2, Abl2 - v-abl abelson murine leukemia viral oncogene 2 (arg, abelson-related gene), Ap1s2 - adaptor-related protein complex 1, sigma 2 subunit, Sez6l2 - seizure related 6 homolog li…
GO:0098655	cation transmembrane transport	0.00013	0.0255	1.56	5706	84	2051	47	[Nnt - nicotinamide nucleotide transhydrogenase, Letm1 - leucine zipper-ef-hand containing transmembrane protein 1, Atp6ap1 - atpase, h+ transporting, lysosomal accessory protein 1, Atp1b3 - atpase, na+/k+ transporting, beta 3 polypeptide, Atp6v1g1 - atpase, h+ transporting, lysosomal v1 subunit g1, Atp1b1 - atpase, na+/k+ transporting, beta 1 polypeptide, Slc46a1 - solute carrier family 46, memb…
GO:0098739	import across plasma membrane	0.000139	0.0267	1.99	5706	28	2051	20	[Cln8 - ceroid-lipofuscinosis, neuronal 8, Atp1b3 - atpase, na+/k+ transporting, beta 3 polypeptide, Slc7a3 - solute carrier family 7 (cationic amino acid transporter, y+ system), member 3, Slc46a1 - solute carrier family 46, member 1, Atp1b1 - atpase, na+/k+ transporting, beta 1 polypeptide, Pawr - prkc, apoptosis, wt1, regulator, Slc5a6 - solute carrier family 5 (sodium-dependent vitamin transp…
GO:0006836	neurotransmitter transport	0.000158	0.0299	1.91	5706	32	2051	22	[Cln8 - ceroid-lipofuscinosis, neuronal 8, Syngr3 - synaptogyrin 3, Slc25a22 - solute carrier family 25 (mitochondrial carrier, glutamate), member 22, Park7 - parkinson disease (autosomal recessive, early onset) 7, Arl6ip5 - adp-ribosylation factor-like 6 interacting protein 5, Slc25a12 - solute carrier family 25 (mitochondrial carrier, aralar), member 12, Slc1a5 - solute carrier family 1 (neutra…
GO:0006812	cation transport	0.000171	0.0319	1.42	5706	137	2051	70	[Slc38a2 - solute carrier family 38, member 2, Letm1 - leucine zipper-ef-hand containing transmembrane protein 1, Atp6ap1 - atpase, h+ transporting, lysosomal accessory protein 1, Atp6v1g1 - atpase, h+ transporting, lysosomal v1 subunit g1, Slc46a1 - solute carrier family 46, member 1, Slc30a1 - solute carrier family 30 (zinc transporter), member 1, Slc25a28 - solute carrier family 25, member 28,…
GO:1901615	organic hydroxy compound metabolic process	0.000185	0.0339	1.43	5706	128	2051	66	[Abhd4 - abhydrolase domain containing 4, Mvd - mevalonate (diphospho) decarboxylase, Coq3 - coenzyme q3 homolog, methyltransferase (yeast), Fah - fumarylacetoacetate hydrolase, Apoe - apolipoprotein e, Sgpp1 - sphingosine-1-phosphate phosphatase 1, Pten - phosphatase and tensin homolog, Ndufs4 - nadh dehydrogenase (ubiquinone) fe-s protein 4, Rdh14 - retinol dehydrogenase 14 (all-trans and 9-cis…
GO:0030258	lipid modification	0.000207	0.0375	1.54	5706	83	2051	46	[Pi4kb - phosphatidylinositol 4-kinase, catalytic, beta polypeptide, Abcd4 - atp-binding cassette, sub-family d (ald), member 4, Mtmr12 - myotubularin related protein 12, Inpp5f - inositol polyphosphate-5-phosphatase f, Mtmr9 - myotubularin related protein 9, Lpcat3 - lysophosphatidylcholine acyltransferase 3, Pi4k2b - phosphatidylinositol 4-kinase type 2 beta, Acat2 - acetyl-coenzyme a acetyltra…
GO:0015711	organic anion transport	0.000207	0.0369	1.54	5706	83	2051	46	[Slc38a2 - solute carrier family 38, member 2, Slc35b1 - solute carrier family 35, member b1, Abcd4 - atp-binding cassette, sub-family d (ald), member 4, Rps6kb1 - ribosomal protein s6 kinase, polypeptide 1, Slc25a22 - solute carrier family 25 (mitochondrial carrier, glutamate), member 22, Slc46a1 - solute carrier family 46, member 1, Slc25a10 - solute carrier family 25 (mitochondrial carrier, di…
GO:0072657	protein localization to membrane	0.000215	0.0376	1.37	5706	166	2051	82	[Hgs - hgf-regulated tyrosine kinase substrate, Rock1 - rho-associated coiled-coil containing protein kinase 1, F11r - f11 receptor, Zdhhc6 - zinc finger, dhhc domain containing 6, Pex16 - peroxisomal biogenesis factor 16, Sh3pxd2b - sh3 and px domains 2b, Apoe - apolipoprotein e, Braf - braf transforming gene, Ikbkb - inhibitor of kappab kinase beta, Emc3 - er membrane protein complex subunit 3,…
GO:0042886	amide transport	0.000217	0.0374	1.19	5706	588	2051	251	[Sytl1 - synaptotagmin-like 1, Ist1 - increased sodium tolerance 1 homolog (yeast), Stx12 - syntaxin 12, Tomm6 - translocase of outer mitochondrial membrane 6 homolog (yeast), Tmco6 - transmembrane and coiled-coil domains 6, Stxbp3a - syntaxin binding protein 3a, Tbc1d8 - tbc1 domain family, member 8, Stx4a - syntaxin 4a (placental), Stx3 - syntaxin 3, Snx10 - sorting nexin 10, Plekha8 - pleckstr…
GO:0030100	regulation of endocytosis	0.000237	0.0403	1.45	5706	115	2051	60	[Plscr1 - phospholipid scramblase 1, Rock1 - rho-associated coiled-coil containing protein kinase 1, Bcl2l1 - bcl2-like 1, Nr1h2 - nuclear receptor subfamily 1, group h, member 2, Atxn2 - ataxin 2, Rab5a - rab5a, member ras oncogene family, Unc119 - unc-119 homolog (c. elegans), Smap1 - stromal membrane-associated protein 1, Sirt2 - sirtuin 2, Apoe - apolipoprotein e, Wnt5a - wingless-related mmt…
GO:0007034	vacuolar transport	0.000244	0.0409	1.55	5706	79	2051	44	[Hgs - hgf-regulated tyrosine kinase substrate, Vps37a - vacuolar protein sorting 37a (yeast), Vta1 - vps20-associated 1 homolog (s. cerevisiae), Stx8 - syntaxin 8, Snapin - snap-associated protein, Zfyve20 - zinc finger, fyve domain containing 20, Rab12 - rab12, member ras oncogene family, Hook1 - hook homolog 1 (drosophila), Hgsnat - heparan-alpha-glucosaminide n-acetyltransferase, Kif13a - kin…
GO:0005975	carbohydrate metabolic process	0.000265	0.0438	1.38	5706	155	2051	77	[Man2b1 - mannosidase 2, alpha b1, Pmm1 - phosphomannomutase 1, Man2b2 - mannosidase 2, alpha b2, Gnpda1 - glucosamine-6-phosphate deaminase 1, H6pd - hexose-6-phosphate dehydrogenase (glucose 1-dehydrogenase), Pgm2 - phosphoglucomutase 2, Eno3 - enolase 3, beta muscle, Coq3 - coenzyme q3 homolog, methyltransferase (yeast), Crtc2 - creb regulated transcription coactivator 2, Pfkm - phosphofructok…
GO:0044706	multi-multicellular organism process	0.000276	0.045	2.78	5706	8	2051	8	[Comt - catechol-o-methyltransferase, Lgals9 - lectin, galactose binding, soluble 9, Cr1l - complement component (3b/4b) receptor 1-like, Pithd1 - pith (c-terminal proteasome-interacting domain of thioredoxin-like) domain containing 1, B4galt1 - udp-gal:betaglcnac beta 1,4- galactosyltransferase, polypeptide 1, Hexb - hexosaminidase b, Hsd11b2 - hydroxysteroid 11-beta dehydrogenase 2, Sh3pxd2b - …
GO:0022610	biological adhesion	0.000291	0.0467	1.38	5706	153	2051	76	[Rock1 - rho-associated coiled-coil containing protein kinase 1, F11r - f11 receptor, Vmp1 - vacuole membrane protein 1, Abl2 - v-abl abelson murine leukemia viral oncogene 2 (arg, abelson-related gene), Ptk2b - ptk2 protein tyrosine kinase 2 beta, Eng - endoglin, Stxbp3a - syntaxin binding protein 3a, Dpp4 - dipeptidylpeptidase 4, Mcam - melanoma cell adhesion molecule, Lpp - lim domain containi…
GO:0010646	regulation of cell communication	0.000297	0.047	1.14	5706	914	2051	375	[Phactr4 - phosphatase and actin regulator 4, Rock1 - rho-associated coiled-coil containing protein kinase 1, Gatsl3 - gats protein-like 3, Slc30a1 - solute carrier family 30 (zinc transporter), member 1, Ptgs2 - prostaglandin-endoperoxide synthase 2, Abl2 - v-abl abelson murine leukemia viral oncogene 2 (arg, abelson-related gene), Ptk2b - ptk2 protein tyrosine kinase 2 beta, Dusp3 - dual specif…
GO:0072665	protein localization to vacuole	0.000313	0.0489	1.85	5706	33	2051	22	[Vps37a - vacuolar protein sorting 37a (yeast), Hgs - hgf-regulated tyrosine kinase substrate, Vps13c - vacuolar protein sorting 13c (yeast), Sorl1 - sortilin-related receptor, ldlr class a repeats-containing, Ap4m1 - adaptor-related protein complex ap-4, mu 1, Lamp2 - lysosomal-associated membrane protein 2, Mfsd1 - major facilitator superfamily domain containing 1, Vps13a - vacuolar protein sor…
GO:0000045	autophagosome assembly	0.000315	0.0486	1.83	5706	35	2051	23	[Atg2b - autophagy related 2b, Vmp1 - vacuole membrane protein 1, Gabarapl2 - gamma-aminobutyric acid (gaba) a receptor-associated protein-like 2, Atg4b - autophagy related 4b, cysteine peptidase, Stx12 - syntaxin 12, Rab19 - rab19, member ras oncogene family, Wdr45 - wd repeat domain 45, Wdr45b - wd repeat domain 45b, Atg3 - autophagy related 3, Atg14 - autophagy related 14, Rb1cc1 - rb1-inducib…
GO:0034762	regulation of transmembrane transport	0.000329	0.0501	1.41	5706	130	2051	66	[Iscu - iscu iron-sulfur cluster scaffold homolog (e. coli), Clcn2 - chloride channel 2, Slc30a1 - solute carrier family 30 (zinc transporter), member 1, Ptk2b - ptk2 protein tyrosine kinase 2 beta, Hk1 - hexokinase 1, Braf - braf transforming gene, Stxbp3a - syntaxin binding protein 3a, Ikbkb - inhibitor of kappab kinase beta, Akt1 - thymoma viral proto-oncogene 1, Slmap - sarcolemma associated …
GO:0016311	dephosphorylation	0.000331	0.0497	1.5	5706	91	2051	49	[Inpp5f - inositol polyphosphate-5-phosphatase f, Psph - phosphoserine phosphatase, Mtmr9 - myotubularin related protein 9, BC018242 - cdna sequence bc018242, Dusp3 - dual specificity phosphatase 3 (vaccinia virus phosphatase vh1-related), Dusp28 - dual specificity phosphatase 28, Ppm1b - protein phosphatase 1b, magnesium dependent, beta isoform, Sgpp1 - sphingosine-1-phosphate phosphatase 1, Pte…
GO:0023051	regulation of signaling	0.000355	0.0526	1.14	5706	921	2051	377	[Phactr4 - phosphatase and actin regulator 4, Rock1 - rho-associated coiled-coil containing protein kinase 1, Gatsl3 - gats protein-like 3, Slc30a1 - solute carrier family 30 (zinc transporter), member 1, Ptgs2 - prostaglandin-endoperoxide synthase 2, Abl2 - v-abl abelson murine leukemia viral oncogene 2 (arg, abelson-related gene), Ptk2b - ptk2 protein tyrosine kinase 2 beta, Dusp3 - dual specif…
GO:0010959	regulation of metal ion transport	0.000388	0.0569	1.48	5706	96	2051	51	[Wfs1 - wolfram syndrome 1 homolog (human), Jak3 - janus kinase 3, Iscu - iscu iron-sulfur cluster scaffold homolog (e. coli), Slc30a1 - solute carrier family 30 (zinc transporter), member 1, Ptgs2 - prostaglandin-endoperoxide synthase 2, Ptk2b - ptk2 protein tyrosine kinase 2 beta, Ikbkb - inhibitor of kappab kinase beta, Akt1 - thymoma viral proto-oncogene 1, Akt2 - thymoma viral proto-oncogene…
GO:1901135	carbohydrate derivative metabolic process	0.000401	0.058	1.26	5706	298	2051	135	[Man1a2 - mannosidase, alpha, class 1a, member 2, Uprt - uracil phosphoribosyltransferase (fur1) homolog (s. cerevisiae), Mvd - mevalonate (diphospho) decarboxylase, Surf1 - surfeit gene 1, H6pd - hexose-6-phosphate dehydrogenase (glucose 1-dehydrogenase), Gnpda1 - glucosamine-6-phosphate deaminase 1, Nudt9 - nudix (nucleoside diphosphate linked moiety x)-type motif 9, Nudt2 - nudix (nucleoside d…
GO:0007155	cell adhesion	0.000412	0.0588	1.37	5706	152	2051	75	[Rock1 - rho-associated coiled-coil containing protein kinase 1, F11r - f11 receptor, Vmp1 - vacuole membrane protein 1, Abl2 - v-abl abelson murine leukemia viral oncogene 2 (arg, abelson-related gene), Ptk2b - ptk2 protein tyrosine kinase 2 beta, Eng - endoglin, Stxbp3a - syntaxin binding protein 3a, Dpp4 - dipeptidylpeptidase 4, Mcam - melanoma cell adhesion molecule, Lpp - lim domain containi…
GO:1905953	negative regulation of lipid localization	0.000448	0.0632	2.35	5706	13	2051	11	[Apoe - apolipoprotein e, Ptpn11 - protein tyrosine phosphatase, non-receptor type 11, Akt1 - thymoma viral proto-oncogene 1, Akt2 - thymoma viral proto-oncogene 2, Itgav - integrin alpha v, Nr1h2 - nuclear receptor subfamily 1, group h, member 2, Pnpla2 - patatin-like phospholipase domain containing 2, Cry1 - cryptochrome 1 (photolyase-like), Fis1 - fission 1 (mitochondrial outer membrane) homol…
GO:0071702	organic substance transport	0.000449	0.0626	1.15	5706	742	2051	308	[Apoa1bp - apolipoprotein a-i binding protein, Sytl1 - synaptotagmin-like 1, Ist1 - increased sodium tolerance 1 homolog (yeast), Slc25a10 - solute carrier family 25 (mitochondrial carrier, dicarboxylate transporter), member 10, Stx12 - syntaxin 12, Tomm6 - translocase of outer mitochondrial membrane 6 homolog (yeast), Tmco6 - transmembrane and coiled-coil domains 6, Stxbp3a - syntaxin binding pr…
GO:0015850	organic hydroxy compound transport	0.000482	0.0663	2.02	5706	22	2051	16	[Abcb11 - atp-binding cassette, sub-family b (mdr/tap), member 11, Park7 - parkinson disease (autosomal recessive, early onset) 7, Stard3 - start domain containing 3, Stx12 - syntaxin 12, Ralbp1 - rala binding protein 1, Ldlr - low density lipoprotein receptor, Osbp - oxysterol binding protein, Scp2 - sterol carrier protein 2, liver, Osbpl2 - oxysterol binding protein-like 2, Apoe - apolipoprotei…
GO:0042327	positive regulation of phosphorylation	0.000506	0.0688	1.27	5706	272	2051	124	[Rock1 - rho-associated coiled-coil containing protein kinase 1, Iscu - iscu iron-sulfur cluster scaffold homolog (e. coli), Mob2 - mob kinase activator 2, Ptgs2 - prostaglandin-endoperoxide synthase 2, Abl2 - v-abl abelson murine leukemia viral oncogene 2 (arg, abelson-related gene), Stk25 - serine/threonine kinase 25 (yeast), Ptk2b - ptk2 protein tyrosine kinase 2 beta, Spag9 - sperm associated…
GO:0022900	electron transport chain	0.000525	0.0706	1.72	5706	42	2051	26	[Ndufa8 - nadh dehydrogenase (ubiquinone) 1 alpha subcomplex, 8, Ndufb8 - nadh dehydrogenase (ubiquinone) 1 beta subcomplex 8, Ndufb6 - nadh dehydrogenase (ubiquinone) 1 beta subcomplex, 6, Uqcrb - ubiquinol-cytochrome c reductase binding protein, Ndufs4 - nadh dehydrogenase (ubiquinone) fe-s protein 4, Sod2 - superoxide dismutase 2, mitochondrial, Ndufs6 - nadh dehydrogenase (ubiquinone) fe-s pr…
GO:0022904	respiratory electron transport chain	0.000545	0.0725	1.74	5706	40	2051	25	[Ndufa8 - nadh dehydrogenase (ubiquinone) 1 alpha subcomplex, 8, Ndufb8 - nadh dehydrogenase (ubiquinone) 1 beta subcomplex 8, Ndufb6 - nadh dehydrogenase (ubiquinone) 1 beta subcomplex, 6, Uqcrb - ubiquinol-cytochrome c reductase binding protein, Sod2 - superoxide dismutase 2, mitochondrial, Ndufs4 - nadh dehydrogenase (ubiquinone) fe-s protein 4, Ndufs6 - nadh dehydrogenase (ubiquinone) fe-s pr…
GO:0032370	positive regulation of lipid transport	0.000558	0.0733	1.93	5706	26	2051	18	[Wash - was protein family homolog, Nr1h2 - nuclear receptor subfamily 1, group h, member 2, Lpcat3 - lysophosphatidylcholine acyltransferase 3, Tmem30a - transmembrane protein 30a, Acat2 - acetyl-coenzyme a acetyltransferase 2, Abca12 - atp-binding cassette, sub-family a (abc1), member 12, Ldlrap1 - low density lipoprotein receptor adaptor protein 1, Dbi - diazepam binding inhibitor, Scp2 - ster…
GO:0019216	regulation of lipid metabolic process	0.00057	0.074	1.43	5706	111	2051	57	[Fam3a - family with sequence similarity 3, member a, Trex1 - three prime repair exonuclease 1, H6pd - hexose-6-phosphate dehydrogenase (glucose 1-dehydrogenase), Clcn2 - chloride channel 2, Nr1h2 - nuclear receptor subfamily 1, group h, member 2, Mtmr9 - myotubularin related protein 9, Ptgs2 - prostaglandin-endoperoxide synthase 2, Lpcat3 - lysophosphatidylcholine acyltransferase 3, Ptk2b - ptk2…
GO:0006865	amino acid transport	0.000579	0.0744	1.89	5706	28	2051	19	[Slc38a2 - solute carrier family 38, member 2, Cln8 - ceroid-lipofuscinosis, neuronal 8, Slc38a1 - solute carrier family 38, member 1, Slc7a3 - solute carrier family 7 (cationic amino acid transporter, y+ system), member 3, Slc25a22 - solute carrier family 25 (mitochondrial carrier, glutamate), member 22, Slc25a15 - solute carrier family 25 (mitochondrial carrier ornithine transporter), member 15…
GO:0015833	peptide transport	0.000599	0.0761	1.17	5706	578	2051	244	[Sytl1 - synaptotagmin-like 1, Ist1 - increased sodium tolerance 1 homolog (yeast), Stx12 - syntaxin 12, Tomm6 - translocase of outer mitochondrial membrane 6 homolog (yeast), Tmco6 - transmembrane and coiled-coil domains 6, Stxbp3a - syntaxin binding protein 3a, Tbc1d8 - tbc1 domain family, member 8, Stx4a - syntaxin 4a (placental), Stx3 - syntaxin 3, Snx10 - sorting nexin 10, Vps39 - vacuolar p…
GO:0044057	regulation of system process	0.000613	0.0771	1.38	5706	137	2051	68	[Rock1 - rho-associated coiled-coil containing protein kinase 1, Hdac4 - histone deacetylase 4, Nr1h2 - nuclear receptor subfamily 1, group h, member 2, Ptgs2 - prostaglandin-endoperoxide synthase 2, Lpcat3 - lysophosphatidylcholine acyltransferase 3, Acat2 - acetyl-coenzyme a acetyltransferase 2, Ptk2b - ptk2 protein tyrosine kinase 2 beta, Arg2 - arginase type ii, Akt1 - thymoma viral proto-onc…
GO:0061024	membrane organization	0.00062	0.0771	1.28	5706	241	2051	111	[Letm1 - leucine zipper-ef-hand containing transmembrane protein 1, Apoa1bp - apolipoprotein a-i binding protein, Sar1b - sar1 gene homolog b (s. cerevisiae), Stx12 - syntaxin 12, Ap1s2 - adaptor-related protein complex 1, sigma 2 subunit, Stx4a - syntaxin 4a (placental), Prkci - protein kinase c, iota, Stx3 - syntaxin 3, Prkcd - protein kinase c, delta, Tmem175 - transmembrane protein 175, Pten …
GO:0002260	lymphocyte homeostasis	0.000625	0.0768	2.23	5706	15	2051	12	[Ikbkb - inhibitor of kappab kinase beta, Sos1 - son of sevenless homolog 1 (drosophila), Jak3 - janus kinase 3, Ccnb2 - cyclin b2, Bcl2l11 - bcl2-like 11 (apoptosis facilitator), Lyn - yamaguchi sarcoma viral (v-yes-1) oncogene homolog, Ripk3 - receptor-interacting serine-threonine kinase 3, Bax - bcl2-associated x protein, Dock11 - dedicator of cytokinesis 11, Nckap1l - nck associated protein 1…
GO:0046854	phosphatidylinositol phosphorylation	0.000625	0.076	2.23	5706	15	2051	12	[Pik3r1 - phosphatidylinositol 3-kinase, regulatory subunit, polypeptide 1 (p85 alpha), Pi4kb - phosphatidylinositol 4-kinase, catalytic, beta polypeptide, Pik3r2 - phosphatidylinositol 3-kinase, regulatory subunit, polypeptide 2 (p85 beta), Inpp1 - inositol polyphosphate-1-phosphatase, Impa1 - inositol (myo)-1(or 4)-monophosphatase 1, Smg1 - smg1 homolog, phosphatidylinositol 3-kinase-related ki…
GO:0060627	regulation of vesicle-mediated transport	0.000631	0.076	1.3	5706	219	2051	102	[Rock1 - rho-associated coiled-coil containing protein kinase 1, Inpp5f - inositol polyphosphate-5-phosphatase f, Nr1h2 - nuclear receptor subfamily 1, group h, member 2, Sar1b - sar1 gene homolog b (s. cerevisiae), Unc119 - unc-119 homolog (c. elegans), Smap1 - stromal membrane-associated protein 1, Apoe - apolipoprotein e, Stxbp3a - syntaxin binding protein 3a, Braf - braf transforming gene, Pf…
GO:0045184	establishment of protein localization	0.000668	0.0797	1.17	5706	623	2051	261	[Sytl1 - synaptotagmin-like 1, Ist1 - increased sodium tolerance 1 homolog (yeast), Stx12 - syntaxin 12, Tomm6 - translocase of outer mitochondrial membrane 6 homolog (yeast), Tmco6 - transmembrane and coiled-coil domains 6, Stxbp3a - syntaxin binding protein 3a, Braf - braf transforming gene, Tbc1d8 - tbc1 domain family, member 8, Emc3 - er membrane protein complex subunit 3, Stx4a - syntaxin 4a…
GO:0032369	negative regulation of lipid transport	0.000671	0.0792	2.5	5706	10	2051	9	[Apoe - apolipoprotein e, Ptpn11 - protein tyrosine phosphatase, non-receptor type 11, Akt1 - thymoma viral proto-oncogene 1, Akt2 - thymoma viral proto-oncogene 2, Itgav - integrin alpha v, Nr1h2 - nuclear receptor subfamily 1, group h, member 2, Cry1 - cryptochrome 1 (photolyase-like), Fis1 - fission 1 (mitochondrial outer membrane) homolog (yeast), Atp5j - atp synthase, h+ transporting, mitoch…
GO:0071705	nitrogen compound transport	0.000706	0.0825	1.16	5706	686	2051	285	[Sytl1 - synaptotagmin-like 1, Ist1 - increased sodium tolerance 1 homolog (yeast), Stx12 - syntaxin 12, Tomm6 - translocase of outer mitochondrial membrane 6 homolog (yeast), Stxbp3a - syntaxin binding protein 3a, Tmco6 - transmembrane and coiled-coil domains 6, Tbc1d8 - tbc1 domain family, member 8, Stx4a - syntaxin 4a (placental), Stx3 - syntaxin 3, Snx10 - sorting nexin 10, Plekha8 - pleckstr…
GO:0051924	regulation of calcium ion transport	0.00074	0.0855	1.57	5706	62	2051	35	[Wfs1 - wolfram syndrome 1 homolog (human), Jak3 - janus kinase 3, Pacsin3 - protein kinase c and casein kinase substrate in neurons 3, Atp1b1 - atpase, na+/k+ transporting, beta 1 polypeptide, Homer1 - homer homolog 1 (drosophila), Icam1 - intercellular adhesion molecule 1, Slc30a1 - solute carrier family 30 (zinc transporter), member 1, Ptgs2 - prostaglandin-endoperoxide synthase 2, Pawr - prkc…
GO:0032371	regulation of sterol transport	0.000777	0.089	2.13	5706	17	2051	13	[Wash - was protein family homolog, Apoa1bp - apolipoprotein a-i binding protein, Nr1h2 - nuclear receptor subfamily 1, group h, member 2, Lpcat3 - lysophosphatidylcholine acyltransferase 3, Acat2 - acetyl-coenzyme a acetyltransferase 2, Abca12 - atp-binding cassette, sub-family a (abc1), member 12, Ldlrap1 - low density lipoprotein receptor adaptor protein 1, Scp2 - sterol carrier protein 2, liv…
GO:0032374	regulation of cholesterol transport	0.000777	0.0881	2.13	5706	17	2051	13	[Wash - was protein family homolog, Apoa1bp - apolipoprotein a-i binding protein, Nr1h2 - nuclear receptor subfamily 1, group h, member 2, Lpcat3 - lysophosphatidylcholine acyltransferase 3, Acat2 - acetyl-coenzyme a acetyltransferase 2, Abca12 - atp-binding cassette, sub-family a (abc1), member 12, Ldlrap1 - low density lipoprotein receptor adaptor protein 1, Scp2 - sterol carrier protein 2, liv…
GO:0046164	alcohol catabolic process	0.000777	0.0872	2.13	5706	17	2051	13	[Inpp5k - inositol polyphosphate 5-phosphatase k, Ocrl - oculocerebrorenal syndrome of lowe, Akr1b8 - aldo-keto reductase family 1, member b8, Sord - sorbitol dehydrogenase, Apoe - apolipoprotein e, Nudt3 - nudix (nucleotide diphosphate linked moiety x)-type motif 3, Inpp1 - inositol polyphosphate-1-phosphatase, Impa1 - inositol (myo)-1(or 4)-monophosphatase 1, Inpp5b - inositol polyphosphate-5-p…
GO:0015031	protein transport	0.000778	0.0866	1.17	5706	575	2051	242	[Sytl1 - synaptotagmin-like 1, Ist1 - increased sodium tolerance 1 homolog (yeast), Stx12 - syntaxin 12, Tomm6 - translocase of outer mitochondrial membrane 6 homolog (yeast), Stxbp3a - syntaxin binding protein 3a, Tmco6 - transmembrane and coiled-coil domains 6, Tbc1d8 - tbc1 domain family, member 8, Stx4a - syntaxin 4a (placental), Stx3 - syntaxin 3, Snx10 - sorting nexin 10, Vps39 - vacuolar p…
GO:0002685	regulation of leukocyte migration	0.000783	0.0863	1.66	5706	47	2051	28	[Adam17 - a disintegrin and metallopeptidase domain 17, Icam1 - intercellular adhesion molecule 1, C5ar2 - complement component 5a receptor 2, Oxsr1 - oxidative-stress responsive 1, Pawr - prkc, apoptosis, wt1, regulator, Ptk2b - ptk2 protein tyrosine kinase 2 beta, Rabgef1 - rab guanine nucleotide exchange factor (gef) 1, Mospd2 - motile sperm domain containing 2, Akt1 - thymoma viral proto-onco…
GO:0043271	negative regulation of ion transport	0.000783	0.0855	1.66	5706	47	2051	28	[Pxk - px domain containing serine/threonine kinase, Iscu - iscu iron-sulfur cluster scaffold homolog (e. coli), Pacsin3 - protein kinase c and casein kinase substrate in neurons 3, Icam1 - intercellular adhesion molecule 1, Slc30a1 - solute carrier family 30 (zinc transporter), member 1, Ptgs2 - prostaglandin-endoperoxide synthase 2, Atp5j - atp synthase, h+ transporting, mitochondrial f0 comple…
GO:1901658	glycosyl compound catabolic process	0.0009	0.0972	2.05	5706	19	2051	14	[Nt5c3 - 5'-nucleotidase, cytosolic iii, Pycrl - pyrroline-5-carboxylate reductase-like, Nt5c - 5',3'-nucleotidase, cytosolic, Nt5c2 - 5'-nucleotidase, cytosolic ii, Gba - glucosidase, beta, acid, Fuca1 - fucosidase, alpha-l- 1, tissue, Dera - 2-deoxyribose-5-phosphate aldolase homolog (c. elegans), Gusb - glucuronidase, beta, Abhd10 - abhydrolase domain containing 10, Gla - galactosidase, alpha,…
GO:0007041	lysosomal transport	0.000931	0.0997	1.59	5706	56	2051	32	[Hgs - hgf-regulated tyrosine kinase substrate, Stx8 - syntaxin 8, Snapin - snap-associated protein, Zfyve20 - zinc finger, fyve domain containing 20, Rab12 - rab12, member ras oncogene family, Hook1 - hook homolog 1 (drosophila), Hgsnat - heparan-alpha-glucosaminide n-acetyltransferase, Kif13a - kinesin family member 13a, Lamp2 - lysosomal-associated membrane protein 2, Snx16 - sorting nexin 16,…
GO:1902531	regulation of intracellular signal transduction	0.000949	0.101	1.18	5706	512	2051	217	[Rock1 - rho-associated coiled-coil containing protein kinase 1, Gatsl3 - gats protein-like 3, Ptgs2 - prostaglandin-endoperoxide synthase 2, Abl2 - v-abl abelson murine leukemia viral oncogene 2 (arg, abelson-related gene), Ptk2b - ptk2 protein tyrosine kinase 2 beta, Dusp3 - dual specificity phosphatase 3 (vaccinia virus phosphatase vh1-related), Braf - braf transforming gene, Kptn - kaptin, Pd…
GO:0032879	regulation of localization	0.000987	0.104	1.13	5706	860	2051	350	[Hdac4 - histone deacetylase 4, Rock1 - rho-associated coiled-coil containing protein kinase 1, Apoa1bp - apolipoprotein a-i binding protein, Ptgs2 - prostaglandin-endoperoxide synthase 2, Slc30a1 - solute carrier family 30 (zinc transporter), member 1, Ptk2b - ptk2 protein tyrosine kinase 2 beta, Nucb1 - nucleobindin 1, Dusp3 - dual specificity phosphatase 3 (vaccinia virus phosphatase vh1-relat…

## Sheet: GOFunction_whole
GO Term	Description	P-value	FDR q-value	Enrichment	N	B	n	b	Genes
GO:0005215	transporter activity	1.24e-10	3.9e-07	1.6	5706	203	2051	117	[Slc38a2 - solute carrier family 38, member 2, Letm1 - leucine zipper-ef-hand containing transmembrane protein 1, Surf1 - surfeit gene 1, Clcn2 - chloride channel 2, Stard3 - start domain containing 3, Slc25a28 - solute carrier family 25, member 28, Slc30a1 - solute carrier family 30 (zinc transporter), member 1, Clcn4-2 - chloride channel 4-2, Slc25a10 - solute carrier family 25 (mitochondrial c…
GO:0022857	transmembrane transporter activity	4.11e-09	6.46e-06	1.6	5706	170	2051	98	[Slc38a2 - solute carrier family 38, member 2, Letm1 - leucine zipper-ef-hand containing transmembrane protein 1, Surf1 - surfeit gene 1, Clcn2 - chloride channel 2, Clcn4-2 - chloride channel 4-2, Slc25a28 - solute carrier family 25, member 28, Slc30a1 - solute carrier family 30 (zinc transporter), member 1, Slc25a10 - solute carrier family 25 (mitochondrial carrier, dicarboxylate transporter), …
GO:0015318	inorganic molecular entity transmembrane transporter activity	2.76e-08	2.88e-05	1.67	5706	125	2051	75	[Slc38a2 - solute carrier family 38, member 2, Letm1 - leucine zipper-ef-hand containing transmembrane protein 1, Atp6ap1 - atpase, h+ transporting, lysosomal accessory protein 1, Surf1 - surfeit gene 1, Atp6v1g1 - atpase, h+ transporting, lysosomal v1 subunit g1, Clcn2 - chloride channel 2, Slc46a1 - solute carrier family 46, member 1, Clcn4-2 - chloride channel 4-2, Slc25a28 - solute carrier fa…
GO:0015075	ion transmembrane transporter activity	1.42e-07	0.000112	1.61	5706	135	2051	78	[Slc38a2 - solute carrier family 38, member 2, Letm1 - leucine zipper-ef-hand containing transmembrane protein 1, Atp6ap1 - atpase, h+ transporting, lysosomal accessory protein 1, Surf1 - surfeit gene 1, Atp6v1g1 - atpase, h+ transporting, lysosomal v1 subunit g1, Clcn2 - chloride channel 2, Slc46a1 - solute carrier family 46, member 1, Clcn4-2 - chloride channel 4-2, Slc25a28 - solute carrier fa…
GO:0008324	cation transmembrane transporter activity	2.31e-07	0.000145	1.69	5706	102	2051	62	[Slc38a2 - solute carrier family 38, member 2, Letm1 - leucine zipper-ef-hand containing transmembrane protein 1, Atp6ap1 - atpase, h+ transporting, lysosomal accessory protein 1, Surf1 - surfeit gene 1, Atp6v1g1 - atpase, h+ transporting, lysosomal v1 subunit g1, Slc46a1 - solute carrier family 46, member 1, Clcn4-2 - chloride channel 4-2, Slc25a28 - solute carrier family 25, member 28, Slc30a1 …
GO:0022890	inorganic cation transmembrane transporter activity	5.18e-07	0.000271	1.72	5706	89	2051	55	[Slc38a2 - solute carrier family 38, member 2, Letm1 - leucine zipper-ef-hand containing transmembrane protein 1, Atp6ap1 - atpase, h+ transporting, lysosomal accessory protein 1, Surf1 - surfeit gene 1, Atp6v1g1 - atpase, h+ transporting, lysosomal v1 subunit g1, Slc46a1 - solute carrier family 46, member 1, Slc25a28 - solute carrier family 25, member 28, Slc30a1 - solute carrier family 30 (zinc…
GO:0016791	phosphatase activity	9.8e-07	0.000439	1.64	5706	105	2051	62	[9630033F20Rik - riken cdna 9630033f20 gene, Inpp5f - inositol polyphosphate-5-phosphatase f, Mtmr9 - myotubularin related protein 9, Psph - phosphoserine phosphatase, Phospho2 - phosphatase, orphan 2, Minpp1 - multiple inositol polyphosphate histidine phosphatase 1, BC018242 - cdna sequence bc018242, Nt5c2 - 5'-nucleotidase, cytosolic ii, Dusp3 - dual specificity phosphatase 3 (vaccinia virus ph…
GO:0046873	metal ion transmembrane transporter activity	9.8e-07	0.000384	1.93	5706	52	2051	36	[Slc38a2 - solute carrier family 38, member 2, Letm1 - leucine zipper-ef-hand containing transmembrane protein 1, Atp1b3 - atpase, na+/k+ transporting, beta 3 polypeptide, Atp1b1 - atpase, na+/k+ transporting, beta 1 polypeptide, Slc30a1 - solute carrier family 30 (zinc transporter), member 1, Slc25a28 - solute carrier family 25, member 28, Slc5a6 - solute carrier family 5 (sodium-dependent vitam…
GO:0004888	transmembrane signaling receptor activity	1.04e-06	0.000364	2.34	5706	25	2051	21	[Ptprf - protein tyrosine phosphatase, receptor type, f, Fgfr1 - fibroblast growth factor receptor 1, Ephb4 - eph receptor b4, Htr1d - 5-hydroxytryptamine (serotonin) receptor 1d, Olfr813 - olfactory receptor 813, Inpp5k - inositol polyphosphate 5-phosphatase k, Epha6 - eph receptor a6, Sorl1 - sortilin-related receptor, ldlr class a repeats-containing, C5ar2 - complement component 5a receptor 2,…
GO:0042578	phosphoric ester hydrolase activity	4.83e-06	0.00151	1.55	5706	124	2051	69	[9630033F20Rik - riken cdna 9630033f20 gene, Inpp5f - inositol polyphosphate-5-phosphatase f, Mtmr9 - myotubularin related protein 9, Psph - phosphoserine phosphatase, Phospho2 - phosphatase, orphan 2, Minpp1 - multiple inositol polyphosphate histidine phosphatase 1, BC018242 - cdna sequence bc018242, Nt5c2 - 5'-nucleotidase, cytosolic ii, Dusp3 - dual specificity phosphatase 3 (vaccinia virus ph…
GO:0008289	lipid binding	1.26e-05	0.0036	1.36	5706	252	2051	123	[Acbd5 - acyl-coenzyme a binding domain containing 5, Stard3 - start domain containing 3, Mreg - melanoregulin, Snx20 - sorting nexin 20, Unc119 - unc-119 homolog (c. elegans), Hsd11b2 - hydroxysteroid 11-beta dehydrogenase 2, Apoe - apolipoprotein e, Pfn2 - profilin 2, Stx3 - syntaxin 3, Prkci - protein kinase c, iota, Dgka - diacylglycerol kinase, alpha, Snx10 - sorting nexin 10, Acap2 - arfgap…
GO:0038023	signaling receptor activity	1.37e-05	0.00357	1.85	5706	48	2051	32	[Fgfr1 - fibroblast growth factor receptor 1, Nr1h2 - nuclear receptor subfamily 1, group h, member 2, C5ar2 - complement component 5a receptor 2, Nradd - neurotrophin receptor associated death domain, Ly75 - lymphocyte antigen 75, Eng - endoglin, Plxnb2 - plexin b2, Ms4a2 - membrane-spanning 4-domains, subfamily a, member 2, Cd97 - cd97 antigen, Tex264 - testis expressed gene 264, Ptprf - protei…
GO:0015077	monovalent inorganic cation transmembrane transporter activity	7.17e-05	0.0173	1.7	5706	59	2051	36	[Slc38a2 - solute carrier family 38, member 2, Letm1 - leucine zipper-ef-hand containing transmembrane protein 1, Atp6ap1 - atpase, h+ transporting, lysosomal accessory protein 1, Atp1b3 - atpase, na+/k+ transporting, beta 3 polypeptide, Atp6v1g1 - atpase, h+ transporting, lysosomal v1 subunit g1, Surf1 - surfeit gene 1, Atp1b1 - atpase, na+/k+ transporting, beta 1 polypeptide, Slc46a1 - solute c…
GO:0015238	drug transmembrane transporter activity	0.000109	0.0244	2.09	5706	24	2051	18	[Slc38a2 - solute carrier family 38, member 2, Slc38a1 - solute carrier family 38, member 1, Slc7a3 - solute carrier family 7 (cationic amino acid transporter, y+ system), member 3, Slc25a22 - solute carrier family 25 (mitochondrial carrier, glutamate), member 22, Abcb11 - atp-binding cassette, sub-family b (mdr/tap), member 11, Slc46a1 - solute carrier family 46, member 1, Slc25a10 - solute carr…
GO:0004553	hydrolase activity, hydrolyzing O-glycosyl compounds	0.000125	0.0262	2.03	5706	26	2051	19	[Man1a2 - mannosidase, alpha, class 1a, member 2, Manba - mannosidase, beta a, lysosomal, Man2b1 - mannosidase 2, alpha b1, Man2b2 - mannosidase 2, alpha b2, Man2c1 - mannosidase, alpha, class 2c, member 1, Adprhl2 - adp-ribosylhydrolase like 2, Glb1 - galactosidase, beta 1, Edem3 - er degradation enhancer, mannosidase alpha-like 3, Hexb - hexosaminidase b, Man1b1 - mannosidase, alpha, class 1b, …
GO:0052866	phosphatidylinositol phosphate phosphatase activity	0.000159	0.0312	2.2	5706	19	2051	15	[Tmem55b - transmembrane protein 55b, Mtmr12 - myotubularin related protein 12, Inpp5f - inositol polyphosphate-5-phosphatase f, Inpp5k - inositol polyphosphate 5-phosphatase k, Mtmr9 - myotubularin related protein 9, Ocrl - oculocerebrorenal syndrome of lowe, Mtmr3 - myotubularin related protein 3, Mtm1 - x-linked myotubular myopathy gene 1, Inpp5b - inositol polyphosphate-5-phosphatase b, Pten …
GO:0034593	phosphatidylinositol bisphosphate phosphatase activity	0.000186	0.0343	2.38	5706	14	2051	12	[Tmem55b - transmembrane protein 55b, Mtm1 - x-linked myotubular myopathy gene 1, Inpp5k - inositol polyphosphate 5-phosphatase k, Inpp5b - inositol polyphosphate-5-phosphatase b, Pten - phosphatase and tensin homolog, Tmem55a - transmembrane protein 55a, Ocrl - oculocerebrorenal syndrome of lowe, Ptpmt1 - protein tyrosine phosphatase, mitochondrial 1, Mtmr2 - myotubularin related protein 2, Synj…
GO:0008509	anion transmembrane transporter activity	0.000213	0.0371	1.66	5706	57	2051	34	[Slc38a2 - solute carrier family 38, member 2, Slc35b1 - solute carrier family 35, member b1, Clcn2 - chloride channel 2, Slc25a22 - solute carrier family 25 (mitochondrial carrier, glutamate), member 22, Slc46a1 - solute carrier family 46, member 1, Clcn4-2 - chloride channel 4-2, Pcyox1 - prenylcysteine oxidase 1, Slc25a10 - solute carrier family 25 (mitochondrial carrier, dicarboxylate transpo…
GO:0005342	organic acid transmembrane transporter activity	0.000307	0.0507	1.88	5706	31	2051	21	[Slc38a2 - solute carrier family 38, member 2, Slc38a1 - solute carrier family 38, member 1, Slc7a3 - solute carrier family 7 (cationic amino acid transporter, y+ system), member 3, Abcb11 - atp-binding cassette, sub-family b (mdr/tap), member 11, Slc25a22 - solute carrier family 25 (mitochondrial carrier, glutamate), member 22, Slc46a1 - solute carrier family 46, member 1, Slc25a10 - solute carr…
GO:0046943	carboxylic acid transmembrane transporter activity	0.000307	0.0481	1.88	5706	31	2051	21	[Slc38a2 - solute carrier family 38, member 2, Slc38a1 - solute carrier family 38, member 1, Slc7a3 - solute carrier family 7 (cationic amino acid transporter, y+ system), member 3, Abcb11 - atp-binding cassette, sub-family b (mdr/tap), member 11, Slc25a22 - solute carrier family 25 (mitochondrial carrier, glutamate), member 22, Slc46a1 - solute carrier family 46, member 1, Slc25a10 - solute carr…
GO:0070851	growth factor receptor binding	0.000313	0.0468	1.85	5706	33	2051	22	[Dab2ip - disabled 2 interacting protein, Plscr1 - phospholipid scramblase 1, Pycard - pyd and card domain containing, Erap1 - endoplasmic reticulum aminopeptidase 1, Grb2 - growth factor receptor bound protein 2, Adam17 - a disintegrin and metallopeptidase domain 17, Itga5 - integrin alpha 5 (fibronectin receptor alpha), Glmn - glomulin, fkbp associated protein, Snx1 - sorting nexin 1, Cbl - cas…
GO:0022803	passive transmembrane transporter activity	0.000314	0.0447	1.8	5706	37	2051	24	[Tmc6 - transmembrane channel-like gene family 6, Tmc8 - transmembrane channel-like gene family 8, Itgav - integrin alpha v, Clcn2 - chloride channel 2, Clcn4-2 - chloride channel 4-2, Tmem63b - transmembrane protein 63b, Atp5g1 - atp synthase, h+ transporting, mitochondrial f0 complex, subunit c1 (subunit 9), Trpm4 - transient receptor potential cation channel, subfamily m, member 4, Clcc1 - chl…
GO:0015267	channel activity	0.000314	0.0428	1.8	5706	37	2051	24	[Tmc6 - transmembrane channel-like gene family 6, Tmc8 - transmembrane channel-like gene family 8, Itgav - integrin alpha v, Clcn2 - chloride channel 2, Clcn4-2 - chloride channel 4-2, Tmem63b - transmembrane protein 63b, Atp5g1 - atp synthase, h+ transporting, mitochondrial f0 complex, subunit c1 (subunit 9), Trpm4 - transient receptor potential cation channel, subfamily m, member 4, Clcc1 - chl…
GO:0015171	amino acid transmembrane transporter activity	0.000354	0.0463	2.16	5706	18	2051	14	[Slc38a2 - solute carrier family 38, member 2, Slc38a1 - solute carrier family 38, member 1, Slc7a3 - solute carrier family 7 (cationic amino acid transporter, y+ system), member 3, Slc25a22 - solute carrier family 25 (mitochondrial carrier, glutamate), member 22, Slc25a15 - solute carrier family 25 (mitochondrial carrier ornithine transporter), member 15, Slc25a12 - solute carrier family 25 (mit…
GO:0016788	hydrolase activity, acting on ester bonds	0.000605	0.0759	1.26	5706	273	2051	124	[Abhd4 - abhydrolase domain containing 4, Lypla2 - lysophospholipase 2, H6pd - hexose-6-phosphate dehydrogenase (glucose 1-dehydrogenase), Inpp5f - inositol polyphosphate-5-phosphatase f, Mgme1 - mitochondrial genome maintainance exonuclease 1, Phospho2 - phosphatase, orphan 2, Dusp3 - dual specificity phosphatase 3 (vaccinia virus phosphatase vh1-related), Dusp28 - dual specificity phosphatase 2…
GO:0005543	phospholipid binding	0.000648	0.0782	1.33	5706	173	2051	83	[Grlf1 - glucocorticoid receptor dna binding factor 1, Gpaa1 - gpi anchor attachment protein 1, Atg2b - autophagy related 2b, Mreg - melanoregulin, Snx20 - sorting nexin 20, Snx16 - sorting nexin 16, Sh3pxd2b - sh3 and px domains 2b, Apoe - apolipoprotein e, Akt1 - thymoma viral proto-oncogene 1, Pfn2 - profilin 2, Snx18 - sorting nexin 18, Snx6 - sorting nexin 6, Prkci - protein kinase c, iota, …
GO:0015923	mannosidase activity	0.00077	0.0895	2.78	5706	7	2051	7	[Man1a2 - mannosidase, alpha, class 1a, member 2, Manba - mannosidase, beta a, lysosomal, Man2b1 - mannosidase 2, alpha b1, Man2b2 - mannosidase 2, alpha b2, Man2c1 - mannosidase, alpha, class 2c, member 1, Edem3 - er degradation enhancer, mannosidase alpha-like 3, Man1b1 - mannosidase, alpha, class 1b, member 1]
GO:0017124	SH3 domain binding	0.000799	0.0896	1.58	5706	60	2051	34	[Ccdc6 - coiled-coil domain containing 6, Plscr1 - phospholipid scramblase 1, Abi2 - abl-interactor 2, Wasf2 - was protein family, member 2, Grb2 - growth factor receptor bound protein 2, Adam17 - a disintegrin and metallopeptidase domain 17, Cbl - casitas b-lineage lymphoma, Sh3bgrl - sh3-binding domain glutamic acid-rich protein like, Elmo1 - engulfment and cell motility 1, Lancl1 - lanc (bacte…

## Sheet: GOComponent_whole
GO Term	Description	P-value	FDR q-value	Enrichment	N	B	n	b	Genes
GO:0016020	membrane	6.76e-41	1.11e-37	1.32	5706	2056	2051	973	[Ptgfrn - prostaglandin f2 receptor negative regulator, Sytl1 - synaptotagmin-like 1, Acbd5 - acyl-coenzyme a binding domain containing 5, Ptgs2 - prostaglandin-endoperoxide synthase 2, Slc30a1 - solute carrier family 30 (zinc transporter), member 1, Stx12 - syntaxin 12, Ptk2b - ptk2 protein tyrosine kinase 2 beta, Nudt9 - nudix (nucleoside diphosphate linked moiety x)-type motif 9, Steap1 - six …
lycoprotein, Minpp1 - multiple inositol polyphosphate histidine phosphatase 1, Eno3 - enolase 3, beta muscle, Eng - endoglin, Cpped1 - calcineurin-like phosphoesterase domain containing 1, Tomm20 - translocase of outer mitochondrial membrane 20 homolog (yeast), Snx18 - sorting nexin 18, Mmp14 - matrix metallopeptidase 14 (membrane-inserted), Mme - membrane metallo endopeptidase, Krit1 - krit1, an…
GO:0031224	intrinsic component of membrane	2.89e-39	2.37e-36	1.62	5706	729	2051	424	[Man1a2 - mannosidase, alpha, class 1a, member 2, Ptgfrn - prostaglandin f2 receptor negative regulator, Surf1 - surfeit gene 1, Acbd5 - acyl-coenzyme a binding domain containing 5, Slc30a1 - solute carrier family 30 (zinc transporter), member 1, Slc25a28 - solute carrier family 25, member 28, Stx12 - syntaxin 12, Steap1 - six transmembrane epithelial antigen of the prostate 1, Slc33a1 - solute c…
GO:0016021	integral component of membrane	1.71e-37	9.38e-35	1.62	5706	700	2051	407	[Man1a2 - mannosidase, alpha, class 1a, member 2, Ptgfrn - prostaglandin f2 receptor negative regulator, Surf1 - surfeit gene 1, Acbd5 - acyl-coenzyme a binding domain containing 5, Slc25a28 - solute carrier family 25, member 28, Slc30a1 - solute carrier family 30 (zinc transporter), member 1, Stx12 - syntaxin 12, Steap1 - six transmembrane epithelial antigen of the prostate 1, Slc33a1 - solute c…
GO:0044425	membrane part	2.76e-32	1.13e-29	1.39	5706	1275	2051	639	[Man1a2 - mannosidase, alpha, class 1a, member 2, Ptgfrn - prostaglandin f2 receptor negative regulator, Sytl1 - synaptotagmin-like 1, Surf1 - surfeit gene 1, Acbd5 - acyl-coenzyme a binding domain containing 5, Ptgs2 - prostaglandin-endoperoxide synthase 2, Slc30a1 - solute carrier family 30 (zinc transporter), member 1, Slc25a28 - solute carrier family 25, member 28, Abl2 - v-abl abelson murine…
GO:0031410	cytoplasmic vesicle	1.96e-14	6.42e-12	1.4	5706	591	2051	298	[Sytl1 - synaptotagmin-like 1, Rabepk - rab9 effector protein with kelch motifs, Ist1 - increased sodium tolerance 1 homolog (yeast), Abl2 - v-abl abelson murine leukemia viral oncogene 2 (arg, abelson-related gene), Stx12 - syntaxin 12, Steap1 - six transmembrane epithelial antigen of the prostate 1, Nucb1 - nucleobindin 1, Stxbp3a - syntaxin binding protein 3a, Stx4a - syntaxin 4a (placental), …
GO:0097708	intracellular vesicle	2.34e-14	6.39e-12	1.4	5706	594	2051	299	[Rabepk - rab9 effector protein with kelch motifs, Sytl1 - synaptotagmin-like 1, Ist1 - increased sodium tolerance 1 homolog (yeast), Stx12 - syntaxin 12, Abl2 - v-abl abelson murine leukemia viral oncogene 2 (arg, abelson-related gene), Steap1 - six transmembrane epithelial antigen of the prostate 1, Nucb1 - nucleobindin 1, Stxbp3a - syntaxin binding protein 3a, Stx4a - syntaxin 4a (placental), …
GO:0031982	vesicle	1.03e-13	2.41e-11	1.38	5706	628	2051	311	[Sytl1 - synaptotagmin-like 1, Rabepk - rab9 effector protein with kelch motifs, Ist1 - increased sodium tolerance 1 homolog (yeast), Abl2 - v-abl abelson murine leukemia viral oncogene 2 (arg, abelson-related gene), Stx12 - syntaxin 12, Steap1 - six transmembrane epithelial antigen of the prostate 1, Nucb1 - nucleobindin 1, Stxbp3a - syntaxin binding protein 3a, Stx4a - syntaxin 4a (placental), …
GO:0031090	organelle membrane	1.11e-12	2.28e-10	1.34	5706	710	2051	341	[Man1a2 - mannosidase, alpha, class 1a, member 2, Man2b1 - mannosidase 2, alpha b1, Man2b2 - mannosidase 2, alpha b2, Ndufaf5 - nadh dehydrogenase (ubiquinone) complex i, assembly factor 5, Slc30a1 - solute carrier family 30 (zinc transporter), member 1, Slc25a28 - solute carrier family 25, member 28, Ptgs2 - prostaglandin-endoperoxide synthase 2, Slc25a10 - solute carrier family 25 (mitochondria…
GO:0005773	vacuole	2.5e-12	4.56e-10	1.69	5706	184	2051	112	[Man2b1 - mannosidase 2, alpha b1, Man2b2 - mannosidase 2, alpha b2, Clcn4-2 - chloride channel 4-2, Mreg - melanoregulin, Spag9 - sperm associated antigen 9, Tmem97 - transmembrane protein 97, Apoe - apolipoprotein e, Kptn - kaptin, Stx4a - syntaxin 4a (placental), Stx3 - syntaxin 3, Prkcd - protein kinase c, delta, Tmem175 - transmembrane protein 175, Loh12cr1 - loss of heterozygosity, 12, chro…
GO:0098805	whole membrane	1.22e-11	2e-09	1.52	5706	292	2051	160	[Man2b1 - mannosidase 2, alpha b1, Man2b2 - mannosidase 2, alpha b2, Pex11b - peroxisomal biogenesis factor 11 beta, Stard3 - start domain containing 3, Ptgs2 - prostaglandin-endoperoxide synthase 2, Clcn4-2 - chloride channel 4-2, Mreg - melanoregulin, Arg1 - arginase, liver, Pex16 - peroxisomal biogenesis factor 16, Spag9 - sperm associated antigen 9, Snx20 - sorting nexin 20, Tomm6 - transloca…
GO:0005768	endosome	1.52e-11	2.27e-09	1.49	5706	331	2051	177	[Vps26b - vacuolar protein sorting 26 homolog b (yeast), Rabepk - rab9 effector protein with kelch motifs, Inpp5f - inositol polyphosphate-5-phosphatase f, Stard3 - start domain containing 3, Ccdc93 - coiled-coil domain containing 93, Clcn4-2 - chloride channel 4-2, Pi4k2b - phosphatidylinositol 4-kinase type 2 beta, Stx12 - syntaxin 12, Snx20 - sorting nexin 20, Steap1 - six transmembrane epithe…
GO:0098588	bounding membrane of organelle	8.72e-11	1.19e-08	1.45	5706	357	2051	186	[Man1a2 - mannosidase, alpha, class 1a, member 2, Man2b1 - mannosidase 2, alpha b1, Man2b2 - mannosidase 2, alpha b2, Pex11b - peroxisomal biogenesis factor 11 beta, Stard3 - start domain containing 3, Ptgs2 - prostaglandin-endoperoxide synthase 2, Clcn4-2 - chloride channel 4-2, Mreg - melanoregulin, Arg1 - arginase, liver, Pex16 - peroxisomal biogenesis factor 16, Stk25 - serine/threonine kinas…
GO:0000323	lytic vacuole	1.12e-10	1.41e-08	1.69	5706	158	2051	96	[Hgs - hgf-regulated tyrosine kinase substrate, Fnbp1 - formin binding protein 1, Man2b1 - mannosidase 2, alpha b1, Bcl10 - b cell leukemia/lymphoma 10, Man2b2 - mannosidase 2, alpha b2, Clcn4-2 - chloride channel 4-2, Mreg - melanoregulin, Ccdc115 - coiled-coil domain containing 115, Tldc1 - tbc/lysm associated domain containing 1, Spag9 - sperm associated antigen 9, Plbd2 - phospholipase b doma…
GO:0005764	lysosome	1.12e-10	1.31e-08	1.69	5706	158	2051	96	[Hgs - hgf-regulated tyrosine kinase substrate, Fnbp1 - formin binding protein 1, Man2b1 - mannosidase 2, alpha b1, Bcl10 - b cell leukemia/lymphoma 10, Man2b2 - mannosidase 2, alpha b2, Mreg - melanoregulin, Clcn4-2 - chloride channel 4-2, Ccdc115 - coiled-coil domain containing 115, Tldc1 - tbc/lysm associated domain containing 1, Spag9 - sperm associated antigen 9, Plbd2 - phospholipase b doma…
GO:0044433	cytoplasmic vesicle part	4.21e-10	4.61e-08	1.54	5706	239	2051	132	[Stard3 - start domain containing 3, Mreg - melanoregulin, Clcn4-2 - chloride channel 4-2, Sar1b - sar1 gene homolog b (s. cerevisiae), Cope - coatomer protein complex, subunit epsilon, Stx12 - syntaxin 12, Snx20 - sorting nexin 20, Synrg - synergin, gamma, Stx3 - syntaxin 3, Snx10 - sorting nexin 10, Loh12cr1 - loss of heterozygosity, 12, chromosomal region 1 homolog (human), Acap2 - arfgap with…
GO:0044444	cytoplasmic part	6.03e-10	6.19e-08	1.08	5706	3602	2051	1401	[Hdac4 - histone deacetylase 4, Ptgfrn - prostaglandin f2 receptor negative regulator, Sytl1 - synaptotagmin-like 1, H6pd - hexose-6-phosphate dehydrogenase (glucose 1-dehydrogenase), Acbd5 - acyl-coenzyme a binding domain containing 5, Slc30a1 - solute carrier family 30 (zinc transporter), member 1, Ptgs2 - prostaglandin-endoperoxide synthase 2, Adprhl2 - adp-ribosylhydrolase like 2, Abl2 - v-ab…
2 binding protein, Fam129a - family with sequence similarity 129, member a, Fndc3a - fibronectin type iii domain containing 3a, Kif1a - kinesin family member 1a, Sec23ip - sec23 interacting protein, Rheb - ras homolog enriched in brain, Trpm4 - transient receptor potential cation channel, subfamily m, member 4, Fam210a - family with sequence similarity 210, member a, Mrps12 - mitochondrial riboso…
, Mpi - mannose phosphate isomerase, Gng12 - guanine nucleotide binding protein (g protein), gamma 12, Pigl - phosphatidylinositol glycan anchor biosynthesis, class l, Tacc3 - transforming, acidic coiled-coil containing protein 3, Mgst1 - microsomal glutathione s-transferase 1, Timmdc1 - translocase of inner mitochondrial membrane domain containing 1, Sphk2 - sphingosine kinase 2, Tap1 - transpor…
GO:0031226	intrinsic component of plasma membrane	4.59e-09	4.43e-07	1.82	5706	95	2051	62	[Gpaa1 - gpi anchor attachment protein 1, Plscr1 - phospholipid scramblase 1, Slc38a2 - solute carrier family 38, member 2, Aph1a - anterior pharynx defective 1a homolog (c. elegans), Clcn2 - chloride channel 2, Slc30a1 - solute carrier family 30 (zinc transporter), member 1, Clcn4-2 - chloride channel 4-2, Slc20a2 - solute carrier family 20, member 2, BC018242 - cdna sequence bc018242, Mospd2 - …
GO:0044440	endosomal part	9.76e-09	8.9e-07	1.69	5706	125	2051	76	[Hgs - hgf-regulated tyrosine kinase substrate, Stard3 - start domain containing 3, Mreg - melanoregulin, Clcn4-2 - chloride channel 4-2, Rab5a - rab5a, member ras oncogene family, Snx20 - sorting nexin 20, Vps13a - vacuolar protein sorting 13a (yeast), Snx16 - sorting nexin 16, Snx6 - sorting nexin 6, Snx10 - sorting nexin 10, Acap2 - arfgap with coiled-coil, ankyrin repeat and ph domains 2, Ndr…
GO:0005774	vacuolar membrane	2.15e-08	1.86e-06	1.94	5706	66	2051	46	[Man2b1 - mannosidase 2, alpha b1, Vmp1 - vacuole membrane protein 1, Man2b2 - mannosidase 2, alpha b2, Stx8 - syntaxin 8, Atp6v1g1 - atpase, h+ transporting, lysosomal v1 subunit g1, Abcd4 - atp-binding cassette, sub-family d (ald), member 4, Clcn4-2 - chloride channel 4-2, Gabarapl2 - gamma-aminobutyric acid (gaba) a receptor-associated protein-like 2, Tldc1 - tbc/lysm associated domain contain…
GO:0005887	integral component of plasma membrane	2.92e-08	2.39e-06	1.81	5706	86	2051	56	[Plscr1 - phospholipid scramblase 1, Gpaa1 - gpi anchor attachment protein 1, Slc38a2 - solute carrier family 38, member 2, Aph1a - anterior pharynx defective 1a homolog (c. elegans), Clcn2 - chloride channel 2, Clcn4-2 - chloride channel 4-2, Slc30a1 - solute carrier family 30 (zinc transporter), member 1, Slc20a2 - solute carrier family 20, member 2, BC018242 - cdna sequence bc018242, Mospd2 - …
GO:0005783	endoplasmic reticulum	4.79e-08	3.75e-06	1.29	5706	572	2051	265	[Man1a2 - mannosidase, alpha, class 1a, member 2, Ptgfrn - prostaglandin f2 receptor negative regulator, H6pd - hexose-6-phosphate dehydrogenase (glucose 1-dehydrogenase), Slc30a1 - solute carrier family 30 (zinc transporter), member 1, Ptgs2 - prostaglandin-endoperoxide synthase 2, Ikbip - ikbkb interacting protein, Nucb1 - nucleobindin 1, Caml - calcium modulating ligand, Slc33a1 - solute carri…
GO:0044437	vacuolar part	5.35e-08	3.99e-06	1.83	5706	79	2051	52	[Man2b1 - mannosidase 2, alpha b1, Vmp1 - vacuole membrane protein 1, Man2b2 - mannosidase 2, alpha b2, Atp6v1g1 - atpase, h+ transporting, lysosomal v1 subunit g1, Clcn4-2 - chloride channel 4-2, Ccdc115 - coiled-coil domain containing 115, Tldc1 - tbc/lysm associated domain containing 1, Spag9 - sperm associated antigen 9, Vps13a - vacuolar protein sorting 13a (yeast), Loh12cr1 - loss of hetero…
GO:0005739	mitochondrion	2.57e-07	1.84e-05	1.2	5706	967	2051	417	[Apoa1bp - apolipoprotein a-i binding protein, Surf1 - surfeit gene 1, H6pd - hexose-6-phosphate dehydrogenase (glucose 1-dehydrogenase), Adprhl2 - adp-ribosylhydrolase like 2, Slc25a28 - solute carrier family 25, member 28, Nudt9 - nudix (nucleoside diphosphate linked moiety x)-type motif 9, Fdx1l - ferredoxin 1-like, Sars2 - seryl-aminoacyl-trna synthetase 2, Acads - acyl-coenzyme a dehydrogena…
GO:0031966	mitochondrial membrane	4.84e-07	3.31e-05	1.37	5706	315	2051	155	[Letm1 - leucine zipper-ef-hand containing transmembrane protein 1, Ndufaf5 - nadh dehydrogenase (ubiquinone) complex i, assembly factor 5, Slc25a28 - solute carrier family 25, member 28, Slc25a10 - solute carrier family 25 (mitochondrial carrier, dicarboxylate transporter), member 10, Arg1 - arginase, liver, Coq3 - coenzyme q3 homolog, methyltransferase (yeast), Ndufa11 - nadh dehydrogenase (ubi…
GO:0044431	Golgi apparatus part	7.86e-07	5.16e-05	1.45	5706	209	2051	109	[Man1a2 - mannosidase, alpha, class 1a, member 2, Lypla2 - lysophospholipase 2, Pi4k2b - phosphatidylinositol 4-kinase type 2 beta, Cope - coatomer protein complex, subunit epsilon, Stk25 - serine/threonine kinase 25 (yeast), Nucb1 - nucleobindin 1, Ap4e1 - adaptor-related protein complex ap-4, epsilon 1, Synrg - synergin, gamma, Stx4a - syntaxin 4a (placental), Impad1 - inositol monophosphatase …
GO:0098796	membrane protein complex	1.1e-06	6.96e-05	1.31	5706	403	2051	190	[Vps26b - vacuolar protein sorting 26 homolog b (yeast), Clcn2 - chloride channel 2, Sar1b - sar1 gene homolog b (s. cerevisiae), Cope - coatomer protein complex, subunit epsilon, Ndufa11 - nadh dehydrogenase (ubiquinone) 1 alpha subcomplex 11, Stx12 - syntaxin 12, Magt1 - magnesium transporter 1, Ptk2b - ptk2 protein tyrosine kinase 2 beta, Ap1s2 - adaptor-related protein complex 1, sigma 2 subu…
GO:0098852	lytic vacuole membrane	1.92e-06	0.000117	1.91	5706	51	2051	35	[Stx8 - syntaxin 8, Atp6v1g1 - atpase, h+ transporting, lysosomal v1 subunit g1, Abcd4 - atp-binding cassette, sub-family d (ald), member 4, Clcn4-2 - chloride channel 4-2, Tldc1 - tbc/lysm associated domain containing 1, Spag9 - sperm associated antigen 9, Hgsnat - heparan-alpha-glucosaminide n-acetyltransferase, Lamp2 - lysosomal-associated membrane protein 2, Vps13a - vacuolar protein sorting …
GO:0005765	lysosomal membrane	1.92e-06	0.000112	1.91	5706	51	2051	35	[Stx8 - syntaxin 8, Atp6v1g1 - atpase, h+ transporting, lysosomal v1 subunit g1, Abcd4 - atp-binding cassette, sub-family d (ald), member 4, Clcn4-2 - chloride channel 4-2, Tldc1 - tbc/lysm associated domain containing 1, Spag9 - sperm associated antigen 9, Hgsnat - heparan-alpha-glucosaminide n-acetyltransferase, Lamp2 - lysosomal-associated membrane protein 2, Vps13a - vacuolar protein sorting …
GO:0010008	endosome membrane	2.22e-06	0.000125	1.66	5706	94	2051	56	[Stard3 - start domain containing 3, Clcn4-2 - chloride channel 4-2, Mreg - melanoregulin, Rab5a - rab5a, member ras oncogene family, Snx20 - sorting nexin 20, Vps13a - vacuolar protein sorting 13a (yeast), Snx6 - sorting nexin 6, Acap2 - arfgap with coiled-coil, ankyrin repeat and ph domains 2, Ndrg1 - n-myc downstream regulated gene 1, Stard3nl - stard3 n-terminal like, Cd68 - cd68 antigen, Fig…
GO:0005886	plasma membrane	4e-06	0.000219	1.18	5706	922	2051	392	[Sytl1 - synaptotagmin-like 1, Slc30a1 - solute carrier family 30 (zinc transporter), member 1, Ptk2b - ptk2 protein tyrosine kinase 2 beta, Steap1 - six transmembrane epithelial antigen of the prostate 1, Stxbp3a - syntaxin binding protein 3a, Stx4a - syntaxin 4a (placental), Stx3 - syntaxin 3, Dgka - diacylglycerol kinase, alpha, Dag1 - dystroglycan 1, Pten - phosphatase and tensin homolog, Atx…
GO:0005794	Golgi apparatus	4.92e-06	0.00026	1.28	5706	440	2051	202	[Man1a2 - mannosidase, alpha, class 1a, member 2, Rock1 - rho-associated coiled-coil containing protein kinase 1, Ptgfrn - prostaglandin f2 receptor negative regulator, Slc30a1 - solute carrier family 30 (zinc transporter), member 1, Stx12 - syntaxin 12, Nucb1 - nucleobindin 1, Impad1 - inositol monophosphatase domain containing 1, Plekha8 - pleckstrin homology domain containing, family a (phosph…
GO:0031902	late endosome membrane	6.1e-06	0.000313	2.13	5706	30	2051	23	[Tmem55b - transmembrane protein 55b, Stx8 - syntaxin 8, Stard3 - start domain containing 3, Mreg - melanoregulin, Pmel - premelanosome protein, Lamp2 - lysosomal-associated membrane protein 2, H2-Eb1 - histocompatibility 2, class ii antigen e beta, Snf8 - snf8, escrt-ii complex subunit, homolog (s. cerevisiae), Stx7 - syntaxin 7, Lamtor1 - late endosomal/lysosomal adaptor, mapk and mtor activato…
GO:0044429	mitochondrial part	9.49e-06	0.000472	1.25	5706	506	2051	227	[Ndufaf5 - nadh dehydrogenase (ubiquinone) complex i, assembly factor 5, Slc25a28 - solute carrier family 25, member 28, Slc25a10 - solute carrier family 25 (mitochondrial carrier, dicarboxylate transporter), member 10, Chchd1 - coiled-coil-helix-coiled-coil-helix domain containing 1, Tomm6 - translocase of outer mitochondrial membrane 6 homolog (yeast), Ndufa3 - nadh dehydrogenase (ubiquinone) 1…
GO:0044455	mitochondrial membrane part	1.03e-05	0.000499	1.5	5706	135	2051	73	[Ndufa8 - nadh dehydrogenase (ubiquinone) 1 alpha subcomplex, 8, Coa3 - cytochrome c oxidase assembly factor 3, Ndufb8 - nadh dehydrogenase (ubiquinone) 1 beta subcomplex 8, Ndufaf5 - nadh dehydrogenase (ubiquinone) complex i, assembly factor 5, Foxred1 - fad-dependent oxidoreductase domain containing 1, Ndufa11 - nadh dehydrogenase (ubiquinone) 1 alpha subcomplex 11, Tomm6 - translocase of outer…
GO:0030133	transport vesicle	1.35e-05	0.000634	1.64	5706	83	2051	49	[Aph1a - anterior pharynx defective 1a homolog (c. elegans), Sytl1 - synaptotagmin-like 1, Clcn4-2 - chloride channel 4-2, Rab5a - rab5a, member ras oncogene family, Stx12 - syntaxin 12, Stx4a - syntaxin 4a (placental), Stx3 - syntaxin 3, Spg21 - spastic paraplegia 21 homolog (human), Sypl - synaptophysin-like protein, Mme - membrane metallo endopeptidase, Marcksl1 - marcks-like 1, Bloc1s3 - biog…
GO:0005769	early endosome	2.31e-05	0.00105	1.55	5706	106	2051	59	[Hgs - hgf-regulated tyrosine kinase substrate, Vps26b - vacuolar protein sorting 26 homolog b (yeast), Aph1a - anterior pharynx defective 1a homolog (c. elegans), Inpp5f - inositol polyphosphate-5-phosphatase f, Clcn4-2 - chloride channel 4-2, Rab5a - rab5a, member ras oncogene family, Nucb1 - nucleobindin 1, Snx16 - sorting nexin 16, Apoe - apolipoprotein e, Als2 - amyotrophic lateral sclerosis…
GO:0044459	plasma membrane part	2.69e-05	0.00119	1.25	5706	457	2051	205	[Sytl1 - synaptotagmin-like 1, Ptgs2 - prostaglandin-endoperoxide synthase 2, Slc30a1 - solute carrier family 30 (zinc transporter), member 1, Abl2 - v-abl abelson murine leukemia viral oncogene 2 (arg, abelson-related gene), Ptk2b - ptk2 protein tyrosine kinase 2 beta, Wdr73 - wd repeat domain 73, Dusp3 - dual specificity phosphatase 3 (vaccinia virus phosphatase vh1-related), Stxbp3a - syntaxin…
GO:0012506	vesicle membrane	2.85e-05	0.00123	1.59	5706	89	2051	51	[Grb2 - growth factor receptor bound protein 2, Rala - v-ral simian leukemia viral oncogene homolog a (ras related), Sparc - secreted acidic cysteine rich glycoprotein, Bcl2l1 - bcl2-like 1, Mreg - melanoregulin, Rab5a - rab5a, member ras oncogene family, Slc5a6 - solute carrier family 5 (sodium-dependent vitamin transporter), member 6, Stx3 - syntaxin 3, Loh12cr1 - loss of heterozygosity, 12, ch…
GO:0019898	extrinsic component of membrane	3.66e-05	0.00154	1.54	5706	105	2051	58	[Atg2b - autophagy related 2b, Sytl1 - synaptotagmin-like 1, Ndufaf5 - nadh dehydrogenase (ubiquinone) complex i, assembly factor 5, Ccdc115 - coiled-coil domain containing 115, Ptk2b - ptk2 protein tyrosine kinase 2 beta, Nucb1 - nucleobindin 1, Vps13a - vacuolar protein sorting 13a (yeast), Snx16 - sorting nexin 16, Apoe - apolipoprotein e, Snx18 - sorting nexin 18, Snx10 - sorting nexin 10, Pp…
GO:0008021	synaptic vesicle	7.17e-05	0.00294	1.7	5706	59	2051	36	[Aph1a - anterior pharynx defective 1a homolog (c. elegans), Sec22b - sec22 vesicle trafficking protein homolog b (s. cerevisiae), Snapin - snap-associated protein, Clcn4-2 - chloride channel 4-2, Rab12 - rab12, member ras oncogene family, Rab5a - rab5a, member ras oncogene family, Stx12 - syntaxin 12, Rab10 - rab10, member ras oncogene family, Kif1a - kinesin family member 1a, Stx4a - syntaxin 4…
GO:0005802	trans-Golgi network	8.75e-05	0.0035	1.58	5706	83	2051	47	[Stx8 - syntaxin 8, Atxn2 - ataxin 2, Pi4k2b - phosphatidylinositol 4-kinase type 2 beta, Nucb1 - nucleobindin 1, Lamp2 - lysosomal-associated membrane protein 2, Rab21 - rab21, member ras oncogene family, Rab10 - rab10, member ras oncogene family, Ap4e1 - adaptor-related protein complex ap-4, epsilon 1, Atp2c1 - atpase, ca++-sequestering, Tjap1 - tight junction associated protein 1, Stx4a - synt…
GO:0005743	mitochondrial inner membrane	0.000121	0.00474	1.33	5706	233	2051	111	[Letm1 - leucine zipper-ef-hand containing transmembrane protein 1, Ndufaf5 - nadh dehydrogenase (ubiquinone) complex i, assembly factor 5, Slc25a28 - solute carrier family 25, member 28, Slc25a10 - solute carrier family 25 (mitochondrial carrier, dicarboxylate transporter), member 10, Coq3 - coenzyme q3 homolog, methyltransferase (yeast), Ndufa11 - nadh dehydrogenase (ubiquinone) 1 alpha subcomp…
GO:0055037	recycling endosome	0.000143	0.00546	1.71	5706	52	2051	32	[Stx8 - syntaxin 8, Inpp5f - inositol polyphosphate-5-phosphatase f, Clcn4-2 - chloride channel 4-2, Rap2c - rap2c, member of ras oncogene family, Rab12 - rab12, member ras oncogene family, Rab5a - rab5a, member ras oncogene family, Stx12 - syntaxin 12, Ccdc132 - coiled-coil domain containing 132, Rab10 - rab10, member ras oncogene family, Rab25 - rab25, member ras oncogene family, Vamp3 - vesicl…
GO:0098791	Golgi subcompartment	0.000163	0.0061	1.48	5706	107	2051	57	[Lypla2 - lysophospholipase 2, Atxn2 - ataxin 2, Pi4k2b - phosphatidylinositol 4-kinase type 2 beta, Nucb1 - nucleobindin 1, Ap4e1 - adaptor-related protein complex ap-4, epsilon 1, Stx4a - syntaxin 4a (placental), Mme - membrane metallo endopeptidase, Cltb - clathrin, light polypeptide (lcb), Prepl - prolyl endopeptidase-like, Plekha8 - pleckstrin homology domain containing, family a (phosphoino…
GO:0099503	secretory vesicle	0.000185	0.00674	1.43	5706	128	2051	66	[Hgs - hgf-regulated tyrosine kinase substrate, Aph1a - anterior pharynx defective 1a homolog (c. elegans), Sytl1 - synaptotagmin-like 1, Sparc - secreted acidic cysteine rich glycoprotein, Clcn4-2 - chloride channel 4-2, Rab5a - rab5a, member ras oncogene family, Stx12 - syntaxin 12, Vps13a - vacuolar protein sorting 13a (yeast), Stxbp3a - syntaxin binding protein 3a, Akt2 - thymoma viral proto-…
GO:0005576	extracellular region	0.000224	0.00799	1.39	5706	152	2051	76	[Fam3a - family with sequence similarity 3, member a, Apoa1bp - apolipoprotein a-i binding protein, Man2b2 - mannosidase 2, alpha b2, Serpini2 - serine (or cysteine) peptidase inhibitor, clade i, member 2, Sparc - secreted acidic cysteine rich glycoprotein, Nucb1 - nucleobindin 1, Plbd2 - phospholipase b domain containing 2, Apoe - apolipoprotein e, Dpp4 - dipeptidylpeptidase 4, Wnt5a - wingless-…
GO:0070382	exocytic vesicle	0.000276	0.00965	1.61	5706	64	2051	37	[Aph1a - anterior pharynx defective 1a homolog (c. elegans), Sec22b - sec22 vesicle trafficking protein homolog b (s. cerevisiae), Sytl1 - synaptotagmin-like 1, Snapin - snap-associated protein, Clcn4-2 - chloride channel 4-2, Rab12 - rab12, member ras oncogene family, Rab5a - rab5a, member ras oncogene family, Stx12 - syntaxin 12, Rab10 - rab10, member ras oncogene family, Kif1a - kinesin family…
GO:0030659	cytoplasmic vesicle membrane	0.000356	0.0122	1.53	5706	80	2051	44	[Appbp2 - amyloid beta precursor protein (cytoplasmic tail) binding protein 2, Rala - v-ral simian leukemia viral oncogene homolog a (ras related), Sec22b - sec22 vesicle trafficking protein homolog b (s. cerevisiae), Sparc - secreted acidic cysteine rich glycoprotein, Bcl2l1 - bcl2-like 1, Mreg - melanoregulin, Rab5a - rab5a, member ras oncogene family, Lnpep - leucyl/cystinyl aminopeptidase, La…
GO:0044432	endoplasmic reticulum part	0.000386	0.0129	1.27	5706	273	2051	125	[H6pd - hexose-6-phosphate dehydrogenase (glucose 1-dehydrogenase), Stard3 - start domain containing 3, Clcn4-2 - chloride channel 4-2, Sar1b - sar1 gene homolog b (s. cerevisiae), Clgn - calmegin, Pex16 - peroxisomal biogenesis factor 16, Magt1 - magnesium transporter 1, Alg3 - asparagine-linked glycosylation 3 (alpha-1,3-mannosyltransferase), Emc3 - er membrane protein complex subunit 3, Svip -…
GO:0031300	intrinsic component of organelle membrane	0.000508	0.0167	1.48	5706	90	2051	48	[Armcx3 - armadillo repeat containing, x-linked 3, Slc35b1 - solute carrier family 35, member b1, Wfs1 - wolfram syndrome 1 homolog (human), Coa3 - cytochrome c oxidase assembly factor 3, Pex11b - peroxisomal biogenesis factor 11 beta, Mreg - melanoregulin, Pex16 - peroxisomal biogenesis factor 16, Rab5a - rab5a, member ras oncogene family, Stx12 - syntaxin 12, Lamp2 - lysosomal-associated membra…
GO:0030964	NADH dehydrogenase complex	0.000587	0.0189	1.8	5706	34	2051	22	[Atp5sl - atp5s-like, Ndufa8 - nadh dehydrogenase (ubiquinone) 1 alpha subcomplex, 8, Ndufa13 - nadh dehydrogenase (ubiquinone) 1 alpha subcomplex, 13, Ndufb8 - nadh dehydrogenase (ubiquinone) 1 beta subcomplex 8, Ndufa6 - nadh dehydrogenase (ubiquinone) 1 alpha subcomplex, 6 (b14), Foxred1 - fad-dependent oxidoreductase domain containing 1, 3110001D03Rik - riken cdna 3110001d03 gene, Ndufa11 - n…
GO:0045271	respiratory chain complex I	0.000587	0.0185	1.8	5706	34	2051	22	[Atp5sl - atp5s-like, Ndufa8 - nadh dehydrogenase (ubiquinone) 1 alpha subcomplex, 8, Ndufa13 - nadh dehydrogenase (ubiquinone) 1 alpha subcomplex, 13, Ndufb8 - nadh dehydrogenase (ubiquinone) 1 beta subcomplex 8, Ndufa6 - nadh dehydrogenase (ubiquinone) 1 alpha subcomplex, 6 (b14), Foxred1 - fad-dependent oxidoreductase domain containing 1, 3110001D03Rik - riken cdna 3110001d03 gene, Ndufa11 - n…
GO:0005747	mitochondrial respiratory chain complex I	0.000587	0.0182	1.8	5706	34	2051	22	[Atp5sl - atp5s-like, Ndufa8 - nadh dehydrogenase (ubiquinone) 1 alpha subcomplex, 8, Ndufa13 - nadh dehydrogenase (ubiquinone) 1 alpha subcomplex, 13, Ndufb8 - nadh dehydrogenase (ubiquinone) 1 beta subcomplex 8, Ndufa6 - nadh dehydrogenase (ubiquinone) 1 alpha subcomplex, 6 (b14), Foxred1 - fad-dependent oxidoreductase domain containing 1, 3110001D03Rik - riken cdna 3110001d03 gene, Ndufa11 - n…
GO:0005615	extracellular space	0.00059	0.0179	1.35	5706	163	2051	79	[Fam3a - family with sequence similarity 3, member a, Apoa1bp - apolipoprotein a-i binding protein, Man2b1 - mannosidase 2, alpha b1, Serpini2 - serine (or cysteine) peptidase inhibitor, clade i, member 2, Sparc - secreted acidic cysteine rich glycoprotein, Creld2 - cysteine-rich with egf-like domains 2, Arg1 - arginase, liver, Nucb1 - nucleobindin 1, Serpinb9b - serine (or cysteine) peptidase in…
GO:0031301	integral component of organelle membrane	0.000607	0.0181	1.52	5706	77	2051	42	[Wfs1 - wolfram syndrome 1 homolog (human), Slc35b1 - solute carrier family 35, member b1, Armcx3 - armadillo repeat containing, x-linked 3, Coa3 - cytochrome c oxidase assembly factor 3, Pex11b - peroxisomal biogenesis factor 11 beta, Pex16 - peroxisomal biogenesis factor 16, Stx12 - syntaxin 12, Lamp2 - lysosomal-associated membrane protein 2, Synj2bp - synaptojanin 2 binding protein, Cox16 - c…
GO:0098803	respiratory chain complex	0.000737	0.0216	1.65	5706	49	2051	29	[Ndufa8 - nadh dehydrogenase (ubiquinone) 1 alpha subcomplex, 8, Ndufa13 - nadh dehydrogenase (ubiquinone) 1 alpha subcomplex, 13, Ndufb8 - nadh dehydrogenase (ubiquinone) 1 beta subcomplex 8, Foxred1 - fad-dependent oxidoreductase domain containing 1, Ndufa11 - nadh dehydrogenase (ubiquinone) 1 alpha subcomplex 11, Ndufa3 - nadh dehydrogenase (ubiquinone) 1 alpha subcomplex, 3, Ndufb10 - nadh de…
GO:0019866	organelle inner membrane	0.000757	0.0218	1.27	5706	247	2051	113	[Letm1 - leucine zipper-ef-hand containing transmembrane protein 1, Ndufaf5 - nadh dehydrogenase (ubiquinone) complex i, assembly factor 5, Ptgs2 - prostaglandin-endoperoxide synthase 2, Slc25a28 - solute carrier family 25, member 28, Slc25a10 - solute carrier family 25 (mitochondrial carrier, dicarboxylate transporter), member 10, Coq3 - coenzyme q3 homolog, methyltransferase (yeast), Ndufa11 - …
