# Supplementary material for: The type of DNA damage response after decitabine treatment depends on the level of DNMT activity
Source: Life Sci Alliance. 2024 Jun 21;7(9):e202302437. doi: 10.26508/lsa.202302437 (PMC11192838; doi:10.26508/lsa.202302437)
Supplement: Supplementary file 3 [file LSA-2023-02437_Supplemental_Data_3.xlsx]

## Sheet: Table S1
Genes	Uniprot-ID	-log(p-value(chromatin_Lif_200nM-AzadC_vs_Ctrl))	log2FC(chromatin_Lif_200nM-AzadC_vs_Ctrl)	Protein.Group	Protein.Ids	Protein.Names	Genes	First.Protein.Description	WT-Chromatin_Lif_Ctrl1	WT-Chromatin_Lif_Ctrl2	WT-Chromatin_Lif_Ctrl3	WT-Chromatin_Lif_Ctrl4	WT-Chromatin_Lif_200nM-AzadC_2	WT-Chromatin_Lif_200nM-AzadC_4	Reactome_DNA-repair	Reactome_Proteasome	Reactome_Epigentics	Significant (-log(p-value)>1.3; |log2FC|>1)
Pole3	Q9JKP7	2.23871	-2.67833	Q9JKP7	Q9JKP7;A0A0R4J091	DPOE3_MOUSE	Pole3	DNA polymerase epsilon subunit 3	18.3005	18.0158	17.6168	17.6368	15.9209	14.5074	+	#N/A	#N/A	+
Ung	A0A0G2JDS8	2.58505	-2.36073	A0A0G2JDS8	A0A0G2JDS8	A0A0G2JDS8_MOUSE	Ung	Uracil-DNA glycosylase	18.4832	18.2912	18.3498	17.7151	16.2484	15.4498	+	#N/A	#N/A	+
Sirt6	P59941	1.56309	-2.30894	P59941	P59941;Q3UKP1;D3YY89	SIR6_MOUSE	Sirt6	NAD-dependent protein deacetylase sirtuin-6	19.6605	19.6181	19.226	19.1628	18.1716	16.0442	+	#N/A	#N/A	+
Kat5	Q8CHK4	1.74615	-2.19422	Q8CHK4	Q8CHK4;A0A494B9U8	KAT5_MOUSE	Kat5	Histone acetyltransferase KAT5	18.7202	18.0605	18.7378	17.1564	15.8213	16.1277	+	#N/A	#N/A	+
Mdc1	Q5PSV9	3.79596	-1.6271	Q5PSV9	Q5PSV9;E9QK89	MDC1_MOUSE	Mdc1	Mediator of DNA damage checkpoint protein 1	21.4259	21.4331	21.605	21.7441	19.8779	19.972	+	#N/A	#N/A	+
Xpc	P51612	1.50066	-1.53535	P51612	P51612;A0A0U1RP06	XPC_MOUSE	Xpc	DNA repair protein complementing XP-C cells homolog	17.8379	16.5341	17.1415	17.7775	15.972	15.6028	+	#N/A	#N/A	+
Clspn	Q80YR7	1.71046	-1.47378	Q80YR7	Q80YR7	CLSPN_MOUSE	Clspn	Claspin	18.6911	19.3293	19.0454	19.5166	17.2115	18.1322	+	#N/A	#N/A	+
Rad18	Q9QXK2	1.36609	-1.46115	Q9QXK2	Q9QXK2;D3Z733;E9Q392;W4VSP9;D3Z734	RAD18_MOUSE	Rad18	E3 ubiquitin-protein ligase RAD18	17.562	18.203	16.9979	17.2072	16.5291	15.5337	+	#N/A	#N/A	+
Cul4a	Q3TCH7	2.14933	-1.37741	Q3TCH7	Q3TCH7;E9PXT5	CUL4A_MOUSE	Cul4a	Cullin-4A	17.1926	17.3374	17.0874	17.5226	16.2855	15.5297	+	#N/A	#N/A	+
Tipin	Q91WA1	2.43408	-1.36184	Q91WA1	Q91WA1	TIPIN_MOUSE	Tipin	TIMELESS-interacting protein	17.0975	17.7303	17.6931	17.6253	16.1289	16.2205	+	#N/A	#N/A	+
Terf1	P70371	1.35723	-1.20719	P70371	P70371;Q3V252	TERF1_MOUSE	Terf1	Telomeric repeat-binding factor 1	21.0957	20.6042	20.1175	20.6419	19.8778	18.9375	+	#N/A	#N/A	+
Usp7	Q6A4J8	1.88731	1.21342	Q6A4J8	Q6A4J8;G3UWR8;F8VPX1;E9PXY8	UBP7_MOUSE	Usp7	Ubiquitin carboxyl-terminal hydrolase 7	18.9425	18.7068	18.6617	18.4602	20.302	19.5104	+	#N/A	#N/A	+
Pias3	O54714	1.31692	1.46926	O54714	O54714	PIAS3_MOUSE	Pias3	E3 SUMO-protein ligase PIAS3	14.7687	14.4993	15.7318	14.2541	16.5979	15.9675	+	#N/A	#N/A	+
Rad50	P70388	1.45269	1.50547	P70388	P70388;A8Y5I3;Q5SV02;E9PUJ2	RAD50_MOUSE	Rad50	DNA repair protein RAD50	18.0971	18.4352	19.158	18.4556	20.6074	19.4765	+	#N/A	#N/A	+
Parg	O88622	2.12714	1.53044	O88622	O88622;E9Q088;G3X8U8	PARG_MOUSE	Parg	Poly(ADP-ribose) glycohydrolase	16.6858	17.0221	16.2319	16.5703	18.4577	17.8582	+	#N/A	#N/A	+
Usp10	P52479	1.7144	1.83214	P52479	P52479	UBP10_MOUSE	Usp10	Ubiquitin carboxyl-terminal hydrolase 10	17.4851	18.2159	17.9086	18.1492	20.45	19.0937	+	#N/A	#N/A	+
Cops3	O88543	1.60133	1.9421	O88543	O88543	CSN3_MOUSE	Cops3	COP9 signalosome complex subunit 3	16.4723	17.0152	16.7298	17.1015	19.6091	17.9345	+	#N/A	#N/A	+
Pold1	P52431	2.03044	1.95835	P52431	P52431;D6RFB8	DPOD1_MOUSE	Pold1	DNA polymerase delta catalytic subunit	17.6652	18.6378	18.8489	18.7299	20.57	20.2877	+	#N/A	#N/A	+
Smug1	Q6P5C5	1.42094	2.00206	Q6P5C5	Q6P5C5	SMUG1_MOUSE	Smug1	Single-strand selective monofunctional uracil DNA glycosylase	14.7162	14.721	13.6944	14.9015	17.3437	15.677	+	#N/A	#N/A	+
Vcp	Q01853	2.00752	2.0065	Q01853	Q01853	TERA_MOUSE	Vcp	Transitional endoplasmic reticulum ATPase	19.3394	19.1187	18.4289	19.7354	21.3896	20.9346	+	#N/A	#N/A	+
Apbb1	Q9DBR4	1.41272	2.02073	Q9QXJ1	Q9DBR4;Q9QXJ1;A0A087WQH0;F6V8Y6;A0A1B0GR67;A0A087WPI2;E9QPX0;E9PWH3;A0A087WRP1;A0A087WPS7;A0A087WNN4;A0A087WR62;Q3TDW6;A0A0R4J2C6;Q3TIZ5;A0A0R4J2C1	APBB1_MOUSE	Apbb1	Amyloid-beta A4 precursor protein-binding family B member 1	15.1238	13.5211	13.9362	13.0963	15.74	16.1402	+	#N/A	#N/A	+
Ube2n	P61089	1.89388	2.02802	P61089	P61089	UBE2N_MOUSE	Ube2n	Ubiquitin-conjugating enzyme E2 N	18.0148	18.53	17.3466	18.3863	20.5188	19.6761	+	#N/A	#N/A	+
Gps1	Q99LD4	2.10064	2.11819	Q99LD4	Q99LD4;G3UXW9;B1ATU4;A0A140LJB7;Q3MIA8	CSN1_MOUSE	Gps1	COP9 signalosome complex subunit 1	17.4501	18.2282	17.2541	18.1907	20.2409	19.5571	+	#N/A	#N/A	+
Fen1	P39749	4.22081	2.3208	P39749	P39749;Q91Z50	FEN1_MOUSE	Fen1	Flap endonuclease 1	17.1632	16.8656	16.9632	17.2029	19.4537	19.2853	+	#N/A	#N/A	+
Ube2v2	Q9D2M8	2.05556	2.35779	Q9D2M8	Q9D2M8;Q9CZY3;B2KF55;A6X925;B7ZBY7;B7ZBY6;E9PY39	UB2V2_MOUSE	Ube2v2	Ubiquitin-conjugating enzyme E2 variant 2	17.1234	17.6813	17.0357	17.5978	20.4169	19.0178	+	#N/A	#N/A	+
Msh6	P54276	1.62793	2.36714	P54276	P54276	MSH6_MOUSE	Msh6	DNA mismatch repair protein Msh6	19.6996	20.4948	21.6231	21.2559	23.4275	22.8435	+	#N/A	#N/A	+
Msh2	P43247	2.13155	2.54496	P43247	P43247	MSH2_MOUSE	Msh2	DNA mismatch repair protein Msh2	19.1594	19.4654	20.3329	20.449	22.6742	22.1191	+	#N/A	#N/A	+
Lig1	P37913	2.29362	2.86341	P37913	P37913;E9PV36;D3YUW4;V9GWZ4;Q3U4X8	DNLI1_MOUSE	Lig1	DNA ligase 1	18.185	18.6137	18.3153	19.3957	22.0033	20.9783	+	#N/A	#N/A	+
Chek1	O35280	1.77594	3.05558	O35280	O35280;G3UYC5	CHK1_MOUSE	Chek1	Serine/threonine-protein kinase Chk1	15.1917	15.9998	16.0403	16.9594	20.0027	18.204	+	#N/A	#N/A	+
Rpa2	Q62193	1.33891	3.11674	Q62193	Q62193;Q3TE40	RFA2_MOUSE	Rpa2	Replication protein A 32 kDa subunit	16.5466	17.2608	18.3275	19.8857	21.1525	21.0912	+	#N/A	#N/A	+
Parp1	Q921K2	2.07005	3.53964	Q921K2	Q921K2	Q921K2_MOUSE	Parp1	Poly [ADP-ribose] polymerase	18.2231	16.7936	17.339	19.01	21.303	21.4591	+	#N/A	#N/A	+
Ubxn1	Q922Y1	1.85528	3.56993	Q922Y1	Q922Y1;A0A498WFS2	UBXN1_MOUSE	Ubxn1	UBX domain-containing protein 1	16.1226	17.3642	16.3315	18.5897	20.8469	20.4969	+	#N/A	#N/A	+
Prkdc	P97313	2.54891	3.86252	P97313	P97313	PRKDC_MOUSE	Prkdc	DNA-dependent protein kinase catalytic subunit	18.1008	18.4742	17.2679	18.9941	21.7	22.4435	+	#N/A	#N/A	+
Ppp4c	P97470	1.6331	4.50123	P97470	P97470	PP4C_MOUSE	Ppp4c	Serine/threonine-protein phosphatase 4 catalytic subunit	16.6756	16.596	16.3375	13.4255	21.0133	19.5065	+	#N/A	#N/A	+
Gtf2h4	O70422	0.980702	-2.26396	O70422	O70422	TF2H4_MOUSE	Gtf2h4	General transcription factor IIH subunit 4	17.8611	18.5084	18.7436	15.6544	15.0466	15.8092	+	#N/A	+	-
Gtf2h2	Q9JIB4	0.867345	-2.12377	Q9JIB4	Q9JIB4;S4R2R0;Q91YN8	TF2H2_MOUSE	Gtf2h2	General transcription factor IIH subunit 2	19.2237	18.2859	18.2621	16.6984	17.3418	14.6457	+	#N/A	+	-
H2ax	C0HKE9	0.418317	-1.95255	P27661	C0HKE9;C0HKE1;Q8R1M2;Q8CGP5;Q8CGP7;C0HKE7;C0HKE8;Q8CGP6;C0HKE3;P27661;C0HKE6;C0HKE4;Q8BFU2;C0HKE2;C0HKE5;A0A0N4SV66	H2AX_MOUSE	H2ax	Histone H2AX	17.4792	20.7957	21.6255	19.8829	20.386	15.6006	+	#N/A	+	-
Gtf2h3	Q8VD76	0.363324	-1.23881	Q8VD76	Q8VD76	TF2H3_MOUSE	Gtf2h3	General transcription factor IIH subunit 3	18.6573	18.8976	18.8898	15.8455	18.2747	15.3928	+	#N/A	+	-
Paxip1	Q6NZQ4	0.355851	-1.21671	Q6NZQ4	Q6NZQ4;A0A0G2JE02	PAXI1_MOUSE	Paxip1	PAX-interacting protein 1	17.4352	17.426	17.5198	14.6615	17.112	13.9758	+	#N/A	+	-
H2bc21	Q9D2U9	1.25291	-1.18052	Q64524	Q9D2U9;Q64524;Q8CGP0	H2B2E_MOUSE	H2bc21	Histone H2B type 2-E	22.2239	23.1202	23.0446	22.2272	21.0821	21.8648	+	#N/A	+	-
H2bc12	P10853	1.24999	-0.846647	Q8CGP1	P10853;P10854;Q8CGP2;Q64478;Q64525;Q6ZWY9;Q8CGP1;Q64475;Q8CBB6	H2B1K_MOUSE	H2bc12	Histone H2B type 1-K	29.1154	29.5967	29.3056	29.2898	28.022	28.9384	+	#N/A	+	-
Mcrs1	Q99L90	0.260514	-0.834262	Q99L90	Q99L90;Q3TJY1	MCRS1_MOUSE	Mcrs1	Microspherule protein 1	18.4984	17.7253	17.9642	16.2169	15.0619	18.472	+	#N/A	+	-
Polr2e	Q80UW8	0.3502	-0.454617	Q80UW8	Q80UW8	RPAB1_MOUSE	Polr2e	DNA-directed RNA polymerases I, II, and III subunit RPABC1	21.2138	20.6379	20.0249	19.5812	20.0208	19.7989	+	#N/A	+	-
Polr2l	P62876	0.397303	-0.392975	P62876	P62876	RPAB5_MOUSE	Polr2l	DNA-directed RNA polymerases I, II, and III subunit RPABC5	20.1653	19.8839	18.9709	19.5319	19.5077	18.9824	+	#N/A	+	-
Tdg	P56581	0.121593	-0.359489	P56581	P56581;D3Z417	TDG_MOUSE	Tdg	G/T mismatch-specific thymine DNA glycosylase	16.852	16.5334	17.3993	14.1429	15.9454	15.7994	+	#N/A	+	-
Polr2h	Q923G2	1.14033	-0.294498	Q923G2	Q923G2;A0A338P6I2;A0A338P6M3	RPAB3_MOUSE	Polr2h	DNA-directed RNA polymerases I, II, and III subunit RPABC3	21.1164	21.3924	21.2534	21.4068	21.1052	20.8903	+	#N/A	+	-
Ercc2	O08811	0.0785519	-0.258347	O08811	O08811;F6YA33;E9Q6K1;D3Z700	ERCC2_MOUSE	Ercc2	General transcription and DNA repair factor IIH helicase subunit XPD	17.262	16.2769	14.0596	15.2717	16.3308	14.5876	+	#N/A	+	-
Baz1b	Q9Z277	0.0913513	-0.155496	Q9Z277	Q9Z277	BAZ1B_MOUSE	Baz1b	Tyrosine-protein kinase BAZ1B	23.34	23.2884	23.3504	24.4608	22.7493	24.1595	+	#N/A	+	-
Smarca5	Q6PGB8	0.00175793	-0.00146818	Q91ZW3	Q6PGB8;Q91ZW3;F6Z6F4;Q8BS67	SMCA5_MOUSE	Smarca5	SWI/SNF-related matrix-associated actin-dependent regulator of chromatin subfamily A member 5	24.5342	24.5866	24.3886	25.0021	24.3194	24.9335	+	#N/A	+	-
Ercc3	P49135	0.0452874	0.10258	P49135	P49135	ERCC3_MOUSE	Ercc3	General transcription and DNA repair factor IIH helicase subunit XPB	20.2138	19.2211	19.1511	18.3698	20.2023	18.4807	+	#N/A	+	-
Ccnh	Q61458	0.102663	0.242532	Q61458	Q61458;E9QA43;Q3UUW5	CCNH_MOUSE	Ccnh	Cyclin-H	16.9591	16.2663	14.5505	15.9586	16.7983	15.5539	+	#N/A	+	-
Mnat1	P51949	0.0822059	0.2895	P51949	P51949;A0A087WSG5	MAT1_MOUSE	Mnat1	CDK-activating kinase assembly factor MAT1	16.7611	16.9908	13.6545	16.274	15.4494	16.9698	+	#N/A	+	-
H4c1	P62806	0.883921	0.309332	P62806	P62806	H4_MOUSE	H4c1	Histone H4	31.3482	30.8952	31.1117	31.3421	31.5113	31.4559	+	#N/A	+	-
Ep300	B2RWS6	0.0957509	0.330792	B2RWS6	B2RWS6	EP300_MOUSE	Ep300	Histone acetyltransferase p300	16.9974	17.0704	17.8916	17.1649	19.5651	15.6587	+	#N/A	+	-
H2ac20	C0HKE9	0.184913	0.407612	Q64523;Q6GSS7	C0HKE9;C0HKE1;Q8R1M2;Q8CGP5;Q8CGP7;C0HKE7;C0HKE8;Q8CGP6;C0HKE3;C0HKE6;Q6GSS7;C0HKE4;Q8BFU2;Q64523;C0HKE2;C0HKE5;A0A0N4SV66;Q8CGP4	H2A2A_MOUSE;H2A2C_MOUSE	H2ac20;Hist2h2aa1	Histone H2A type 2-C	24.9103	23.934	25.1049	24.5514	26.253	23.8126	+	#N/A	+	-
Gtf2h1	Q9DBA9	0.176848	0.643791	Q9DBA9	Q9DBA9;G3X8R4;E9QKD9	TF2H1_MOUSE	Gtf2h1	General transcription factor IIH subunit 1	15.7038	15.917	16.3789	18.7391	18.7976	15.8594	+	#N/A	+	-
H2bc1	P70696	0.497085	0.683455	P70696	P70696;P10853;P10854;Q8CGP2;Q64478;Q64525;Q6ZWY9;Q8CGP1;Q64475;Q8CBB6	H2B1A_MOUSE	H2bc1	Histone H2B type 1-A	22.9217	22.9974	24.2244	24.4381	24.2459	24.4118	+	#N/A	+	-
Cdk7	Q03147	0.870521	0.768772	Q03147	Q03147;A0A286YDC0	CDK7_MOUSE	Cdk7	Cyclin-dependent kinase 7	14.9332	15.4789	15.508	14.6443	16.3353	15.4844	+	#N/A	+	-
Ercc6	F8VPZ5	0.414365	1.06408	F8VPZ5	F8VPZ5	ERCC6_MOUSE	Ercc6	DNA excision repair protein ERCC-6	14.6056	13.6886	16.9749	14.213	15.8	16.0692	+	#N/A	+	-
Ino80c	Q8BHA0	1.17475	-2.56706	Q8BHA0	Q8BHA0;D3Z6F3;D3Z3N1	IN80C_MOUSE	Ino80c	INO80 complex subunit C	19.3873	18.9517	18.6001	16.9154	16.9269	14.8663	+	#N/A	#N/A	-
Topbp1	Q6ZQF0	1.16875	-2.22677	Q6ZQF0	Q6ZQF0	TOPB1_MOUSE	Topbp1	DNA topoisomerase 2-binding protein 1	18.6779	18.391	18.6269	16.4135	15.1838	16.4174	+	#N/A	#N/A	-
Atr	Q9JKK8	0.458684	-1.73906	Q9JKK8	Q9JKK8;E9QPK4;A0A1L1SSL9	ATR_MOUSE	Atr	Serine/threonine-protein kinase ATR	18.9827	18.6272	17.4764	14.1951	15.6753	15.4873	+	#N/A	#N/A	-
Actr8	Q8R2S9	1.21053	-1.67309	Q8R2S9	Q8R2S9	ARP8_MOUSE	Actr8	Actin-related protein 8	20.4071	20.5456	20.3235	19.7886	19.573	17.6132	+	#N/A	#N/A	-
Sumo1	P63166	1.07253	-1.64757	P63166	P63166	SUMO1_MOUSE	Sumo1	Small ubiquitin-related modifier 1	20.3898	20.3364	20.863	19.2663	17.725	19.4075	+	#N/A	#N/A	-
Cenps	Q9D084	0.939818	-1.63653	Q9D084	Q9D084;A6PWQ2	CENPS_MOUSE	Cenps	Centromere protein S	18.6971	18.5937	18.6973	17.2748	17.7003	15.6581	+	#N/A	#N/A	-
Nfrkb	Q6PIJ4	0.651632	-1.62424	Q6PIJ4	Q6PIJ4	NFRKB_MOUSE	Nfrkb	Nuclear factor related to kappa-B-binding protein	19.8796	19.8457	19.3265	18.1038	19.1995	16.1299	+	#N/A	#N/A	-
Tfpt	Q3U1J1	1.09329	-1.45429	Q3U1J1	Q3U1J1;A0A0U1RPD5;F8WIZ9	TFPT_MOUSE	Tfpt	TCF3 fusion partner homolog	18.743	17.7779	17.4304	16.8033	16.4752	15.9935	+	#N/A	#N/A	-
Pnkp	Q9JLV6	0.656997	-1.39357	Q9JLV6	Q9JLV6;G5E8N7;E9Q9A5;A0A0J9YUF9;A0A0J9YV48	PNKP_MOUSE	Pnkp	Bifunctional polynucleotide phosphatase/kinase	19.8548	18.7311	19.7414	18.1709	18.9432	16.5188	+	#N/A	#N/A	-
Chd1l	Q9CXF7	0.894786	-1.34216	Q9CXF7	Q9CXF7	CHD1L_MOUSE	Chd1l	Chromodomain-helicase-DNA-binding protein 1-like	17.3952	16.9496	18.591	16.417	15.8608	16.1313	+	#N/A	#N/A	-
Terf2	O35144	1.02179	-1.31389	O35144	O35144;D3YZ08;E9QM06	TERF2_MOUSE	Terf2	Telomeric repeat-binding factor 2	18.679	18.98	17.6411	17.3057	16.8753	16.7999	+	#N/A	#N/A	-
Terf2ip	Q91VL8	0.937474	-1.3033	Q91VL8	Q91VL8	TE2IP_MOUSE	Terf2ip	Telomeric repeat-binding factor 2-interacting protein 1	16.4921	18.4357	17.0298	17.1459	16.302	15.6432	+	#N/A	#N/A	-
Polb	Q8K409	0.732016	-1.28517	Q8K409	Q8K409	DPOLB_MOUSE	Polb	DNA polymerase beta	17.708	16.612	17.8648	17.9579	17.3185	15.1825	+	#N/A	#N/A	-
Brca2	P97929	0.580506	-1.20786	P97929	P97929	BRCA2_MOUSE	Brca2	Breast cancer type 2 susceptibility protein homolog	18.4108	18.8232	19.426	17.8955	16.1408	18.7212	+	#N/A	#N/A	-
Mpg	Q04841	0.366698	-1.20483	Q04841	Q04841	3MG_MOUSE	Mpg	DNA-3-methyladenine glycosylase	19.9183	20.259	20.2745	16.6124	18.6035	17.519	+	#N/A	#N/A	-
Ung	P97931	0.637273	-1.18108	P97931	P97931;A0A0G2JDS8	UNG_MOUSE	Ung	Uracil-DNA glycosylase	17.8416	18.0931	18.0716	17.5278	18.0289	15.3761	+	#N/A	#N/A	-
Ino80b	Q99PT3	1.193	-1.17456	Q99PT3	Q99PT3;A0A0R4J0C7	IN80B_MOUSE	Ino80b	INO80 complex subunit B	17.8693	16.5277	17.4219	16.7561	16.0352	15.9032	+	#N/A	#N/A	-
Bard1	O70445	0.2269	-1.03552	O70445	O70445	BARD1_MOUSE	Bard1	BRCA1-associated RING domain protein 1	19.4658	19.6187	19.1074	15.2126	18.6819	15.9494	+	#N/A	#N/A	-
Isy1	Q69ZQ2	0.269505	-1.00478	Q69ZQ2	Q69ZQ2;A0A0N4SUM8;A0A0N4SV52;A0A0N4SUJ7;A0A0N4SV90	ISY1_MOUSE	Isy1	Pre-mRNA-splicing factor ISY1 homolog	17.6318	18.535	18.228	14.5347	17.1634	15.2917	+	#N/A	#N/A	-
Ino80	Q6ZPV2	0.934859	-0.985796	Q6ZPV2	Q6ZPV2;Z4YL66	INO80_MOUSE	Ino80	Chromatin-remodeling ATPase INO80	20.6769	20.1901	20.1423	19.4373	19.6333	18.6184	+	#N/A	#N/A	-
Pot1	Q91WC1	0.302119	-0.981051	Q91WC1	Q91WC1	POTE1_MOUSE	Pot1	Protection of telomeres protein 1	18.3302	18.6913	17.7297	17.7395	19.219	15.0643	+	#N/A	#N/A	-
Yy1	Q00899	0.373887	-0.945166	Q00899	Q00899;Q3TTC2	TYY1_MOUSE	Yy1	Transcriptional repressor protein YY1	20.7635	20.4999	20.729	18.6728	20.4402	18.0021	+	#N/A	#N/A	-
Kdm4a	Q8BW72	1.47184	-0.817462	Q8BW72	Q8BW72;A2A8L9	KDM4A_MOUSE	Kdm4a	Lysine-specific demethylase 4A	16.9803	16.7876	16.633	16.3049	15.6252	16.0927	+	#N/A	#N/A	-
Rif1	Q6PR54	0.343442	-0.778752	Q6PR54	Q6PR54;A0A2I3BQ21;A0A2I3BRD9	RIF1_MOUSE	Rif1	Telomere-associated protein RIF1	23.2957	23.0213	23.214	21.0012	22.5996	21.1089	+	#N/A	#N/A	-
Herc2	Q4U2R1	0.483776	-0.778188	Q4U2R1	Q4U2R1	HERC2_MOUSE	Herc2	E3 ubiquitin-protein ligase HERC2	15.9653	16.6157	16.7824	17.8544	16.6455	15.407	+	#N/A	#N/A	-
Brca1	P48754	0.329717	-0.717583	P48754	P48754	BRCA1_MOUSE	Brca1	Breast cancer type 1 susceptibility protein homolog	18.9858	19.1914	18.9341	17.1437	18.728	16.9644	+	#N/A	#N/A	-
Mbd4	Q9Z2D7	0.638139	-0.656707	Q9Z2D7	Q9Z2D7;A0A0R4J0A8;A0A0N4SWA0;Q3TU27	MBD4_MOUSE	Mbd4	Methyl-CpG-binding domain protein 4	16.93	17.1685	16.6566	16.6229	16.8779	15.4977	+	#N/A	#N/A	-
Rnf111	Q99ML9	0.782883	-0.655638	Q99ML9	Q99ML9;A0A1L1SRK3	RN111_MOUSE	Rnf111	E3 ubiquitin-protein ligase Arkadia	16.9957	15.8717	16.4771	16.9073	15.9562	15.8584	+	#N/A	#N/A	-
Polr2d	Q9D7M8	0.47319	-0.60895	Q9D7M8	Q9D7M8	RPB4_MOUSE	Polr2d	DNA-directed RNA polymerase II subunit RPB4	17.072	17.488	15.8633	16.7853	15.8505	16.536	+	#N/A	#N/A	-
Faap100	A2ACJ2	0.191366	-0.584374	A2ACJ2	A2ACJ2	FP100_MOUSE	Faap100	Fanconi anemia core complex-associated protein 100	15.9859	16.858	17.903	14.3034	16.0895	15.2669	+	#N/A	#N/A	-
Tinf2	Q9QXG9	0.373431	-0.581303	Q9QXG9	Q9QXG9;A0A2I3BRI7;Q8K1K3;A0A2I3BRL3	TINF2_MOUSE	Tinf2	TERF1-interacting nuclear factor 2	19.989	20.3395	19.2034	18.4115	19.0682	18.7409	+	#N/A	#N/A	-
Ube2i	P63280	0.175174	-0.530081	P63280	P63280;G3UYP0;Q8CFZ0	UBC9_MOUSE	Ube2i	SUMO-conjugating enzyme UBC9	20.0993	19.258	19.1363	16.747	18.9105	17.6497	+	#N/A	#N/A	-
Prpf19	Q99KP6	1.16139	-0.524227	Q99KP6	Q99KP6	PRP19_MOUSE	Prpf19	Pre-mRNA-processing factor 19	22.4128	22.5339	22.2312	22.0364	22.0015	21.5572	+	#N/A	#N/A	-
Actr5	Q80US4	0.449883	-0.494743	Q80US4	Q80US4;A0A0A0MQ89;V9GXE4	ARP5_MOUSE	Actr5	Actin-related protein 5	16.7699	17.3869	17.0101	15.9463	16.4815	16.0857	+	#N/A	#N/A	-
Eme1	Q8BJW7	0.21737	-0.461869	Q8BJW7	Q8BJW7	EME1_MOUSE	Eme1	Crossover junction endonuclease EME1	16.4154	16.6957	16.5715	14.4722	15.986	15.1677	+	#N/A	#N/A	-
Nthl1	O35980	0.260812	-0.426485	O35980	O35980	NTH_MOUSE	Nthl1	Endonuclease III-like protein 1	17.6309	19.7073	18.4331	18.7074	18.018	18.3684	+	#N/A	#N/A	-
Pclaf	Q9CQX4	0.111632	-0.411591	Q9CQX4	Q9CQX4	PAF15_MOUSE	Pclaf	PCNA-associated factor	17.6913	17.106	16.6124	14.2594	17.1723	14.8391	+	#N/A	#N/A	-
Dtl	Q3TLR7	0.114046	-0.40576	Q3TLR7	Q3TLR7	DTL_MOUSE	Dtl	Denticleless protein homolog	15.8557	13.4513	17.0333	17.0156	15.8693	14.9971	+	#N/A	#N/A	-
Msh3	P13705	0.474015	-0.39374	P13705	P13705;A0A087WQ16;E9QPY6	MSH3_MOUSE	Msh3	DNA mismatch repair protein Msh3	17.5425	16.8867	17.6133	17.0639	17.2769	16.4888	+	#N/A	#N/A	-
Polr2g	P62488	0.0920968	-0.364131	P62488	P62488	RPB7_MOUSE	Polr2g	DNA-directed RNA polymerase II subunit RPB7	18.4008	18.0565	16.1111	19.7738	16.3522	19.0906	+	#N/A	#N/A	-
Pias4	Q9JM05	0.20057	-0.353244	Q9JM05	Q9JM05	PIAS4_MOUSE	Pias4	E3 SUMO-protein ligase PIAS4	16.9848	17.5848	17.7906	16.9604	15.9964	17.9574	+	#N/A	#N/A	-
Cops7a	Q9CZ04	0.228818	-0.342765	Q9CZ04	Q9CZ04	CSN7A_MOUSE	Cops7a	COP9 signalosome complex subunit 7a	15.4061	16.1246	16.4344	15.424	16.2258	14.7832	+	#N/A	#N/A	-
Actl6a	Q9Z2N8	0.3836	-0.337392	Q9Z2N8	Q9Z2N8;A0A0A6YWG8	ACL6A_MOUSE	Actl6a	Actin-like protein 6A	22.9823	22.6396	22.6932	21.8753	22.3827	22.0377	+	#N/A	#N/A	-
Kpna2	P52293	0.460687	-0.316502	P52293	P52293;A2A601;A6PW68;A2A600	IMA1_MOUSE	Kpna2	Importin subunit alpha-1	23.535	22.6707	23.3569	23.1367	22.6987	23.0181	+	#N/A	#N/A	-
Babam2	Q8K3W0	0.0801012	-0.254733	Q8K3W0	Q8K3W0;E9Q0U3;E9Q8Q1;A0A0J9YV56;D3Z7P0	BABA2_MOUSE	Babam2	BRISC and BRCA1-A complex member 2	15.9526	16.9465	17.3847	14.0446	15.5975	16.0572	+	#N/A	#N/A	-
Ell	O08856	0.151763	-0.131265	O08856	O08856	ELL_MOUSE	Ell	RNA polymerase II elongation factor ELL	18.5565	18.9798	19.4639	18.8001	18.5807	19.057	+	#N/A	#N/A	-
Parp1	P11103	0.0973261	-0.109609	P11103	P11103;Q921K2	PARP1_MOUSE	Parp1	Poly [ADP-ribose] polymerase 1	21.1607	19.937	20.8185	20.3969	20.5834	20.354	+	#N/A	#N/A	-
Ruvbl1	P60122	0.0993328	-0.0962048	P60122	P60122	RUVB1_MOUSE	Ruvbl1	RuvB-like 1	23.2922	22.7143	22.7832	22.2205	22.8393	22.4734	+	#N/A	#N/A	-
Wdr48	Q8BH57	0.0256782	-0.0897417	Q8BH57	Q8BH57	WDR48_MOUSE	Wdr48	WD repeat-containing protein 48	16.9124	16.7032	16.3098	13.561	15.7247	15.8391	+	#N/A	#N/A	-
Rad23b	P54728	0.00970305	-0.0665631	P54728	P54728	RD23B_MOUSE	Rad23b	UV excision repair protein RAD23 homolog B	18.2182	12.9151	14.2713	18.3647	17.3275	14.424	+	#N/A	#N/A	-
Tdp1	Q8BJ37	0.0257335	-0.0608587	Q8BJ37	Q8BJ37;B8JJC1	TYDP1_MOUSE	Tdp1	Tyrosyl-DNA phosphodiesterase 1	16.4159	16.6456	17.5232	15.4409	17.2045	15.6866	+	#N/A	#N/A	-
Rfc2	Q9WUK4	0.0135683	-0.0306745	Q9WUK4	Q9WUK4	RFC2_MOUSE	Rfc2	Replication factor C subunit 2	20.887	21.6278	21.6913	19.78	21.5174	20.4143	+	#N/A	#N/A	-
Neil1	Q8K4Q6	0.0127887	-0.0298977	Q8K4Q6	Q8K4Q6	NEIL1_MOUSE	Neil1	Endonuclease 8-like 1	15.1528	16.7715	16.8803	17.2862	15.9763	17.0093	+	#N/A	#N/A	-
Chek2	Q9Z265	0.00310413	-0.0111744	Q9Z265	Q9Z265	CHK2_MOUSE	Chek2	Serine/threonine-protein kinase Chk2	13.735	16.3559	16.9506	14.9076	16.2119	14.7404	+	#N/A	#N/A	-
Atm	Q62388	0.00339027	0.0122254	Q62388	Q62388;D3Z0Q2;B9EHX4	ATM_MOUSE	Atm	Serine-protein kinase ATM	15.9894	15.7319	17.7451	14.87	17.3311	14.8616	+	#N/A	#N/A	-
Tcea1	P10711	0.0123104	0.0228605	P10711	P10711;E9PYD5	TCEA1_MOUSE	Tcea1	Transcription elongation factor A protein 1	17.6551	17.179	16.7386	16.3793	16.272	17.7497	+	#N/A	#N/A	-
Polr2c	P97760	0.0201387	0.0233684	P97760	P97760;A0A1D5RML8;A0A1D5RLM9	RPB3_MOUSE	Polr2c	DNA-directed RNA polymerase II subunit RPB3	19.9504	20.2126	19.3284	20.5299	19.9357	20.1217	+	#N/A	#N/A	-
Pias1	O88907	0.00736509	0.0244794	O88907	O88907;A0A1L1SRS2;Q3U556	PIAS1_MOUSE	Pias1	E3 SUMO-protein ligase PIAS1	15.4721	15.8891	17.2909	13.854	16.0701	15.232	+	#N/A	#N/A	-
Fance	F7DAL6	0.0126202	0.0316763	A0A3B2W3J1;B8JJD3;B8JJD5;B8JJD6;B8JJD8;F7DAL6	F7DAL6;B8JJD5;A0A3B2W3J1;B8JJD8;B8JJD6;B8JJD3	A0A3B2W3J1_MOUSE;B8JJD3_MOUSE;B8JJD5_MOUSE;B8JJD6_MOUSE;B8JJD8_MOUSE;F7DAL6_MOUSE	Fance	Fanconi anemia, complementation group E (Fragment)	15.0437	15.9898	17.371	15.4235	16.5121	15.4652	+	#N/A	#N/A	-
Rfc3	Q8R323	0.0169922	0.0349092	Q8R323	Q8R323	RFC3_MOUSE	Rfc3	Replication factor C subunit 3	21.7489	21.8667	21.9966	20.3089	22.0721	20.9582	+	#N/A	#N/A	-
Rtel1	Q0VGM9	0.0297065	0.0469468	Q0VGM9	Q0VGM9;A2AU08	RTEL1_MOUSE	Rtel1	Regulator of telomere elongation helicase 1	15.7007	16.8042	16.304	15.3473	16.4459	15.7261	+	#N/A	#N/A	-
Ccna2	P51943	0.0442969	0.0569694	P51943	P51943;A0A0G2JEY1	CCNA2_MOUSE	Ccna2	Cyclin-A2	16.0059	15.797	16.2702	15.086	16.2041	15.4894	+	#N/A	#N/A	-
Nbn	Q9R207	0.0243721	0.0661302	Q9R207	Q9R207;A2AMG5	NBN_MOUSE	Nbn	Nibrin	17.222	17.2359	17.5678	14.9613	16.6282	16.9976	+	#N/A	#N/A	-
Fancf	E9Q5Z5	0.0232787	0.108481	E9Q5Z5	E9Q5Z5	FANCF_MOUSE	Fancf	Fanconi anemia group F protein	14.2828	17.5703	17.9743	14.4781	17.0004	15.3694	+	#N/A	#N/A	-
Ddb1	Q3U1J4	0.206022	0.129079	Q3U1J4	Q3U1J4;A0A494BAF6	DDB1_MOUSE	Ddb1	DNA damage-binding protein 1	22.6785	22.749	22.8552	23.324	22.8588	23.2027	+	#N/A	#N/A	-
Ogg1	O08760	0.0435887	0.132273	O08760	O08760;A0A0N4SV11;A0A0N4SUR7	OGG1_MOUSE	Ogg1	N-glycosylase/DNA lyase	16.4409	16.9108	16.7611	14.1169	16.7286	15.6508	+	#N/A	#N/A	-
Rfc5	Q9D0F6	0.0853157	0.156129	Q9D0F6	Q9D0F6;D3Z1Y6	RFC5_MOUSE	Rfc5	Replication factor C subunit 5	20.6327	20.8248	21.1117	19.687	21.4627	19.9776	+	#N/A	#N/A	-
Rfc1	P35601	0.110931	0.159319	P35601	P35601;G3X8Z6;G3UWX1;A0A0N5E9G7;Q5U4B1	RFC1_MOUSE	Rfc1	Replication factor C subunit 1	19.8538	19.7279	20.6795	19.4892	20.6624	19.5314	+	#N/A	#N/A	-
Cul4b	A2A432	0.167579	0.163873	A2A432	A2A432;Q3TCH7;E9PXY1;E9PXT5;J3QJX0	CUL4B_MOUSE	Cul4b	Cullin-4B	21.0318	21.4803	20.4252	21.438	21.3174	21.198	+	#N/A	#N/A	-
Rfc4	Q99J62	0.0776585	0.18234	Q99J62	Q99J62;D6RGM1;Q3UI84	RFC4_MOUSE	Rfc4	Replication factor C subunit 4	22.239	22.2645	22.439	20.514	22.8185	21.2744	+	#N/A	#N/A	-
Apex1	P28352	0.152757	0.185115	P28352	P28352;F6QA74	APEX1_MOUSE	Apex1	DNA-(apurinic or apyrimidinic site) endonuclease	20.1071	20.3088	20.0902	19.0907	20.3934	19.7751	+	#N/A	#N/A	-
Rad51	Q08297	0.0761624	0.217093	Q08297	Q08297;F7AT35;D6RCK1	RAD51_MOUSE	Rad51	DNA repair protein RAD51 homolog 1	14.8852	15.7973	17.317	17.1414	17.3281	15.6766	+	#N/A	#N/A	-
Rev1	Q920Q2	0.0605467	0.219169	Q920Q2	Q920Q2	REV1_MOUSE	Rev1	DNA repair protein REV1	15.6032	15.824	18.0835	14.0719	15.7992	16.4304	+	#N/A	#N/A	-
Alkbh5	Q3TSG4	0.184344	0.283774	Q3TSG4	Q3TSG4	ALKB5_MOUSE	Alkbh5	RNA demethylase ALKBH5	19.3241	19.8873	19.5982	18.2911	19.9998	19.1182	+	#N/A	#N/A	-
Ppie	Q9QZH3	0.0818494	0.320024	Q9QZH3	Q9QZH3	PPIE_MOUSE	Ppie	Peptidyl-prolyl cis-trans isomerase E	18.7735	18.6668	18.6152	17.8832	21.0058	16.6036	+	#N/A	#N/A	-
Nsd2	Q8BVE8	0.463818	0.322632	Q8BVE8	Q8BVE8;A0A0J9YUM7	NSD2_MOUSE	Nsd2	Histone-lysine N-methyltransferase NSD2	18.8092	19.0371	18.5182	19.4298	19.1331	19.4093	+	#N/A	#N/A	-
Timeless	Q9R1X4	0.310655	0.358562	Q9R1X4	Q9R1X4;H7BX89	TIM_MOUSE	Timeless	Protein timeless homolog	18.577	19.007	18.7374	19.9731	19.506	19.3584	+	#N/A	#N/A	-
Fancg	Q9EQR6	0.10795	0.39218	Q9EQR6	Q9EQR6	FANCG_MOUSE	Fancg	Fanconi anemia group G protein homolog	15.9388	16.6532	17.3923	13.4621	16.7279	15.7797	+	#N/A	#N/A	-
Acd	Q5EE38	0.53303	0.399116	Q5EE38	Q5EE38;A0A1D5RLA2	ACD_MOUSE	Acd	Adrenocortical dysplasia protein	18.6578	18.8667	18.035	18.6207	19.2593	18.629	+	#N/A	#N/A	-
Parp2	O88554	0.167605	0.400363	O88554	O88554;A0A2I3BPY1	PARP2_MOUSE	Parp2	Poly [ADP-ribose] polymerase 2	19.2188	18.6222	20.3981	21.3047	20.203	20.3696	+	#N/A	#N/A	-
Kdm4b	Q91VY5	0.135589	0.462961	Q91VY5	Q91VY5;B0V2M9;F7BTY2	KDM4B_MOUSE	Kdm4b	Lysine-specific demethylase 4B	15.6425	16.0772	17.1101	13.7422	17.2258	14.9862	+	#N/A	#N/A	-
Ercc4	Q9QZD4	0.744517	0.471493	Q9QZD4	Q9QZD4	XPF_MOUSE	Ercc4	DNA repair endonuclease XPF	16.8344	17.3011	17.6583	16.8941	17.6995	17.5875	+	#N/A	#N/A	-
Uimc1	Q5U5Q9	0.198694	0.476343	Q5U5Q9	Q5U5Q9;E9Q577;A0A0R4J183;A0A0R4J073	UIMC1_MOUSE	Uimc1	BRCA1-A complex subunit RAP80	14.8846	15.687	16.7422	14.3378	16.6837	15.0948	+	#N/A	#N/A	-
Pole	Q9WVF7	0.427373	0.488563	Q9WVF7	Q9WVF7;E9QAP6	DPOE1_MOUSE	Pole	DNA polymerase epsilon catalytic subunit A	18.9217	19.0882	18.1357	17.8886	19.3452	18.6491	+	#N/A	#N/A	-
Polr2a	P08775	0.29636	0.503943	P08775	P08775;A0A0R4J0V5	RPB1_MOUSE	Polr2a	DNA-directed RNA polymerase II subunit RPB1	21.0895	21.52	20.2959	22.083	21.1055	22.3965	+	#N/A	#N/A	-
Cdk2	P97377	0.396403	0.504475	P97377	P97377	CDK2_MOUSE	Cdk2	Cyclin-dependent kinase 2	19.7826	19.1314	19.424	18.2446	20.0021	19.2981	+	#N/A	#N/A	-
Lig3	P97386	0.425607	0.528464	P97386	P97386;K4DI59;Q80ZH7;G3UYI8;Q3UC82	DNLI3_MOUSE	Lig3	DNA ligase 3	20.5614	19.5143	20.5109	19.9615	21.2823	20.0487	+	#N/A	#N/A	-
Ascc1	Q9D8Z1	0.164246	0.53658	Q9D8Z1	Q9D8Z1	ASCC1_MOUSE	Ascc1	Activating signal cointegrator 1 complex subunit 1	15.071	15.909	16.776	13.0006	16.0611	15.3904	+	#N/A	#N/A	-
Polr2i	P60898	0.30334	0.545512	P60898	P60898;D3YYI3;D3Z3Z8	RPB9_MOUSE	Polr2i	DNA-directed RNA polymerase II subunit RPB9	16.1127	16.6912	14.9148	14.6449	16.2365	16.0363	+	#N/A	#N/A	-
Aqr	Q8CFQ3	1.83473	0.561848	Q8CFQ3	Q8CFQ3;A2AQA7	AQR_MOUSE	Aqr	RNA helicase aquarius	20.0455	19.9056	19.8151	19.8869	20.2862	20.6641	+	#N/A	#N/A	-
Top3a	O70157	0.154828	0.571174	O70157	O70157;B0QZI1;Q5NCT0;Q3V3P1	TOP3A_MOUSE	Top3a	DNA topoisomerase 3-alpha	13.6883	16.9697	17.4839	14.6605	16.6112	15.9324	+	#N/A	#N/A	-
Xab2	Q9DCD2	2.37609	0.576632	Q9DCD2	Q9DCD2	SYF1_MOUSE	Xab2	Pre-mRNA-splicing factor SYF1	20.4977	20.1933	20.3844	20.4139	20.9791	20.9187	+	#N/A	#N/A	-
Xrcc5	P27641	0.295937	0.580924	P27641	P27641	XRCC5_MOUSE	Xrcc5	X-ray repair cross-complementing protein 5	20.2646	20.2546	20.5705	22.4644	21.4337	21.5052	+	#N/A	#N/A	-
Pcna	P17918	0.405728	0.588284	P17918	P17918	PCNA_MOUSE	Pcna	Proliferating cell nuclear antigen	21.291	21.2378	20.009	21.9753	21.6535	21.7796	+	#N/A	#N/A	-
Kpna2	A2A601	0.284912	0.611402	A2A601;A6PW68	A2A601;A6PW68	A2A601_MOUSE;A6PW68_MOUSE	Kpna2	Importin subunit alpha-1 (Fragment)	16.0852	15.3738	14.8492	13.7182	16.3294	14.9066	+	#N/A	#N/A	-
Polr2b	Q8CFI7	0.430242	0.652197	Q8CFI7	Q8CFI7	RPB2_MOUSE	Polr2b	DNA-directed RNA polymerase II subunit RPB2	21.163	21.3478	20.3211	21.9818	21.2096	22.5017	+	#N/A	#N/A	-
Blm	O88700	1.01911	0.660963	O88700	O88700;E9PZ97	BLM_MOUSE	Blm	Bloom syndrome protein homolog	18.3762	18.6626	19.1803	18.3088	19.3998	19.1861	+	#N/A	#N/A	-
Exo1	Q9QZ11	0.390731	0.661851	Q9QZ11	Q9QZ11;A0A0A6YWF4	EXO1_MOUSE	Exo1	Exonuclease 1	14.8577	15.6821	16.25	16.965	16.1894	17.0117	+	#N/A	#N/A	-
Rmi1	Q9D4G9	0.349766	0.68708	Q9D4G9	Q9D4G9	RMI1_MOUSE	Rmi1	RecQ-mediated genome instability protein 1	16.4166	15.4369	17.0012	14.8749	17.2544	15.9846	+	#N/A	#N/A	-
Tp53bp1	P70399	0.723684	0.692379	P70399	P70399;A0A5H1ZRL7	TP53B_MOUSE	Tp53bp1	TP53-binding protein 1	18.6426	18.1152	17.7828	17.879	19.335	18.2595	+	#N/A	#N/A	-
Tp53	P02340	1.16163	0.711415	P02340	P02340;Q80ZA1;I7HIK9;A0A158SIS7	P53_MOUSE	Tp53	Cellular tumor antigen p53	18.919	18.5883	18.5214	18.9383	19.8406	19.0658	+	#N/A	#N/A	-
Rpa1	Q8VEE4	0.359245	0.71581	Q8VEE4	Q8VEE4;Q5SWN2	RFA1_MOUSE	Rpa1	Replication protein A 70 kDa DNA-binding subunit	20.8725	20.2405	22.0517	22.6801	22.1216	22.2324	+	#N/A	#N/A	-
Faap20	Q3UN58	0.352783	0.721197	Q3UN58	Q3UN58;F6QQ55	FAP20_MOUSE	Faap20	Fanconi anemia core complex-associated protein 20	15.0109	14.6754	16.1025	13.3668	15.6529	15.3673	+	#N/A	#N/A	-
Nploc4	P60670	0.485116	0.730377	P60670	P60670	NPL4_MOUSE	Nploc4	Nuclear protein localization protein 4 homolog	15.1941	16.4781	14.423	14.945	15.9907	15.9902	+	#N/A	#N/A	-
Polr2j	O08740	0.272749	0.759143	O08740	O08740;D3YZ20;Q6PI63	RPB11_MOUSE	Polr2j	DNA-directed RNA polymerase II subunit RPB11	14.7281	16.2635	14.2447	17.1227	17.1505	15.5472	+	#N/A	#N/A	-
Pole2	O54956	0.273175	0.783185	O54956	O54956;A0A1Y7VN66	DPOE2_MOUSE	Pole2	DNA polymerase epsilon subunit 2	17.1514	17.3645	16.4322	14.2859	17.8392	16.3442	+	#N/A	#N/A	-
Fancd2	Q80V62	1.07059	0.786469	Q80V62	Q80V62;A0A0N4SV29	FACD2_MOUSE	Fancd2	Fanconi anemia group D2 protein homolog	17.6103	16.9673	16.6049	16.6872	17.8333	17.6744	+	#N/A	#N/A	-
Mus81	Q91ZJ0	0.335851	0.837941	Q91ZJ0	Q91ZJ0;F8WIN9;F6VIY4	MUS81_MOUSE	Mus81	Crossover junction endonuclease MUS81	13.4663	16.3858	15.1215	14.1033	16.2305	14.9838	+	#N/A	#N/A	-
Rps27a	P62984	0.394133	0.893991	P62983	P62984;P0CG49;P62983;P0CG50;E9Q9J0;E9Q4P0;A0A0A6YW67;E9Q5F6;E9QNP0;Q5SX22	RS27A_MOUSE	Rps27a	Ubiquitin-40S ribosomal protein S27a	25.8884	25.9815	23.2569	25.1825	26.1876	25.755	+	#N/A	#N/A	-
Xrcc1	Q60596	0.708086	0.900496	Q60596	Q60596	XRCC1_MOUSE	Xrcc1	DNA repair protein XRCC1	20.6347	19.4313	20.8101	20.2342	21.7563	20.5998	+	#N/A	#N/A	-
Fanci	Q8K368	0.743803	0.94744	Q8K368	Q8K368;F7ALG5	FANCI_MOUSE	Fanci	Fanconi anemia group I protein homolog	18.0025	17.8369	17.1896	18.1179	19.5426	17.9258	+	#N/A	#N/A	-
Cops4	O88544	0.8381	0.962177	O88544	O88544;F6QTS1;D3Z1R9;D3YV99	CSN4_MOUSE	Cops4	COP9 signalosome complex subunit 4	16.6879	17.464	16.3175	17.3719	18.4715	17.3735	+	#N/A	#N/A	-
Fanca	Q9JL70	0.955011	0.968133	Q9JL70	Q9JL70;F7CK17	FANCA_MOUSE	Fanca	Fanconi anemia group A protein homolog	17.1784	16.9556	18.3797	17.5201	18.3601	18.5931	+	#N/A	#N/A	-
Rbx1	P62878	0.816814	0.989426	P62878	P62878;A0A2R8W6G1	RBX1_MOUSE	Rbx1	E3 ubiquitin-protein ligase RBX1	17.9683	18.2003	18.8918	18.3284	20.1162	18.5571	+	#N/A	#N/A	-
Rpa3	Q9CQ71	0.900594	1.01924	Q9CQ71	Q9CQ71	RFA3_MOUSE	Rpa3	Replication protein A 14 kDa subunit	17.9514	17.7235	19.2596	18.5829	19.5672	19.23	+	#N/A	#N/A	-
Pold3	Q9EQ28	1.16786	1.02945	Q9EQ28	Q9EQ28;A0A140LHY7;A0A140LIW6;Q8BH76	DPOD3_MOUSE	Pold3	DNA polymerase delta subunit 3	16.4125	17.3795	17.4252	17.6423	18.1484	18.3402	+	#N/A	#N/A	-
Rad50	Q5SV02	1.03866	1.03682	Q5SV02	Q5SV02	Q5SV02_MOUSE	Rad50	DNA repair protein RAD50	14.733	15.998	16.0586	15.5949	16.4715	16.7944	+	#N/A	#N/A	-
Palb2	Q3U0P1	0.40029	1.03858	Q3U0P1	Q3U0P1;D3YVU6	PALB2_MOUSE	Palb2	Partner and localizer of BRCA2	15.7737	15.5786	16.3047	13.303	17.0359	15.5213	+	#N/A	#N/A	-
Rad51ap1	Q8C551	0.830321	1.10182	Q8C551	Q8C551;A0A0R4J1H1;A0A0R4J1G4	R51A1_MOUSE	Rad51ap1	RAD51-associated protein 1	14.1004	14.3738	15.8994	14.3752	15.8576	15.7204	+	#N/A	#N/A	-
Fancm	Q8BGE5	0.912884	1.11364	Q8BGE5	Q8BGE5	FANCM_MOUSE	Fancm	Fanconi anemia group M protein homolog	13.4521	15.0101	15.0461	14.6697	15.8203	15.496	+	#N/A	#N/A	-
Usp1	Q8BJQ2	0.755943	1.13477	Q8BJQ2	Q8BJQ2;H3BKR6	UBP1_MOUSE	Usp1	Ubiquitin carboxyl-terminal hydrolase 1	13.5839	14.6647	15.7974	14.5757	15.9909	15.5895	+	#N/A	#N/A	-
Znf830	Q8R1N0	0.551977	1.14939	Q8R1N0	Q8R1N0	ZN830_MOUSE	Znf830	Zinc finger protein 830	15.8642	13.6608	13.2926	14.9248	16.0014	15.1685	+	#N/A	#N/A	-
Ufd1	P70362	0.331432	1.16073	P70362	P70362	UFD1_MOUSE	Ufd1	Ubiquitin recognition factor in ER-associated degradation protein 1	14.174	16.3718	12.6183	16.6426	16.4092	15.8156	+	#N/A	#N/A	-
Ino80e	D3Z3H2	0.812771	1.21926	D3Z3H0;D3Z3H2;Q8R359	D3Z3H2;D3Z3H0;Q8R359	D3Z3H0_MOUSE;D3Z3H2_MOUSE;Q8R359_MOUSE	Ino80e	INO80 complex subunit E	14.8608	15.7719	14.3462	14.1463	16.7043	15.2968	+	#N/A	#N/A	-
Xrcc6	P23475	0.843952	1.22228	P23475	P23475;A0A2R8VHZ9;A0A0R4J187	XRCC6_MOUSE	Xrcc6	X-ray repair cross-complementing protein 6	18.5288	18.1713	18.2441	20.0438	20.1902	19.7484	+	#N/A	#N/A	-
Cenpx	Q8C4X1	0.418896	1.25906	Q8C4X1	Q8C4X1;A2AC07	CENPX_MOUSE	Cenpx	Centromere protein X	13.4458	15.9182	16.702	13.4941	15.7187	16.5795	+	#N/A	#N/A	-
Pold2	O35654	0.446579	1.286	O35654	O35654;A8Y5G7	DPOD2_MOUSE	Pold2	DNA polymerase delta subunit 2	17.2185	17.5131	16.6948	13.9116	17.6688	17.5722	+	#N/A	#N/A	-
Fto	Q8BGW1	0.53826	1.29516	Q8BGW1	Q8BGW1;E9Q1E4;D3Z127	FTO_MOUSE	Fto	Alpha-ketoglutarate-dependent dioxygenase FTO	13.5498	15.6134	15.0545	16.9162	16.8791	16.2782	+	#N/A	#N/A	-
Brip1	Q5SXJ3	0.355269	1.33168	Q5SXJ3	Q5SXJ3	FANCJ_MOUSE	Brip1	Fanconi anemia group J protein homolog	12.8305	13.3795	16.0949	17.1208	16.3013	16.0749	+	#N/A	#N/A	-
Mutyh	Q99P21	0.47797	1.3536	Q99P21	Q99P21	MUTYH_MOUSE	Mutyh	Adenine DNA glycosylase	13.9228	16.1032	16.1088	13.1653	16.9565	15.4007	+	#N/A	#N/A	-
Trim25	Q61510	1.28268	1.40652	Q61510	Q61510;Q5SU72;Q5SU71	TRI25_MOUSE	Trim25	E3 ubiquitin/ISG15 ligase TRIM25	18.0249	18.3818	18.259	17.5365	20.1614	18.7528	+	#N/A	#N/A	-
Ascc3	E9PZJ8	0.548458	1.41926	E9PZJ8	E9PZJ8	ASCC3_MOUSE	Ascc3	Activating signal cointegrator 1 complex subunit 3	14.6641	17.9603	17.3137	17.7195	18.4451	18.2222	+	#N/A	#N/A	-
Rad52	P43352	0.415717	1.45835	P43352	P43352;E0CZA6;G5E879	RAD52_MOUSE	Rad52	DNA repair protein RAD52 homolog	15.1113	13.7455	16.9326	17.2468	15.8349	18.5998	+	#N/A	#N/A	-
Rchy1	Q9CR50	0.981693	1.50917	Q9CR50	Q9CR50;G3UWD8	ZN363_MOUSE	Rchy1	RING finger and CHY zinc finger domain-containing protein 1	12.9685	15.2049	13.6765	13.7479	15.659	15.1582	+	#N/A	#N/A	-
Tdp2	Q9JJX7	1.05889	1.51234	Q9JJX7	Q9JJX7	TYDP2_MOUSE	Tdp2	Tyrosyl-DNA phosphodiesterase 2	13.1113	14.1286	14.9075	13.1726	15.6613	15.0233	+	#N/A	#N/A	-
Neil2	Q1LZM6	0.872207	1.53135	Q1LZM6	Q1LZM6	Q1LZM6_MOUSE	Neil2	Endonuclease 8-like 2 (Fragment)	13.9251	16.1883	14.656	13.8341	16.2267	16.1377	+	#N/A	#N/A	-
Slx4	Q6P1D7	0.948038	1.59371	Q6P1D7	Q6P1D7	SLX4_MOUSE	Slx4	Structure-specific endonuclease subunit SLX4	13.7855	14.253	15.1894	13.7303	16.8161	14.8504	+	#N/A	#N/A	-
Brcc3	P46737	0.585125	1.59487	P46737	P46737	BRCC3_MOUSE	Brcc3	Lys-63-specific deubiquitinase BRCC36	12.63	15.7134	15.7849	13.9777	15.4149	16.8279	+	#N/A	#N/A	-
Mre11	Q61216	0.798308	1.65737	Q61216	Q61216;B2KF76	MRE11_MOUSE	Mre11	Double-strand break repair protein MRE11	17.3649	17.9467	18.3783	15.8705	19.8573	18.2376	+	#N/A	#N/A	-
Rad17	Q6NXW6	0.617598	1.66199	Q6NXW6	Q6NXW6;A0A286YCW1	RAD17_MOUSE	Rad17	Cell cycle checkpoint protein RAD17	12.3271	13.9491	16.2068	13.7835	15.9471	15.5102	+	#N/A	#N/A	-
Rbbp8	Q80YR6	1.12868	1.72291	Q80YR6	Q80YR6;A0A3Q4EGK0;A0A3Q4EGL1	CTIP_MOUSE	Rbbp8	DNA endonuclease RBBP8	14.5351	14.3023	15.8447	13.5446	16.2866	16.2726	+	#N/A	#N/A	-
Bap1	Q99PU7	0.678533	1.72475	Q99PU7	Q99PU7	BAP1_MOUSE	Bap1	Ubiquitin carboxyl-terminal hydrolase BAP1	16.3695	14.7483	15.9285	13.6403	18.0327	15.7601	+	#N/A	#N/A	-
Fancl	Q9CR14	0.692789	1.78165	Q9CR14	Q9CR14;D3Z6C0	FANCL_MOUSE	Fancl	E3 ubiquitin-protein ligase FANCL	13.0367	14.2239	16.4223	15.3204	15.8316	17.2333	+	#N/A	#N/A	-
Ascc2	Q91WR3	1.08341	1.86584	Q91WR3	Q91WR3	ASCC2_MOUSE	Ascc2	Activating signal cointegrator 1 complex subunit 2	13.8607	15.3387	16.1378	15.1394	17.6276	16.3423	+	#N/A	#N/A	-
Neil3	Q8K203	1.26998	1.97361	Q8K203	Q8K203	NEIL3_MOUSE	Neil3	Endonuclease 8-like 3	13.4333	14.7765	15.3499	13.7361	16.766	15.8291	+	#N/A	#N/A	-
Cetn2	Q9R1K9	1.07622	2.02184	Q9R1K9	Q9R1K9;B1AUQ7;Z4YJH1	CETN2_MOUSE	Cetn2	Centrin-2	14.1496	15.6337	15.4031	13.1088	16.6999	16.4914	+	#N/A	#N/A	-
Cops5	O35864	0.870996	2.14239	O35864	O35864;A0A087WQ60;A0A087WQA8	CSN5_MOUSE	Cops5	COP9 signalosome complex subunit 5	16.4095	16.0829	16.3858	13.3539	18.1719	17.2289	+	#N/A	#N/A	-
Mlh1	Q9JK91	1.15392	2.21173	Q9JK91	Q9JK91	MLH1_MOUSE	Mlh1	DNA mismatch repair protein Mlh1	15.6949	16.7638	18.4011	16.741	18.5717	19.6521	+	#N/A	#N/A	-
Cops2	P61202	0.935778	2.21737	P61202	P61202;A2AQE4	CSN2_MOUSE	Cops2	COP9 signalosome complex subunit 2	15.0902	15.8169	12.7265	15.543	17.5488	16.4743	+	#N/A	#N/A	-
Dna2	Q6ZQJ5	1.19036	4.6889	Q6ZQJ5	Q6ZQJ5	DNA2_MOUSE	Dna2	DNA replication ATP-dependent helicase/nuclease DNA2	13.3795	16.2644	17.2033	13.4835	21.6337	17.9094	+	#N/A	#N/A	-
Phf20	Q8BLG0	1.59036	-3.26373	Q8BLG0	Q8BLG0	PHF20_MOUSE	Phf20	PHD finger protein 20	19.7134	19.339	19.343	18.3684	17.2938	14.5606	#N/A	#N/A	+	+
Dek	Q7TNV0	1.74387	-3.21221	Q7TNV0	Q7TNV0;E9Q8Y1;D3YVJ6	DEK_MOUSE	Dek	Protein DEK	23.8778	23.625	23.8174	21.8406	20.7271	19.4289	#N/A	#N/A	+	+
Yeats2	Q3TUF7	1.31361	-2.85218	Q3TUF7	Q3TUF7;A0A338P689;A0A338P697	YETS2_MOUSE	Yeats2	YEATS domain-containing protein 2	19.162	19.2834	20.2511	17.0571	16.2906	15.8818	#N/A	#N/A	+	+
Dnmt3b	Q3KR45	2.45051	-2.68537	Q3KR45	Q3KR45	Q3KR45_MOUSE	Dnmt3b	DNA (cytosine-5)-methyltransferase 3B	17.6565	18.2628	18.9072	18.7567	15.5365	15.8843	#N/A	#N/A	+	+
Gatad2b	Q8VHR5	1.72408	-2.56974	Q8VHR5	Q8VHR5;A0A0U1RNM2;A1L3S7	P66B_MOUSE	Gatad2b	Transcriptional repressor p66-beta	19.795	18.7741	19.2882	17.7358	16.1067	16.5503	#N/A	#N/A	+	+
Kat8	Q9D1P2	1.84128	-2.02403	Q9D1P2	Q9D1P2;A0A0U1RNW7	KAT8_MOUSE	Kat8	Histone acetyltransferase KAT8	17.714	17.4948	17.4832	16.4085	15.5986	14.9036	#N/A	#N/A	+	+
Tet1	Q3URK3	1.57918	-1.70433	Q3URK3	Q3URK3;E9Q9Y4	TET1_MOUSE	Tet1	Methylcytosine dioxygenase TET1	21.1633	21.0041	21.0372	19.7984	19.2558	18.837	#N/A	#N/A	+	+
Polr1g	Q76KJ5	2.5916	-1.54566	Q76KJ5	Q76KJ5	RPA34_MOUSE	Polr1g	DNA-directed RNA polymerase I subunit RPA34	21.184	20.8532	20.9398	20.7729	19.0855	19.6981	#N/A	#N/A	+	+
Uhrf1	Q8VDF2	1.49124	-1.11816	Q8VDF2	Q8VDF2	UHRF1_MOUSE	Uhrf1	E3 ubiquitin-protein ligase UHRF1	22.7281	21.9534	21.8574	22.5525	20.9512	21.3582	#N/A	#N/A	+	+
Psip1	Q99JF8	2.29864	-1.09355	Q99JF8	Q99JF8;F6RB63;A2BI12	PSIP1_MOUSE	Psip1	PC4 and SFRS1-interacting protein	23.9573	23.6568	23.6115	24.1149	22.6207	22.8624	#N/A	#N/A	+	+
Ubtf	A2AWT7	1.96543	-1.01131	A2AWT7	A2AWT7;A2AWT6;A2AWT5	A2AWT7_MOUSE	Ubtf	Nucleolar transcription factor 1	19.3988	19.9561	19.3562	19.5099	18.398	18.6898	#N/A	#N/A	+	+
Setd1a	E9PYH6	1.3948	1.13276	E9PYH6	E9PYH6;A0A0U1RNP2	SET1A_MOUSE	Setd1a	Histone-lysine N-methyltransferase SETD1A	17.2114	17.9348	17.0146	16.8652	18.6028	18.1757	#N/A	#N/A	+	+
Sgf29	Q9DA08	1.83634	3.46945	Q9DA08	Q9DA08;A0A0U1RNS1	SGF29_MOUSE	Sgf29	SAGA-associated factor 29	17.0321	17.3479	17.3495	15.0793	20.4862	19.8571	#N/A	#N/A	+	+
Wdr82	Q8BFQ4	2.69288	3.47697	Q8BFQ4	Q8BFQ4	WDR82_MOUSE	Wdr82	WD repeat-containing protein 82	19.042	20.1526	19.387	20.4006	23.074	23.3711	#N/A	#N/A	+	+
Msl2	Q69ZF8	4.97692	-6.66479	Q69ZF8	Q69ZF8	MSL2_MOUSE	Msl2	E3 ubiquitin-protein ligase MSL2	22.3977	22.9425	22.6608	22.9789	15.8633	16.2971	#N/A	#N/A	#N/A	+
Nup54	Q8BTS4	4.0499	-5.79604	Q8BTS4	Q8BTS4	NUP54_MOUSE	Nup54	Nuclear pore complex protein Nup54	20.7556	20.4488	20.7975	21.4834	14.8227	15.3278	#N/A	#N/A	#N/A	+
Arglu1	Q3UL36	3.12542	-5.71057	Q3UL36	Q3UL36;A0A140LIS5	ARGL1_MOUSE	Arglu1	Arginine and glutamate-rich protein 1	20.9525	21.8072	22.0164	20.2343	15.5276	15.5564	#N/A	#N/A	#N/A	+
Zic2	Q62520	3.72841	-5.62943	Q62520	Q62520;F8VPV3	ZIC2_MOUSE	Zic2	Zinc finger protein ZIC 2	21.2131	21.0831	21.8723	20.737	15.9736	15.2203	#N/A	#N/A	#N/A	+
Hmgb2	P30681	3.94545	-5.19945	P30681	P30681	HMGB2_MOUSE	Hmgb2	High mobility group protein B2	20.3069	20.8831	21.235	20.2966	15.466	15.4959	#N/A	#N/A	#N/A	+
Bcl7c	Q9CXE2	2.20838	-5.00515	O08664	Q9CXE2;Q921K9;O08664;D3Z3W8;A0A0U1RNU6;A0A0U1RNX8;A0A0J9YV82;D3YYL1	BCL7C_MOUSE	Bcl7c	B-cell CLL/lymphoma 7 protein family member C	21.7052	21.3323	20.9903	18.969	16.1439	15.3442	#N/A	#N/A	#N/A	+
Sarnp	Q9D1J3	1.46165	-4.90214	Q9D1J3	Q9D1J3;A0A1W2P7G2;A0A1W2P6N2	SARNP_MOUSE	Sarnp	SAP domain-containing ribonucleoprotein	21.52	21.5367	20.0128	17.1375	14.9644	15.3348	#N/A	#N/A	#N/A	+
Cbx7	Q8VDS3	2.04884	-4.18931	Q8VDS3	Q8VDS3;H3BK45;F8WHN2	CBX7_MOUSE	Cbx7	Chromobox protein homolog 7	19.6158	19.6391	20.1148	18.1943	16.2193	14.184	#N/A	#N/A	#N/A	+
Patz1	Q5NBY9	1.60586	-4.05932	Q5NBY9;Q5NBZ1;Q9JMG9	Q5NBY9;Q5NBZ1;Q5NBZ2;Q9JMG9	Q5NBY9_MOUSE;Q5NBZ1_MOUSE;Q9JMG9_MOUSE	Patz1	POZ (BTB) and AT hook-containing zinc finger 1	19.843	20.0422	20.5181	17.7799	16.6601	14.3128	#N/A	#N/A	#N/A	+
Clasp2	Q8BRT1	3.34244	-4.01529	Q8BRT1	Q8BRT1;Q08EB6;E9Q8N5;F7DCH5;Q08EB5	CLAP2_MOUSE	Clasp2	CLIP-associating protein 2	19.4292	19.373	19.8399	20.2204	16.0883	15.3123	#N/A	#N/A	#N/A	+
Vrk3	Q8K3G5	1.58444	-3.67148	Q8K3G5	Q8K3G5	VRK3_MOUSE	Vrk3	Inactive serine/threonine-protein kinase VRK3	20.2143	20.4137	21.1558	21.1562	15.4343	18.6927	#N/A	#N/A	#N/A	+
Gm17067	E9Q6S4	2.54404	-3.55699	E9Q6S4	E9Q6S4	E9Q6S4_MOUSE	Gm17067	Predicted gene 17067	19.0963	19.203	19.1933	17.7141	15.2857	15.2037	#N/A	#N/A	#N/A	+
Lemd2	Q6DVA0	2.76346	-3.43008	Q6DVA0	Q6DVA0	LEMD2_MOUSE	Lemd2	LEM domain-containing protein 2	18.3495	18.5632	18.667	17.6693	15.3938	14.3706	#N/A	#N/A	#N/A	+
Znf280d	Q68FE8	4.04638	-3.42337	Q68FE8	Q68FE8;V9GWW1;Q8R2V6	Z280D_MOUSE	Znf280d	Zinc finger protein 280D	19.5427	19.4115	19.6847	19.5788	15.8094	16.4527	#N/A	#N/A	#N/A	+
Lad1	P57016	1.81465	-3.39742	P57016	P57016	LAD1_MOUSE	Lad1	Ladinin-1	18.8572	18.9698	19.5893	17.0192	15.0524	15.3705	#N/A	#N/A	#N/A	+
Hdgf	P51859	1.58221	-3.39431	P51859	P51859;E0CXA0	HDGF_MOUSE	Hdgf	Hepatoma-derived growth factor	19.8992	20.1834	20.0611	17.4405	16.1382	15.8652	#N/A	#N/A	#N/A	+
Pou3f1	P21952	1.45754	-3.38312	P21952	P21952;P62515;P31361;P31360	PO3F1_MOUSE	Pou3f1	POU domain, class 3, transcription factor 1	18.9935	19.246	20.008	17.0603	16.3026	14.5851	#N/A	#N/A	#N/A	+
Zmym5	Q3U2E2	1.48034	-3.3642	Q3U2E2	Q3U2E2;A0A286YDI0	ZMYM5_MOUSE	Zmym5	Zinc finger MYM-type protein 5	19.3112	18.7325	18.9625	16.2675	14.6913	15.2172	#N/A	#N/A	#N/A	+
Nsd3	Q6P2L6	2.09849	-3.35816	Q6P2L6	Q6P2L6;D3Z197;D3Z357	NSD3_MOUSE	Nsd3	Histone-lysine N-methyltransferase NSD3	19.0115	19.4876	18.5934	17.407	15.0279	15.5055	#N/A	#N/A	#N/A	+
Ppp1r12a	Q9DBR7	1.53967	-3.30585	Q9DBR7	Q9DBR7;A0A1W2P750	MYPT1_MOUSE	Ppp1r12a	Protein phosphatase 1 regulatory subunit 12A	19.675	19.7577	21.4354	18.2282	16.6527	16.2838	#N/A	#N/A	#N/A	+
Luc7l	Q9CYI4	1.77627	-3.23442	Q9CYI4	Q9CYI4;Q7TNC4;E9Q715;A0A0R4J047;D3Z765;Q05CX5	LUC7L_MOUSE	Luc7l	Putative RNA-binding protein Luc7-like 1	18.8038	19.7963	20.2114	17.8588	16.2766	15.5898	#N/A	#N/A	#N/A	+
Casz1	Q9CWL2	3.78374	-3.19636	Q9CWL2	Q9CWL2;B1AS48;B1AS46	CASZ1_MOUSE	Casz1	Zinc finger protein castor homolog 1	18.7748	19.1195	18.4685	19.0561	15.7683	15.5484	#N/A	#N/A	#N/A	+
Pcf11	G3X9Z4	3.2797	-3.18626	G3X9Z4	G3X9Z4	G3X9Z4_MOUSE	Pcf11	PCF11 cleavage and polyadenylation factor subunit	18.0238	17.5543	18.3019	18.4907	14.7922	15.0206	#N/A	#N/A	#N/A	+
Rnf2	Q9CQJ4	2.09457	-3.17135	Q9CQJ4	Q9CQJ4;A0A087WRE9	RING2_MOUSE	Rnf2	E3 ubiquitin-protein ligase RING2	21.6766	22.5003	22.2137	20.8073	18.0935	19.1628	#N/A	#N/A	#N/A	+
Leng8	Q8CBY3	2.4571	-3.16054	Q8CBY3	Q8CBY3;D3YWS8	LENG8_MOUSE	Leng8	Leukocyte receptor cluster member 8 homolog	18.8764	19.2187	19.4687	18.2091	16.2833	15.2821	#N/A	#N/A	#N/A	+
L3mbtl3	Q8BLB7	3.35379	-3.15633	Q8BLB7	Q8BLB7	LMBL3_MOUSE	L3mbtl3	Lethal(3)malignant brain tumor-like protein 3	18.8477	19.0988	19.0786	19.7562	15.9632	16.1148	#N/A	#N/A	#N/A	+
Ncoa5	B7ZC24	1.71944	-3.13747	B7ZC24	B7ZC24	B7ZC24_MOUSE	Ncoa5	Nuclear receptor coactivator 5	19.4423	19.7346	20.0105	17.5886	16.1887	15.9244	#N/A	#N/A	#N/A	+
Mphosph6	Q9D1Q1	2.06379	-3.08506	Q9D1Q1	Q9D1Q1	MPH6_MOUSE	Mphosph6	M-phase phosphoprotein 6	19.3301	18.9948	19.2086	18.258	16.7314	14.9942	#N/A	#N/A	#N/A	+
Lmo7	F6TFN2	1.8041	-3.03245	E9PYF4	F6TFN2;E9PYF4;F6VG99;E9PYI7	E9PYF4_MOUSE	Lmo7	LIM domain only 7	17.9118	19.1034	20.2378	19.5168	15.8685	16.4515	#N/A	#N/A	#N/A	+
Gpatch11	Q3UFS4	1.69066	-3.0303	Q3UFS4	Q3UFS4;A0A0R4J215	GPT11_MOUSE	Gpatch11	G patch domain-containing protein 11	18.6381	19.0177	17.9049	17.3752	16.18	14.2274	#N/A	#N/A	#N/A	+
Yeats4	Q9CR11	1.85017	-3.00645	Q9CR11	Q9CR11	YETS4_MOUSE	Yeats4	YEATS domain-containing protein 4	19.5954	19.1006	19.2667	17.7806	16.5913	15.2674	#N/A	#N/A	#N/A	+
Cryz	P47199	2.17637	-2.98314	P47199	P47199;D3YUG9;A0A0A6YXR4;D3Z2X0;V9GXY8;D3YWU6;D3Z4Q4	QOR_MOUSE	Cryz	Quinone oxidoreductase	17.3383	18.9432	18.6137	18.9298	15.6169	15.3293	#N/A	#N/A	#N/A	+
Nup98	A0A1B0GSX7	2.48773	-2.97529	A0A1B0GSX7	A0A1B0GSX7	A0A1B0GSX7_MOUSE	Nup98	Nuclear pore complex protein Nup98-Nup96	18.8985	19.9314	19.0233	19.3994	15.8156	16.8601	#N/A	#N/A	#N/A	+
G2e3	Q5RJY2	3.37598	-2.95042	Q5RJY2	Q5RJY2;E9Q7C2;E9Q7E5	G2E3_MOUSE	G2e3	G2/M phase-specific E3 ubiquitin-protein ligase	19.4453	19.2867	19.2949	18.6634	16.0837	16.3606	#N/A	#N/A	#N/A	+
Fyttd1	Q91Z49	4.44693	-2.93733	Q91Z49	Q91Z49	UIF_MOUSE	Fyttd1	UAP56-interacting factor	18.5295	18.8592	18.7568	18.6589	15.5996	15.9279	#N/A	#N/A	#N/A	+
Usf1	Q61069	2.02214	-2.93282	Q61069	Q61069;E9Q722	USF1_MOUSE	Usf1	Upstream stimulatory factor 1	20.3601	20.1877	20.3165	19.3541	16.2759	17.9677	#N/A	#N/A	#N/A	+
Bap18	Q9DCT6	2.36588	-2.92667	Q9DCT6	Q9DCT6;F8WH46;F6XN97;D3Z687	BAP18_MOUSE	Bap18	Chromatin complexes subunit BAP18	19.5437	19.1846	19.366	19.2404	17.2029	15.6111	#N/A	#N/A	#N/A	+
Mynn	Q99MD8	1.57011	-2.92531	Q99MD8	Q99MD8	MYNN_MOUSE	Mynn	Myoneurin	18.0774	18.1694	17.7929	20.2749	15.67	15.6367	#N/A	#N/A	#N/A	+
Max	P28574	1.77426	-2.90706	P28574	P28574;A0A1W2P7P4	MAX_MOUSE	Max	Protein max	19.4011	19.2212	19.9735	17.9664	16.8425	15.6245	#N/A	#N/A	#N/A	+
Ctdspl2	Q8BG15	2.72674	-2.87342	Q8BG15	Q8BG15	CTSL2_MOUSE	Ctdspl2	CTD small phosphatase-like protein 2	20.6816	20.866	20.6565	21.0302	17.3287	18.5416	#N/A	#N/A	#N/A	+
Tcea3	P23881	1.91465	-2.85513	P23881	P23881	TCEA3_MOUSE	Tcea3	Transcription elongation factor A protein 3	19.4741	19.487	18.8466	18.4135	17.061	15.3394	#N/A	#N/A	#N/A	+
Bcorl1	A2AQH4	2.18818	-2.83984	A2AQH4	A2AQH4;F8WJL9	BCORL_MOUSE	Bcorl1	BCL-6 corepressor-like protein 1	18.4101	18.9595	18.7104	17.3417	15.6953	15.3359	#N/A	#N/A	#N/A	+
Epc2	Q8C0I4	1.46235	-2.83356	Q8C0I4	Q8C0I4	EPC2_MOUSE	Epc2	Enhancer of polycomb homolog 2	19.0194	18.5264	18.9897	16.5429	15.1317	15.7404	#N/A	#N/A	#N/A	+
Utp20	E9QK83	2.12196	-2.82434	E9QK83	E9QK83	E9QK83_MOUSE	Utp20	Small subunit processome component 20 homolog	18.8199	20.0066	19.3653	18.4523	16.7455	15.9279	#N/A	#N/A	#N/A	+
Pcgf6	Q99NA9	2.60165	-2.75033	Q99NA9	Q99NA9;A0A494B9Z3	PCGF6_MOUSE	Pcgf6	Polycomb group RING finger protein 6	18.1637	19.1638	19.0673	18.2876	15.7208	16.1197	#N/A	#N/A	#N/A	+
Mprip	P97434	1.75001	-2.74747	P97434	P97434;F6S5I0;Q5SWZ5;F6RND9	MPRIP_MOUSE	Mprip	Myosin phosphatase Rho-interacting protein	17.8464	18.709	20.0802	18.4678	16.0756	15.9812	#N/A	#N/A	#N/A	+
Morf4l1	P60762	1.40471	-2.74688	P60762	P60762;A0A087WQB0;A0A087WQ34	MO4L1_MOUSE	Morf4l1	Mortality factor 4-like protein 1	19.1109	18.7299	18.9413	16.5834	15.9377	15.2513	#N/A	#N/A	#N/A	+
Spindoc	Q05AH6	2.63473	-2.73802	Q05AH6	Q05AH6	SPNDC_MOUSE	Spindoc	Spindlin interactor and repressor of chromatin-binding protein	18.8199	18.3681	18.2698	18.3815	16.2965	15.1471	#N/A	#N/A	#N/A	+
Myadm	O35682	2.00933	-2.71265	O35682	O35682;A0A0N4SW94	MYADM_MOUSE	Myadm	Myeloid-associated differentiation marker	17.8023	19.6481	19.0393	19.1112	16.1851	16.1901	#N/A	#N/A	#N/A	+
Prrc2a	Q7TSC1	2.71671	-2.67537	Q7TSC1	Q7TSC1	PRC2A_MOUSE	Prrc2a	Protein PRRC2A	17.5728	18.0834	18.1408	17.3399	15.4743	14.7434	#N/A	#N/A	#N/A	+
Cwc15	Q9JHS9	1.47833	-2.66904	Q9JHS9	Q9JHS9;A0A1L1SVD8	CWC15_MOUSE	Cwc15	Spliceosome-associated protein CWC15 homolog	18.9417	18.2548	18.6166	16.4873	15.1436	15.6685	#N/A	#N/A	#N/A	+
Ptbp2	Q91Z31	1.78464	-2.66416	Q91Z31	Q91Z31	PTBP2_MOUSE	Ptbp2	Polypyrimidine tract-binding protein 2	19.4921	19.9657	19.2268	17.9004	16.3375	16.6267	#N/A	#N/A	#N/A	+
Vrtn	Q3SYK4	2.61717	-2.59984	Q3SYK4	Q3SYK4	VRTN_MOUSE	Vrtn	Vertnin	20.4914	20.6535	21.541	21.0324	18.5767	18.0828	#N/A	#N/A	#N/A	+
Phf2	Q9WTU0	3.23576	-2.59821	Q9WTU0	Q9WTU0	PHF2_MOUSE	Phf2	Lysine-specific demethylase PHF2	18.0794	17.9426	17.6013	18.442	15.3762	15.46	#N/A	#N/A	#N/A	+
Zfp597	E9Q6S0	3.17378	-2.59683	E9Q6S0	E9Q6S0	E9Q6S0_MOUSE	Zfp597	Zinc finger protein 597	17.9191	17.8617	17.7769	17.4612	14.7913	15.5246	#N/A	#N/A	#N/A	+
Hnrnpdl	Q9Z130	1.47674	-2.59623	Q9Z130	Q9Z130;F6VQH5;D3YTQ3	HNRDL_MOUSE	Hnrnpdl	Heterogeneous nuclear ribonucleoprotein D-like	18.4725	18.3206	17.9565	16.6347	14.3996	16.1001	#N/A	#N/A	#N/A	+
Ubp1	Q811S7	1.89181	-2.59298	Q811S7	Q811S7	UBIP1_MOUSE	Ubp1	Upstream-binding protein 1	18.9106	18.5883	18.7142	17.2175	16.0561	15.4732	#N/A	#N/A	#N/A	+
Klf2	Q60843	1.8535	-2.58001	Q60843	Q60843	KLF2_MOUSE	Klf2	Krueppel-like factor 2	19.0484	18.8358	18.1749	17.607	16.4494	15.2237	#N/A	#N/A	#N/A	+
Scaf11	E9PZM7	1.57612	-2.57326	E9PZM7	E9PZM7;A0A2I3BQU5;A0A2I3BRQ7	E9PZM7_MOUSE	Scaf11	SR-related CTD-associated factor 11	19.0793	18.9176	17.1243	19.3001	16.0751	15.989	#N/A	#N/A	#N/A	+
Znf428	Q8C1M2	1.72727	-2.57112	Q8C1M2	Q8C1M2;H3BLD9;H3BL05	ZN428_MOUSE	Znf428	Zinc finger protein 428	19.53	19.8031	19.2077	20.9355	16.6984	17.8975	#N/A	#N/A	#N/A	+
Tfe3	Q64092	1.63669	-2.54055	Q64092	Q64092;A2AEW1;A2AEW0	TFE3_MOUSE	Tfe3	Transcription factor E3	18.7606	19.1363	19.9808	17.7375	16.157	16.5695	#N/A	#N/A	#N/A	+
Lsm2	O35900	2.54536	-2.53948	O35900	O35900;O35901	LSM2_MOUSE	Lsm2	U6 snRNA-associated Sm-like protein LSm2	18.8659	19.2081	18.6204	17.979	16.1255	16.1322	#N/A	#N/A	#N/A	+
Dapk1	Q80YE7	1.64664	-2.52926	Q80YE7	Q80YE7	DAPK1_MOUSE	Dapk1	Death-associated protein kinase 1	17.5524	17.7124	18.3392	17.8374	16.3969	14.2653	#N/A	#N/A	#N/A	+
Msi2	Q920Q6	1.37503	-2.51977	Q920Q6	Q920Q6;B1AT13;B1AT10	MSI2H_MOUSE	Msi2	RNA-binding protein Musashi homolog 2	18.382	18.4696	18.1985	16.3875	16.0384	14.6408	#N/A	#N/A	#N/A	+
Coro1c	Q9WUM4	1.54802	-2.50978	Q9WUM4	Q9WUM4	COR1C_MOUSE	Coro1c	Coronin-1C	18.3317	18.4655	18.0689	16.3402	15.4457	15.1378	#N/A	#N/A	#N/A	+
Tpm1	P58771	1.35221	-2.47435	P58771	P58771;E9Q454;E9Q450;E9Q452;S4R2U0;Q8BSH3;Q8BP43	TPM1_MOUSE	Tpm1	Tropomyosin alpha-1 chain	17.1993	18.4494	19.6772	17.6983	15.3249	16.2385	#N/A	#N/A	#N/A	+
Ppp1r9b	Q6R891	2.79274	-2.46845	Q6R891	Q6R891	NEB2_MOUSE	Ppp1r9b	Neurabin-2	17.7458	18.4297	18.7371	18.2864	15.6762	15.9864	#N/A	#N/A	#N/A	+
Baz2b	F6R4Y5	1.62552	-2.44886	A2AUY4	F6R4Y5;A2AUY4	A2AUY4_MOUSE	Baz2b	Bromodomain adjacent to zinc finger domain, 2B	17.6846	18.5579	18.0628	18.3228	16.7353	14.681	#N/A	#N/A	#N/A	+
Kdm1b	Q8CIG3	2.17636	-2.42463	Q8CIG3	Q8CIG3	KDM1B_MOUSE	Kdm1b	Lysine-specific histone demethylase 1B	17.7867	18.0401	17.8576	17.6561	16.1512	14.6699	#N/A	#N/A	#N/A	+
Mical1	Q8VDP3	2.59722	-2.41179	Q8VDP3	Q8VDP3;E9PUI4	MICA1_MOUSE	Mical1	[F-actin]-monooxygenase MICAL1	19.3567	18.4616	18.5709	18.3292	16.4139	16.1218	#N/A	#N/A	#N/A	+
Snrpb	P27048	1.50013	-2.41018	P27048	P27048	RSMB_MOUSE	Snrpb	Small nuclear ribonucleoprotein-associated protein B	19.2969	18.8106	18.8074	17.8739	17.2579	15.3162	#N/A	#N/A	#N/A	+
Akap8	A0A494BAG5	2.69496	-2.38877	A0A494B9I1;A0A494BAG5	A0A494BAG5;A0A494B9I1	A0A494B9I1_MOUSE;A0A494BAG5_MOUSE	Akap8	A-kinase anchor protein 8	17.7327	17.5089	17.6413	17.905	15.8138	14.8026	#N/A	#N/A	#N/A	+
Usp54	Q8BL06	1.47767	-2.37067	Q8BL06	Q8BL06	UBP54_MOUSE	Usp54	Inactive ubiquitin carboxyl-terminal hydrolase 54	17.7871	18.2691	18.8832	16.5467	15.5567	15.445	#N/A	#N/A	#N/A	+
Rest	Q8VIG1	2.2814	-2.36071	Q8VIG1	Q8VIG1	REST_MOUSE	Rest	RE1-silencing transcription factor	18.3336	18.6503	17.7843	17.4157	15.8568	15.5137	#N/A	#N/A	#N/A	+
Sall1	Q9ER74	1.95082	-2.34855	Q9ER74	Q9ER74;Q62255;Q6P5E3;A0A5F8MPC9	SALL1_MOUSE	Sall1	Sal-like protein 1	21.476	21.088	21.3548	20.0885	19.0346	18.2719	#N/A	#N/A	#N/A	+
Btrc	Q3ULA2	1.68048	-2.34795	Q3ULA2	Q3ULA2;A0A286YDT6	FBW1A_MOUSE	Btrc	F-box/WD repeat-containing protein 1A	18.0399	18.5568	18.6094	18.0081	14.9976	16.9136	#N/A	#N/A	#N/A	+
Prdm15	E9Q8T2	3.56438	-2.34643	E9Q8T2	E9Q8T2;D6RIL7	PRD15_MOUSE	Prdm15	PR domain zinc finger protein 15	18.3042	17.8872	18.0314	18.4047	15.9348	15.6861	#N/A	#N/A	#N/A	+
Znf652	Q5DU09	2.84995	-2.32995	Q5DU09	Q5DU09;F2Z3V9	ZN652_MOUSE	Znf652	Zinc finger protein 652	17.5043	17.3643	17.0576	17.5247	15.4382	14.6274	#N/A	#N/A	#N/A	+
Ppp1r18	Q8BQ30	1.59973	-2.32961	Q8BQ30	Q8BQ30;A0A087WRI9	PPR18_MOUSE	Ppp1r18	Phostensin	18.5589	17.5578	18.623	17.0045	15.1033	16.1096	#N/A	#N/A	#N/A	+
	Q80WR5	2.6958	-2.32563	Q80WR5	Q80WR5	CA174_MOUSE		UPF0688 protein C1orf174 homolog	20.7623	21.0895	20.8391	20.7801	18.0451	19.0391	#N/A	#N/A	#N/A	+
Map7	O88735	2.66197	-2.3248	O88735	O88735;E9QMU3;D3YWN7	MAP7_MOUSE	Map7	Ensconsin	18.6511	18.6213	17.8154	18.2129	16.2451	15.7557	#N/A	#N/A	#N/A	+
2610021A01Rik	G3UY09	2.59008	-2.30543	E9Q0Q3	G3UY09;E9Q0Q3	E9Q0Q3_MOUSE	2610021A01Rik	RIKEN cDNA 2610021A01 gene	17.4	17.8934	17.5661	16.8002	15.1105	15.1085	#N/A	#N/A	#N/A	+
Kpna1	Q60960	2.56496	-2.29817	Q60960	Q60960	IMA5_MOUSE	Kpna1	Importin subunit alpha-5	18.464	18.3415	18.9123	18.4732	16.728	15.7712	#N/A	#N/A	#N/A	+
Bnc2	Q8BMQ3	2.16533	-2.28871	Q8BMQ3	Q8BMQ3;H3BLG6;H3BIU2	BNC2_MOUSE	Bnc2	Zinc finger protein basonuclin-2	19.9903	19.2781	19.8929	20.3475	17.1048	18.0723	#N/A	#N/A	#N/A	+
Dnttip1	Q99LB0	2.10253	-2.28692	Q99LB0	Q99LB0	TDIF1_MOUSE	Dnttip1	Deoxynucleotidyltransferase terminal-interacting protein 1	18.4893	18.129	18.47	17.2742	15.5047	16.1027	#N/A	#N/A	#N/A	+
Lin28b	Q45KJ6	2.50027	-2.28232	Q45KJ6	Q45KJ6	LN28B_MOUSE	Lin28b	Protein lin-28 homolog B	18.7001	18.9213	18.8253	17.9063	16.4567	16.1552	#N/A	#N/A	#N/A	+
Kif19	Q99PT9	1.9638	-2.27891	Q99PT9	Q99PT9;A2AC95	KIF19_MOUSE	Kif19	Kinesin-like protein KIF19	18.1614	17.2766	17.7285	16.8641	15.6911	14.7664	#N/A	#N/A	#N/A	+
Prorsd1	Q9D820	2.63117	-2.27188	Q9D820	Q9D820	PRXD1_MOUSE	Prorsd1	Prolyl-tRNA synthetase associated domain-containing protein 1	18.2175	18.642	18.8082	17.843	16.1914	16.0201	#N/A	#N/A	#N/A	+
Nsl1	Q8K305	2.98801	-2.26287	Q8K305	Q8K305;E9QME3;E9Q3W6;D3Z4S2	NSL1_MOUSE	Nsl1	Kinetochore-associated protein NSL1 homolog	18.0583	18.1002	18.1325	18.1503	16.2769	15.4181	#N/A	#N/A	#N/A	+
Tpr	F6ZDS4	2.40792	-2.23161	F6ZDS4	F6ZDS4;Q7M739	TPR_MOUSE	Tpr	Nucleoprotein TPR	22.3705	22.1079	22.953	22.3173	20.6223	19.7889	#N/A	#N/A	#N/A	+
Tfap4	Q9JIZ5	2.56716	-2.22895	Q9JIZ5	Q9JIZ5;A0A2R8W6R9;A0A2R8VI80	Q9JIZ5_MOUSE	Tfap4	Activator protein 4	18.3238	18.1015	18.6994	19.0022	16.0499	16.5557	#N/A	#N/A	#N/A	+
Nsmce2	Q91VT1	2.48912	-2.2048	Q91VT1	Q91VT1;A0A2I3BS18	NSE2_MOUSE	Nsmce2	E3 SUMO-protein ligase NSE2	18.7449	18.0656	18.0232	18.0061	16.3723	15.638	#N/A	#N/A	#N/A	+
Lsm11	Q8BUV6	2.04516	-2.18084	Q8BUV6	Q8BUV6	LSM11_MOUSE	Lsm11	U7 snRNA-associated Sm-like protein LSm11	17.1578	17.5911	18.2846	17.1721	14.9902	15.7509	#N/A	#N/A	#N/A	+
Sinhcaf	Q8C8M1	1.53661	-2.18049	Q8C8M1	Q8C8M1	SHCAF_MOUSE	Sinhcaf	SIN3-HDAC complex-associated factor	19.3265	19.5409	20.0027	18.4163	16.4508	17.8315	#N/A	#N/A	#N/A	+
Pkp4	Q68FH0	1.66866	-2.17586	Q68FH0	Q68FH0;A2AS47;A2AS45	PKP4_MOUSE	Pkp4	Plakophilin-4	17.3384	17.7013	19.0874	17.6157	15.8961	15.6236	#N/A	#N/A	#N/A	+
Sox2	P48432	3.18493	-2.17063	P48432	P48432;Q60I23	SOX2_MOUSE	Sox2	Transcription factor SOX-2	20.4183	20.7059	20.2086	20.2587	17.9811	18.4733	#N/A	#N/A	#N/A	+
Ddx58	Q6Q899	1.75093	-2.16096	Q6Q899	Q6Q899;A2AP29	DDX58_MOUSE	Ddx58	Antiviral innate immune response receptor RIG-I	17.2845	17.7374	17.7324	18.9336	16.0341	15.488	#N/A	#N/A	#N/A	+
Nfya	P23708	1.66529	-2.15383	P23708	P23708;Q9DBV7;F6TWX0;A0A0R4J1Y8;E0CYF3;F7DFJ2	NFYA_MOUSE	Nfya	Nuclear transcription factor Y subunit alpha	18.54	18.1621	18.2584	17.0809	16.4132	15.2998	#N/A	#N/A	#N/A	+
Serbp1	Q9CY58	3.12903	-2.14731	Q9CY58	Q9CY58	PAIRB_MOUSE	Serbp1	Plasminogen activator inhibitor 1 RNA-binding protein	17.8943	17.792	17.8558	18.0538	16.103	15.4003	#N/A	#N/A	#N/A	+
Setd2	E9Q5F9	2.64901	-2.14316	E9Q5F9	E9Q5F9;A0A0G2JH06	SETD2_MOUSE	Setd2	Histone-lysine N-methyltransferase SETD2	17.7321	18.4937	18.3413	17.907	15.7286	16.2222	#N/A	#N/A	#N/A	+
Itgb3bp	Q9CQ82	1.38222	-2.13458	Q9CQ82	Q9CQ82	CENPR_MOUSE	Itgb3bp	Centromere protein R	18.3692	17.0558	17.5353	16.3833	14.6197	15.7829	#N/A	#N/A	#N/A	+
Meaf6	Q2VPQ9	2.26773	-2.1264	Q2VPQ9	Q2VPQ9;V9GX42	EAF6_MOUSE	Meaf6	Chromatin modification-related protein MEAF6	21.2689	20.6758	20.9459	20.0994	18.4386	18.8036	#N/A	#N/A	#N/A	+
Kdm6b	Q5NCY0	2.12201	-2.11651	Q5NCY0	Q5NCY0	KDM6B_MOUSE	Kdm6b	Lysine-specific demethylase 6B	17.5727	18.1785	18.0624	18.157	15.2773	16.475	#N/A	#N/A	#N/A	+
Wiz	O88286	2.69838	-2.10683	O88286	O88286;A0A494BAG6	WIZ_MOUSE	Wiz	Protein Wiz	21.2546	21.2117	21.2982	20.4789	18.9037	19.0044	#N/A	#N/A	#N/A	+
Usp16	Q99LG0	1.91583	-2.10609	Q99LG0	Q99LG0;D3YVU1	UBP16_MOUSE	Usp16	Ubiquitin carboxyl-terminal hydrolase 16	17.5474	17.3245	17.3373	18.356	15.0172	16.0532	#N/A	#N/A	#N/A	+
Nsd1	E9QAE4	1.63129	-2.09767	E9QAE4	E9QAE4;A0A286YDS9	E9QAE4_MOUSE	Nsd1	Histone-lysine N-methyltransferase, H3 lysine-36-specific	19.212	19.4879	19.5692	19.1587	16.3323	18.1863	#N/A	#N/A	#N/A	+
Otx2	P80206	1.69841	-2.07875	P80206	P80206;Q8R0B5;Q8VD35	OTX2_MOUSE	Otx2	Homeobox protein OTX2	18.6434	19.2107	19.751	18.2779	17.3331	16.4509	#N/A	#N/A	#N/A	+
Smarca1	Q6PGB8	2.87107	-2.0776	Q6PGB8	Q6PGB8	SMCA1_MOUSE	Smarca1	Probable global transcription activator SNF2L1	21.5243	21.3559	21.4767	21.001	19.5741	18.9497	#N/A	#N/A	#N/A	+
Pphln1	Q8K2H1	1.32153	-2.06928	Q8K2H1	Q8K2H1;G3X959;G3UWD4;Q3UBL8	PPHLN_MOUSE	Pphln1	Periphilin-1	21.6086	22.0714	21.6744	20.1496	19.913	18.7004	#N/A	#N/A	#N/A	+
Rprd2	Q6NXI6	1.56193	-2.06809	Q6NXI6	Q6NXI6;A0A0G2JFN1;A0A0G2JFW6	RPRD2_MOUSE	Rprd2	Regulation of nuclear pre-mRNA domain-containing protein 2	18.2942	18.6299	17.0245	18.7843	16.2942	15.9361	#N/A	#N/A	#N/A	+
Luc7l3	Q5SUF2	1.52328	-2.06788	Q5SUF2	Q5SUF2	LC7L3_MOUSE	Luc7l3	Luc7-like protein 3	17.7718	17.6954	19.146	17.2532	15.6929	16.1045	#N/A	#N/A	#N/A	+
Banp	Q8VBU8	1.70276	-2.05522	Q8VBU8	Q8VBU8;F6V6B6	BANP_MOUSE	Banp	Protein BANP	20.1222	20.3558	20.2287	18.7907	17.8574	17.7809	#N/A	#N/A	#N/A	+
Specc1l	Q2KN98	1.8592	-2.04799	Q2KN98	Q2KN98;A0A0R4J0J8	CYTSA_MOUSE	Specc1l	Cytospin-A	17.3086	17.2276	18.1239	17.3697	16.0753	14.8436	#N/A	#N/A	#N/A	+
Med14	A2ABV5	1.53985	-2.03832	A2ABV5	A2ABV5;A2BDN7	MED14_MOUSE	Med14	Mediator of RNA polymerase II transcription subunit 14	18.8585	18.0765	18.6166	18.0906	17.2468	15.4976	#N/A	#N/A	#N/A	+
Rbpj	O08674	2.6834	-2.03145	P31266	O08674;P31266;Q3U6F1;A0A0J9YTV5;E9Q7W0	SUH_MOUSE	Rbpj	Recombining binding protein suppressor of hairless	22.1814	22.1051	21.8439	21.338	19.8323	19.839	#N/A	#N/A	#N/A	+
Znf687	Q9D2D7	2.13085	-2.02475	Q9D2D7	Q9D2D7	ZN687_MOUSE	Znf687	Zinc finger protein 687	18.4553	18.078	18.7502	17.5563	16.3746	15.9958	#N/A	#N/A	#N/A	+
Rbm17	Q8JZX4	2.18879	-2.01689	Q8JZX4	Q8JZX4	SPF45_MOUSE	Rbm17	Splicing factor 45	21.0149	20.9161	20.9051	20.2829	19.244	18.2817	#N/A	#N/A	#N/A	+
Zfp1	P08042	1.84413	-2.01463	P08042	P08042;A0A1D5RLU7;A0A1D5RLC5;Q3UI68	ZFP1_MOUSE	Zfp1	Zinc finger protein 1	18.4707	18.392	18.5239	18.0822	15.5967	17.1085	#N/A	#N/A	#N/A	+
Mga	A2AWL7	3.03059	-1.97791	A2AWL7	A2AWL7;E9QLG3;H7BX50	MGAP_MOUSE	Mga	MAX gene-associated protein	20.4841	20.666	20.7365	20.4121	18.2789	18.9147	#N/A	#N/A	#N/A	+
Nup50	Q9JIH2	3.15469	-1.96383	Q9JIH2	Q9JIH2	NUP50_MOUSE	Nup50	Nuclear pore complex protein Nup50	22.0686	22.2544	22.6052	22.0021	20.3436	20.1939	#N/A	#N/A	#N/A	+
Dsg2	O55111	1.68111	-1.96353	O55111	O55111	DSG2_MOUSE	Dsg2	Desmoglein-2	16.1459	17.8129	17.2277	17.2433	15.2972	14.9906	#N/A	#N/A	#N/A	+
Zmiz2	Q8CIE2	1.54532	-1.9609	Q8CIE2	Q8CIE2	ZMIZ2_MOUSE	Zmiz2	Zinc finger MIZ domain-containing protein 2	17.5565	17.0659	17.4125	18.8211	15.9301	15.5761	#N/A	#N/A	#N/A	+
Rnf138	Q9CQE0	3.18788	-1.95685	Q9CQE0	Q9CQE0;A0A3Q4EHU1	RN138_MOUSE	Rnf138	E3 ubiquitin-protein ligase RNF138	17.8672	17.9949	17.9307	17.4742	16.0263	15.6935	#N/A	#N/A	#N/A	+
Arid4a	A2CG63	2.62454	-1.95271	F8VPQ2	A2CG63;F8VPQ2;E9Q9V1;Z4YL44;Z4YMH1	ARI4A_MOUSE	Arid4a	AT-rich interactive domain-containing protein 4A	17.751	17.1339	17.8342	17.8445	15.8944	15.482	#N/A	#N/A	#N/A	+
Champ1	Q8K327	3.06608	-1.93723	Q8K327	Q8K327	CHAP1_MOUSE	Champ1	Chromosome alignment-maintaining phosphoprotein 1	21.4866	21.6804	21.9839	21.3159	19.6405	19.7185	#N/A	#N/A	#N/A	+
Rnf6	Q9DBU5	3.68932	-1.91169	Q9DBU5	Q9DBU5	RNF6_MOUSE	Rnf6	E3 ubiquitin-protein ligase RNF6	16.955	17.2958	16.8517	17.0457	15.1882	15.0624	#N/A	#N/A	#N/A	+
Cdca5	Q9CPY3	3.23326	-1.90981	Q9CPY3	Q9CPY3	CDCA5_MOUSE	Cdca5	Sororin	20.9093	21.2782	21.4952	21.056	19.2531	19.2966	#N/A	#N/A	#N/A	+
A430005L14Rik	Q80WR5	1.6988	-1.89166	A0A0A0MQL2;E9PUH0	Q80WR5;E9PUH0;A0A0A0MQL2	A0A0A0MQL2_MOUSE;E9PUH0_MOUSE	A430005L14Rik	RIKEN cDNA A430005L14 gene (Fragment)	18.4361	18.9164	17.7892	19.0459	16.215	17.0955	#N/A	#N/A	#N/A	+
Phf12	Q5SPL2	2.11114	-1.87834	Q5SPL2	Q5SPL2	PHF12_MOUSE	Phf12	PHD finger protein 12	17.6697	17.8697	18.6215	18.1035	16.5492	15.8263	#N/A	#N/A	#N/A	+
Cdc20	Q9JJ66	1.80927	-1.84502	Q9JJ66	Q9JJ66	CDC20_MOUSE	Cdc20	Cell division cycle protein 20 homolog	17.2517	17.2896	17.5579	16.2577	15.5	14.9884	#N/A	#N/A	#N/A	+
Plcb4	A2AT91	1.43792	-1.84351	Q91UZ1;V9GXQ9	A2AT91;V9GXQ9;Q91UZ1	Q91UZ1_MOUSE;V9GXQ9_MOUSE	Plcb4	1-phosphatidylinositol 4,5-bisphosphate phosphodiesterase	17.8944	16.9045	17.6847	17.7028	16.515	14.8911	#N/A	#N/A	#N/A	+
Cecr2	E9Q2Z1	1.44986	-1.81683	E9Q2Z1	E9Q2Z1;A0A5H1ZRM3	CECR2_MOUSE	Cecr2	Cat eye syndrome critical region protein 2 homolog	20.2089	21.0949	20.4945	19.2881	18.6878	18.2217	#N/A	#N/A	#N/A	+
Sp2	Q9D2H6	1.69425	-1.8168	Q9D2H6	Q9D2H6;Q8C5J0;Q8BNQ4	SP2_MOUSE	Sp2	Transcription factor Sp2	18.9968	18.3942	18.1819	17.4954	16.6858	16.2148	#N/A	#N/A	#N/A	+
Akap17b	A2A3V1	1.44519	-1.792	A2A3V1	A2A3V1;Z4YN92	AK17B_MOUSE	Akap17b	A-kinase anchor protein 17B	18.313	18.4437	18.6758	17.1119	16.7345	15.9537	#N/A	#N/A	#N/A	+
Dpf2	Q61103	1.48902	-1.79003	Q61103	Q61103;A0A494BBF7;D3Z5N6	REQU_MOUSE	Dpf2	Zinc finger protein ubi-d4	20.5322	20.09	20.0092	18.9843	18.5424	17.6854	#N/A	#N/A	#N/A	+
Elavl2	Q60899	1.49696	-1.78684	Q60899	Q60899;B1AXZ5;Q80UJ0;H3BLG7;B1AXZ4;Q80Y51;B1AXZ0;Q3UR02;B1AXZ6	ELAV2_MOUSE	Elavl2	ELAV-like protein 2	19.0464	19.385	19.1681	18.1025	16.5617	17.7157	#N/A	#N/A	#N/A	+
Arfgef1	G3X9K3	1.83776	-1.7834	G3X9K3	G3X9K3	BIG1_MOUSE	Arfgef1	Brefeldin A-inhibited guanine nucleotide-exchange protein 1	18.6652	17.8892	17.9226	18.7931	16.1408	16.9275	#N/A	#N/A	#N/A	+
Gtf2b	P62915	1.32923	-1.77148	P62915	P62915	TF2B_MOUSE	Gtf2b	Transcription initiation factor IIB	18.5117	18.0162	17.7137	17.1138	16.7916	15.3431	#N/A	#N/A	#N/A	+
Nhp2	Q9CRB2	2.22829	-1.77013	Q9CRB2	Q9CRB2	NHP2_MOUSE	Nhp2	H/ACA ribonucleoprotein complex subunit 2	19.1646	19.2474	18.3475	18.6644	16.9416	17.23	#N/A	#N/A	#N/A	+
Csnk1e	Q9JMK2	1.63694	-1.76766	Q9JMK2	Q9JMK2	KC1E_MOUSE	Csnk1e	Casein kinase I isoform epsilon	18.2836	17.6478	17.9748	16.8429	15.6511	16.1881	#N/A	#N/A	#N/A	+
Mafg	O54790	2.30804	-1.76515	O54790	O54790	MAFG_MOUSE	Mafg	Transcription factor MafG	19.1625	19.6899	19.8107	19.7545	17.4801	18.1984	#N/A	#N/A	#N/A	+
Ttf2	Q5NC05	1.47052	-1.76502	Q5NC05	Q5NC05	TTF2_MOUSE	Ttf2	Transcription termination factor 2	19.5924	19.6563	19.0569	19.2588	16.7856	18.4666	#N/A	#N/A	#N/A	+
Svil	Q8K4L3	1.61847	-1.76485	Q8K4L3	Q8K4L3;A0A1B0GS91;E9Q3Z5;Q8K4L2	SVIL_MOUSE	Svil	Supervillin	18.6196	19.477	19.5722	18.2052	17.2126	17.1946	#N/A	#N/A	#N/A	+
Rrbp1	Q99PL5	1.44102	-1.76356	Q99PL5	Q99PL5;A2AVJ7	RRBP1_MOUSE	Rrbp1	Ribosome-binding protein 1	17.9282	17.4849	17.0988	17.3784	14.8814	16.5366	#N/A	#N/A	#N/A	+
Sall4	Q8BX22	1.43458	-1.75203	Q8BX22	Q8BX22	SALL4_MOUSE	Sall4	Sal-like protein 4	23.1369	22.5037	22.8196	22.1327	21.6597	20.1327	#N/A	#N/A	#N/A	+
Kpna3	O35344	1.52987	-1.7487	O35344	O35344	IMA4_MOUSE	Kpna3	Importin subunit alpha-4	17.0754	16.1258	17.2133	16.1734	15.3902	14.4063	#N/A	#N/A	#N/A	+
Dmap1	Q9JI44	1.6044	-1.71963	Q9JI44	Q9JI44	DMAP1_MOUSE	Dmap1	DNA methyltransferase 1-associated protein 1	20.6867	20.804	20.7893	19.4744	18.8583	18.5797	#N/A	#N/A	#N/A	+
Arid3a	Q62431	2.00912	-1.71447	Q62431	Q62431;A0A0R4J1A7	ARI3A_MOUSE	Arid3a	AT-rich interactive domain-containing protein 3A	17.1832	17.2177	16.9552	16.4412	15.6506	14.8191	#N/A	#N/A	#N/A	+
E2f6	O54917	3.06707	-1.70817	O54917	O54917	E2F6_MOUSE	E2f6	Transcription factor E2F6	17.978	18.3055	18.5201	18.0242	16.493	16.5046	#N/A	#N/A	#N/A	+
Zmynd11	Q8R5C8	1.92259	-1.70315	Q8R5C8	Q8R5C8;D3YXX1;A0A1Y7VMG9;Q8BJZ0;D3YY86;A0A1Y7VJ93;D3YY85	ZMY11_MOUSE	Zmynd11	Zinc finger MYND domain-containing protein 11	17.3865	18.4776	18.2847	17.9597	16.5741	16.0738	#N/A	#N/A	#N/A	+
Hnrnpd	Q60668	1.41317	-1.69669	Q60668	Q60668;A0A0G2JFL4;E9Q5B6;G5E8G0;G3X9W0;F6ZV59	HNRPD_MOUSE	Hnrnpd	Heterogeneous nuclear ribonucleoprotein D0	25.4855	25.281	24.9306	24.1149	23.7919	22.7207	#N/A	#N/A	#N/A	+
Rnpc3	Q3UZ01	1.49762	-1.69415	Q3UZ01	Q3UZ01;F6TN13	RNPC3_MOUSE	Rnpc3	RNA-binding region-containing protein 3	17.1262	18.6346	17.2741	17.8901	15.8862	16.188	#N/A	#N/A	#N/A	+
	Q3TTL0	2.72677	-1.68806	Q3TTL0	Q3TTL0	CC038_MOUSE		Uncharacterized protein C3orf38 homolog	18.3665	17.9823	18.2219	17.7095	16.2464	16.5176	#N/A	#N/A	#N/A	+
Cep120	Q7TSG1	1.59087	-1.65673	Q7TSG1	Q7TSG1	CE120_MOUSE	Cep120	Centrosomal protein of 120 kDa	16.9958	18.0068	18.0575	18.4972	16.2949	16.1703	#N/A	#N/A	#N/A	+
Snrpg	P62309	1.91501	-1.6529	P62309	P62309	RUXG_MOUSE	Snrpg	Small nuclear ribonucleoprotein G	18.1105	17.5471	17.766	17.2926	16.4788	15.5735	#N/A	#N/A	#N/A	+
Tbc1d31	Q6NXY1	3.1275	-1.63811	Q6NXY1	Q6NXY1	TBC31_MOUSE	Tbc1d31	TBC1 domain family member 31	17.6479	17.9284	17.9182	17.6859	16.3797	15.9343	#N/A	#N/A	#N/A	+
Odf2	A3KGV1	2.16997	-1.6262	A3KGV1	A3KGV1;F6Y325;A3KGW0;A3KGV9;V9GXZ0	ODFP2_MOUSE	Odf2	Outer dense fiber protein 2	17.2441	17.0951	17.0973	16.4153	15.5797	15.0938	#N/A	#N/A	#N/A	+
Luzp1	Q8R4U7	1.56978	-1.6108	Q8R4U7	Q8R4U7	LUZP1_MOUSE	Luzp1	Leucine zipper protein 1	17.5773	16.7912	17.8024	18.199	16.2396	15.7237	#N/A	#N/A	#N/A	+
Lsm14b	Q8CGC4	1.69532	-1.60971	Q8CGC4	Q8CGC4;Q8BM41	LS14B_MOUSE	Lsm14b	Protein LSM14 homolog B	17.4751	18.6028	18.202	17.4826	16.4986	16.1633	#N/A	#N/A	#N/A	+
Custos	Q3UY34	1.89759	-1.59716	Q3UY34	Q3UY34;A0A0R4J099	CSTOS_MOUSE	Custos	Protein CUSTOS	17.4641	17.504	17.2136	16.612	15.9391	15.2634	#N/A	#N/A	#N/A	+
Adnp	Q9Z103	2.10532	-1.59265	Q9Z103	Q9Z103	ADNP_MOUSE	Adnp	Activity-dependent neuroprotector homeobox protein	21.4153	21.2056	21.6917	20.6934	19.5553	19.7624	#N/A	#N/A	#N/A	+
Sipa1l3	G3X9J0	1.57743	-1.58828	G3X9J0	G3X9J0;S4R2N4;S4R1S0	SI1L3_MOUSE	Sipa1l3	Signal-induced proliferation-associated 1-like protein 3	17.0153	17.6251	18.2344	17.0626	16.18	15.6121	#N/A	#N/A	#N/A	+
Srrm1	Q52KI8	1.35433	-1.58548	Q52KI8	Q52KI8;F6UK16;A2A8V8;E9QKA4;A2A8V9;E9PUK6	SRRM1_MOUSE	Srrm1	Serine/arginine repetitive matrix protein 1	17.3166	17.2093	18.242	16.5017	15.912	15.5518	#N/A	#N/A	#N/A	+
Zfp958	F6R9A8	2.82513	-1.55372	F6R9A8;Q99LG7	F6R9A8;Q99LG7	F6R9A8_MOUSE;Q99LG7_MOUSE	Zfp958	Zinc finger protein 958	17.6102	17.3229	17.745	17.9199	15.9861	16.2055	#N/A	#N/A	#N/A	+
Dhx34	Q9DBV3	1.98527	-1.5465	Q9DBV3	Q9DBV3;D3YTV3;A0A0R4J217	DHX34_MOUSE	Dhx34	Probable ATP-dependent RNA helicase DHX34	18.9344	19.2666	19.2658	18.412	17.6737	17.1727	#N/A	#N/A	#N/A	+
Cep63	Q3UPP8	1.6518	-1.54582	Q3UPP8	Q3UPP8;F8VPJ7;U5KVR9	CEP63_MOUSE	Cep63	Centrosomal protein of 63 kDa	17.5928	18.301	17.6195	17.4219	16.6973	15.6786	#N/A	#N/A	#N/A	+
Znf496	Q5SXI5	1.34111	-1.54318	Q5SXI5	Q5SXI5	ZN496_MOUSE	Znf496	Zinc finger protein 496	17.0582	15.6109	16.0341	16.8599	15.1157	14.5795	#N/A	#N/A	#N/A	+
Hmg20a	Q9DC33	1.84528	-1.53772	Q9DC33	Q9DC33;A0A1L1SRA5	HM20A_MOUSE	Hmg20a	High mobility group protein 20A	19.2777	19.11	18.7634	18.2604	17.5674	17.063	#N/A	#N/A	#N/A	+
D11Wsu47e	Q6PIX9	1.83413	-1.52363	Q6PIX9	Q6PIX9	CQ080_MOUSE	D11Wsu47e	Uncharacterized protein C17orf80 homolog	17.5905	17.7519	16.9165	17.4371	15.4895	16.3112	#N/A	#N/A	#N/A	+
Snu13	Q9D0T1	1.33017	-1.52317	Q9D0T1	Q9D0T1	NH2L1_MOUSE	Snu13	NHP2-like protein 1	20.139	19.6398	19.3727	19.0525	17.3579	18.6978	#N/A	#N/A	#N/A	+
Rbm25	B2RY56	1.44441	-1.51946	B2RY56	B2RY56	RBM25_MOUSE	Rbm25	RNA-binding protein 25	20.5036	20.6172	20.7744	19.3697	18.9437	18.6498	#N/A	#N/A	#N/A	+
Nup153	E9Q3G8	2.47098	-1.5134	E9Q3G8	E9Q3G8	E9Q3G8_MOUSE	Nup153	Nucleoporin 153	22.5826	22.3089	22.9099	22.3621	21.2408	20.8142	#N/A	#N/A	#N/A	+
Tasor2	Q5DTT3	1.94634	-1.50485	Q5DTT3	Q5DTT3	TASO2_MOUSE	Tasor2	Protein TASOR 2	18.9023	19.2276	19.4727	19.0416	17.1929	18.1195	#N/A	#N/A	#N/A	+
Morf4l2	Q9R0Q4	2.05657	-1.5026	Q9R0Q4	Q9R0Q4;A2AEB5;A2AEB4;A2AEB3	MO4L2_MOUSE	Morf4l2	Mortality factor 4-like protein 2	19.7292	19.7526	19.9865	19.2333	18.509	17.8366	#N/A	#N/A	#N/A	+
Fbxo28	Q8BIG4	2.33079	-1.49358	Q8BIG4	Q8BIG4	FBX28_MOUSE	Fbxo28	F-box only protein 28	17.769	17.9822	17.3023	17.3316	15.9794	16.226	#N/A	#N/A	#N/A	+
Slf2	Q6P9P0	1.52885	-1.48086	Q6P9P0	Q6P9P0;E9Q839;Q3UH46	SLF2_MOUSE	Slf2	SMC5-SMC6 complex localization factor protein 2	17.6809	16.6526	16.699	17.3561	16.0049	15.2277	#N/A	#N/A	#N/A	+
Gins3	Q9CY94	1.4354	-1.47668	Q9CY94	Q9CY94;A0A1D5RLV2	PSF3_MOUSE	Gins3	DNA replication complex GINS protein PSF3	15.6933	17.0653	16.6459	16.99	15.24	15.0039	#N/A	#N/A	#N/A	+
Zbtb43	Q9DAI4	1.53796	-1.47328	Q9DAI4	Q9DAI4;A2AUS1;G3X9N4	ZBT43_MOUSE	Zbtb43	Zinc finger and BTB domain-containing protein 43	18.1482	17.5541	17.9604	17.4125	15.7093	16.8817	#N/A	#N/A	#N/A	+
Tead1	P70210	2.07223	-1.46876	P30051	P70210;P30051;Q6PAQ8;F8VPU0;E9Q387;E9PZ73;A0A3F2YNR7;E9PVS2;E9QAK6;Q3USK5;Q3UFP5;F6TTJ9	TEAD1_MOUSE	Tead1	Transcriptional enhancer factor TEF-1	17.7989	17.1379	16.8571	17.2582	15.9077	15.6808	#N/A	#N/A	#N/A	+
Upf3a	Q3ULJ3	1.51692	-1.46064	Q3ULJ3	Q3ULJ3	Q3ULJ3_MOUSE	Upf3a	UPF3 regulator of nonsense transcripts homolog A (Yeast)	16.2244	17.0493	17.5196	16.4295	15.405	15.2852	#N/A	#N/A	#N/A	+
Ess2	O70279	1.65708	-1.45674	O70279	O70279;Q3UFM6	ESS2_MOUSE	Ess2	Splicing factor ESS-2 homolog	17.8923	18.2808	17.7743	17.0393	16.4448	16.1351	#N/A	#N/A	#N/A	+
0610012G03Rik	A0A0J9YTR2	1.44696	-1.44791	A0A0J9YTR2	A0A0J9YTR2	A0A0J9YTR2_MOUSE	0610012G03Rik	RIKEN cDNA 0610012G03 gene	16.7444	17.4152	16.7914	17.9206	16.0972	15.4427	#N/A	#N/A	#N/A	+
Brpf3	B2KF05	1.98694	-1.41702	B2KF05	B2KF05;A0A3B2WD39;A0A3B2W3T2	BRPF3_MOUSE	Brpf3	Bromodomain and PHD finger-containing protein 3	18.3039	18.2748	18.7686	17.8058	16.7128	17.0297	#N/A	#N/A	#N/A	+
Znf462	B1AWL2	2.07284	-1.41283	B1AWL2	B1AWL2	ZN462_MOUSE	Znf462	Zinc finger protein 462	21.9377	21.5108	21.6159	21.3575	19.8217	20.5636	#N/A	#N/A	#N/A	+
Pcbp4	P57724	1.8658	-1.41225	P57724	P57724;A0A1L1SQB0;A0A1L1SSM1;A0A087WRJ6;A0A1L1SQL8;A0A0R4J044;A0A087WP16;A0A087WRH3;A0A1L1SRP9	PCBP4_MOUSE	Pcbp4	Poly(rC)-binding protein 4	16.8548	17.5884	17.8659	17.2789	15.8494	16.1201	#N/A	#N/A	#N/A	+
Mis18a	Q9CZJ6	2.04406	-1.40769	Q9CZJ6	Q9CZJ6	MS18A_MOUSE	Mis18a	Protein Mis18-alpha	16.664	17.2884	17.4228	17.5603	15.8129	15.8394	#N/A	#N/A	#N/A	+
Cabin1	G3X8Q1	1.84747	-1.40628	G3X8Q1	G3X8Q1	G3X8Q1_MOUSE	Cabin1	Calcineurin-binding protein 1	17.8246	16.8186	17.5608	17.4052	16.179	15.8131	#N/A	#N/A	#N/A	+
Kpna6	O35345	2.20268	-1.40258	O35345	O35345;Q4FJZ2	IMA7_MOUSE	Kpna6	Importin subunit alpha-7	20.5052	20.7203	21.3092	20.7304	19.5219	19.3054	#N/A	#N/A	#N/A	+
Bcor	Q8CGN4	1.31467	-1.39305	Q8CGN4	Q8CGN4	BCOR_MOUSE	Bcor	BCL-6 corepressor	18.7813	18.9525	19.2668	17.9829	16.8968	17.8089	#N/A	#N/A	#N/A	+
Dlgap5	Q8K4R9	1.71731	-1.39288	Q8K4R9	Q8K4R9;A0A2I3BPW9;A0A0R4J0G7;J3QPN1	DLGP5_MOUSE	Dlgap5	Disks large-associated protein 5	15.9384	16.7239	16.0932	16.8176	15.2571	14.7437	#N/A	#N/A	#N/A	+
Fam50a	Q9WV03	2.3172	-1.38427	Q9WV03	Q9WV03	FA50A_MOUSE	Fam50a	Protein FAM50A	17.0065	16.7785	16.9877	17.3912	15.9057	15.4077	#N/A	#N/A	#N/A	+
Maged1	Q9QYH6	2.2756	-1.38048	Q9QYH6	Q9QYH6	MAGD1_MOUSE	Maged1	Melanoma-associated antigen D1	18.2112	17.9686	17.4286	17.7854	16.5343	16.4016	#N/A	#N/A	#N/A	+
Ncaph2	Q8BSP2	4.05028	-1.37943	Q8BSP2	Q8BSP2;E9PY48	CNDH2_MOUSE	Ncaph2	Condensin-2 complex subunit H2	17.54	17.4703	17.2851	17.384	16.0005	16.0804	#N/A	#N/A	#N/A	+
Dhx8	A2A4P0	1.8131	-1.37755	A2A4P0	A2A4P0	DHX8_MOUSE	Dhx8	ATP-dependent RNA helicase DHX8	20.5765	20.8165	21.438	20.4268	19.5344	19.3394	#N/A	#N/A	#N/A	+
Ewsr1	Q61545	1.59688	-1.37355	Q61545	Q61545;Q5SUT0;Q5SUS9	EWS_MOUSE	Ewsr1	RNA-binding protein EWS	17.7745	17.8385	17.0043	16.9615	16.2935	15.7487	#N/A	#N/A	#N/A	+
Rfx1	P48377	1.93408	-1.35548	P48377	P48377;A0A1B0GRV3	RFX1_MOUSE	Rfx1	MHC class II regulatory factor RFX1	20.1734	19.9306	19.8285	19.4328	18.8172	18.1545	#N/A	#N/A	#N/A	+
	Q8VDP2	1.60416	-1.34615	Q8VDP2	Q8VDP2	CX056_MOUSE		UPF0428 protein CXorf56 homolog	17.3653	17.1498	17.537	17.2264	16.5658	15.3811	#N/A	#N/A	#N/A	+
Znf281	Q99LI5	1.38362	-1.34268	Q99LI5	Q99LI5	ZN281_MOUSE	Znf281	Zinc finger protein 281	21.2316	21.0092	22.2607	21.0749	20.2333	19.8695	#N/A	#N/A	#N/A	+
Npm3	Q9CPP0	1.32727	-1.33674	Q9CPP0	Q9CPP0	NPM3_MOUSE	Npm3	Nucleoplasmin-3	22.877	23.2855	23.4111	22.0666	21.774	21.3725	#N/A	#N/A	#N/A	+
Stk35	Q80ZW0	2.74257	-1.33463	Q80ZW0	Q80ZW0;E9PXA2	STK35_MOUSE	Stk35	Serine/threonine-protein kinase 35	18.113	17.9563	17.9345	17.6161	16.4207	16.72	#N/A	#N/A	#N/A	+
Prdm10	Q3UTQ7	1.56737	-1.3227	Q3UTQ7	Q3UTQ7;A0A1L1SRM4;D3YYD1;A0A1L1SS03	PRD10_MOUSE	Prdm10	PR domain zinc finger protein 10	19.4894	19.3039	18.9153	18.4043	17.4682	17.9429	#N/A	#N/A	#N/A	+
Zic3	Q62521	1.82796	-1.31968	Q62521	Q62521;A2AWK6	ZIC3_MOUSE	Zic3	Zinc finger protein ZIC 3	20.4959	19.9064	20.1929	20.2134	19.3176	18.4473	#N/A	#N/A	#N/A	+
Tbc1d10b	Q8BHL3	1.5558	-1.29918	Q8BHL3	Q8BHL3	TB10B_MOUSE	Tbc1d10b	TBC1 domain family member 10B	17.5605	17.4846	18.2841	17.1246	16.5147	16.1139	#N/A	#N/A	#N/A	+
Wdr89	Q9D0R9	2.32766	-1.29865	Q9D0R9	Q9D0R9	WDR89_MOUSE	Wdr89	WD repeat-containing protein 89	20.7878	20.2012	20.3911	20.0978	19.0705	19.0711	#N/A	#N/A	#N/A	+
Arid5b	Q8BM75	2.41665	-1.27715	Q8BM75	Q8BM75	ARI5B_MOUSE	Arid5b	AT-rich interactive domain-containing protein 5B	20.1776	19.5874	19.9104	20.0693	18.5148	18.8033	#N/A	#N/A	#N/A	+
Smad2	Q62432	1.66756	-1.26368	Q62432	Q62432	SMAD2_MOUSE	Smad2	Mothers against decapentaplegic homolog 2	18.2988	17.2733	17.424	17.5056	16.3309	16.3925	#N/A	#N/A	#N/A	+
Zfp532	Q6NXK2	1.42121	-1.24263	S4R2I9	Q6NXK2;S4R1H5;S4R2I9	S4R2I9_MOUSE	Zfp532	Zinc finger protein 532	20.0846	20.6347	20.6533	19.5114	19.0187	18.9381	#N/A	#N/A	#N/A	+
Mphosph8	Q3TYA6	1.30082	-1.23921	Q3TYA6	Q3TYA6	MPP8_MOUSE	Mphosph8	M-phase phosphoprotein 8	21.4356	21.7846	21.8174	20.6015	20.3967	19.9445	#N/A	#N/A	#N/A	+
Washc5	Q8C2E7	1.40044	-1.23899	Q8C2E7	Q8C2E7	WASC5_MOUSE	Washc5	WASH complex subunit 5	16.3769	17.5027	16.8909	16.5821	15.9027	15.2956	#N/A	#N/A	#N/A	+
Trmt1l	A2RSY6	1.47431	-1.23247	A2RSY6	A2RSY6;A0A0R4J0U8	TRM1L_MOUSE	Trmt1l	TRMT1-like protein	17.3694	17.9278	17.484	17.9754	16.9657	15.9477	#N/A	#N/A	#N/A	+
Kmt5b	Q3U8K7	3.43589	-1.21439	Q3U8K7	Q3U8K7;H3BLE5	KMT5B_MOUSE	Kmt5b	Histone-lysine N-methyltransferase KMT5B	16.9577	17.0566	16.8442	16.7207	15.6884	15.6724	#N/A	#N/A	#N/A	+
Znf106	O88466	1.75583	-1.21312	O88466	O88466;E9Q7S1;R4GML0	ZN106_MOUSE	Znf106	Zinc finger protein 106	19.638	19.4783	19.8909	19.1442	17.9908	18.6586	#N/A	#N/A	#N/A	+
Zfp977	L7N2E7	1.33474	-1.21161	L7N2E7	L7N2E7	L7N2E7_MOUSE	Zfp977	Zinc finger protein 977	17.5338	17.4522	17.1416	17.1128	16.7405	15.4564	#N/A	#N/A	#N/A	+
Exosc8	Q9D753	2.1928	-1.20781	Q9D753	Q9D753;D3YYN3	EXOS8_MOUSE	Exosc8	Exosome complex component RRP43	21.9282	22.0131	22.2368	22.2376	20.5716	21.2206	#N/A	#N/A	#N/A	+
Zfp976	E9Q981	1.56427	-1.18263	A0A087WSF4;E9Q981	E9Q981;A0A087WSF4	A0A087WSF4_MOUSE;E9Q981_MOUSE	Zfp976	Zinc finger protein 976	16.9946	17.3497	17.2031	17.6612	16.5721	15.6669	#N/A	#N/A	#N/A	+
Xrn2	Q9DBR1	2.24631	-1.1823	Q9DBR1	Q9DBR1	XRN2_MOUSE	Xrn2	5'-3' exoribonuclease 2	21.1378	21.2308	21.1046	20.9246	19.5964	20.2379	#N/A	#N/A	#N/A	+
N4bp3	Q8C7U1	1.47138	-1.17516	Q8C7U1	Q8C7U1;A2AA65;A2AA66	N4BP3_MOUSE	N4bp3	NEDD4-binding protein 3	16.9886	17.411	17.9352	16.8704	15.9948	16.2575	#N/A	#N/A	#N/A	+
Ing4	Q8C0D7	1.52128	-1.17152	Q8C0D7	Q8C0D7	ING4_MOUSE	Ing4	Inhibitor of growth protein 4	18.7539	18.824	19.0774	18.5653	17.114	18.1533	#N/A	#N/A	#N/A	+
Hira	Q61666	1.60118	-1.16872	Q61666	Q61666	HIRA_MOUSE	Hira	Protein HIRA	20.3736	19.4056	20.3176	20.1244	18.8885	18.8848	#N/A	#N/A	#N/A	+
Yme1l1	O88967	1.7309	-1.15656	O88967	O88967	YMEL1_MOUSE	Yme1l1	ATP-dependent zinc metalloprotease YME1L1	16.5924	15.8509	15.8855	15.7972	15.0515	14.6984	#N/A	#N/A	#N/A	+
Mad1l1	Q9WTX8	1.59456	-1.12573	Q9WTX8	Q9WTX8	MD1L1_MOUSE	Mad1l1	Mitotic spindle assembly checkpoint protein MAD1	20.2585	19.592	19.9006	20.3338	18.5742	19.2168	#N/A	#N/A	#N/A	+
Lin28a	Q8K3Y3	2.20091	-1.12399	Q8K3Y3	Q8K3Y3;H3BK51;H3BL11;H3BLC6	LN28A_MOUSE	Lin28a	Protein lin-28 homolog A	24.2762	24.4488	24.2235	23.7795	23.0757	23.0403	#N/A	#N/A	#N/A	+
Nup98	Q6PFD9	1.63981	-1.11377	Q6PFD9	Q6PFD9;A0A1B0GSX7	NUP98_MOUSE	Nup98	Nuclear pore complex protein Nup98-Nup96	22.5604	22.1568	22.4981	21.8393	21.4485	20.8514	#N/A	#N/A	#N/A	+
Nepro	Q8R2U2	2.16563	-1.11053	Q8R2U2	Q8R2U2	NEPRO_MOUSE	Nepro	Nucleolus and neural progenitor protein	20.1471	19.665	19.9431	19.8202	18.5329	19.0337	#N/A	#N/A	#N/A	+
Thap11	Q9JJD0	2.20742	-1.10692	Q9JJD0	Q9JJD0	THA11_MOUSE	Thap11	THAP domain-containing protein 11	16.9678	17.1922	16.7384	16.5619	15.8273	15.689	#N/A	#N/A	#N/A	+
Cit	P49025	1.44307	-1.10439	P49025	P49025;E9QL53;D3Z1K6;D3YU89;F6SBR5;D3Z477;D3Z1U0	CTRO_MOUSE	Cit	Citron Rho-interacting kinase	16.9904	17.8221	17.5963	17.4072	16.7381	15.9611	#N/A	#N/A	#N/A	+
Kpna4	O35343	1.67611	-1.10254	O35343	O35343;D3YTN1;A0A0B4J1E7	IMA3_MOUSE	Kpna4	Importin subunit alpha-3	21.6571	22.0627	21.7746	21.1263	20.4606	20.6446	#N/A	#N/A	#N/A	+
Ccdc9	A3KGF9	1.66029	-1.09814	Q8VC31	A3KGF9;Q8VC31;G3UXR7;D3YW42;G3X927;D3Z1Q6	CCDC9_MOUSE	Ccdc9	Coiled-coil domain-containing protein 9	20.3778	20.7298	20.4095	20.7265	19.0317	19.8938	#N/A	#N/A	#N/A	+
Mtfr1	Q99MB2	1.77776	-1.08435	Q99MB2	Q99MB2;D3YZ89	MTFR1_MOUSE	Mtfr1	Mitochondrial fission regulator 1	17.3388	17.186	16.5318	16.9586	16.0413	15.7977	#N/A	#N/A	#N/A	+
Misp3	A0A087WQ89	1.30183	-1.07446	A0A087WQ89	A0A087WQ89	A0A087WQ89_MOUSE	Misp3	MISP family member 3	16.4586	16.5156	16.2283	15.4449	15.2691	14.9056	#N/A	#N/A	#N/A	+
Nup85	Q8R480	1.43117	-1.06973	Q8R480	Q8R480	NUP85_MOUSE	Nup85	Nuclear pore complex protein Nup85	22.5064	22.4104	22.5974	21.7369	21.5473	20.9389	#N/A	#N/A	#N/A	+
Mettl16	Q9CQG2	1.86883	-1.06354	Q9CQG2	Q9CQG2;Q5SW15	MET16_MOUSE	Mettl16	RNA N6-adenosine-methyltransferase METTL16	21.3071	21.2555	20.574	21.1121	19.9732	20.024	#N/A	#N/A	#N/A	+
Ctcf	Q61164	1.82334	-1.05682	Q61164	Q61164	CTCF_MOUSE	Ctcf	Transcriptional repressor CTCF	20.4868	20.625	19.8854	20.5404	19.2407	19.4144	#N/A	#N/A	#N/A	+
Trim24	Q64127	1.63768	-1.04964	Q64127	Q64127;E9Q1U8	TIF1A_MOUSE	Trim24	Transcription intermediary factor 1-alpha	22.2211	21.7215	22.1689	22.236	20.6656	21.4089	#N/A	#N/A	#N/A	+
Bptf	A2A655	2.28339	-1.04765	E9Q6A7	A2A655;E9Q6A7;A2A654	E9Q6A7_MOUSE	Bptf	Bromodomain PHD finger transcription factor	21.3506	21.1108	21.102	21.619	20.1712	20.3247	#N/A	#N/A	#N/A	+
Zc3h13	E9Q784	1.95975	-1.02775	E9Q784	E9Q784;A0A2I3BPQ5	ZC3HD_MOUSE	Zc3h13	Zinc finger CCCH domain-containing protein 13	19.339	19.3247	19.7114	18.9627	18.3043	18.3091	#N/A	#N/A	#N/A	+
Col18a1	P39061	1.91534	-1.02363	P39061	P39061;E9QPX1	COIA1_MOUSE	Col18a1	Collagen alpha-1(XVIII) chain	19.6537	19.4722	19.2861	19.4124	18.768	18.0969	#N/A	#N/A	#N/A	+
Kdm5a	Q3UXZ9	1.914	-1.01988	Q3UXZ9	Q3UXZ9;A0A0N4SVA7	KDM5A_MOUSE	Kdm5a	Lysine-specific demethylase 5A	18.4839	18.6306	18.8604	18.3813	17.2828	17.8555	#N/A	#N/A	#N/A	+
Snrpd2	P62317	1.38479	-1.0167	P62317	P62317	SMD2_MOUSE	Snrpd2	Small nuclear ribonucleoprotein Sm D2	23.2227	22.9458	23.0081	22.2156	21.6727	21.99	#N/A	#N/A	#N/A	+
Mtrex	Q9CZU3	1.56094	-1.01181	Q9CZU3	Q9CZU3	MTREX_MOUSE	Mtrex	Exosome RNA helicase MTR4	22.4475	22.2573	22.1538	22.5409	20.9013	21.7749	#N/A	#N/A	#N/A	+
Pola1	P33609	1.6254	1.01117	P33609	P33609	DPOLA_MOUSE	Pola1	DNA polymerase alpha catalytic subunit	17.8656	18.2443	17.5099	17.9358	19.1819	18.6183	#N/A	#N/A	#N/A	+
Zfp936	A0A0U1RPI9	1.55545	1.01573	F6QN44;Q3ULA8	A0A0U1RPI9;F6QN44;Q3ULA8	F6QN44_MOUSE;Q3ULA8_MOUSE	Zfp936	Zinc finger protein 936	19.0955	18.3799	18.5561	19.1883	19.8845	19.7568	#N/A	#N/A	#N/A	+
Lta4h	P24527	1.50339	1.02584	P24527	P24527	LKHA4_MOUSE	Lta4h	Leukotriene A-4 hydrolase	15.6851	16.4368	15.8118	15.8395	17.2799	16.6584	#N/A	#N/A	#N/A	+
Oxa1l	Q8BGA9	1.31949	1.04146	Q8BGA9	Q8BGA9;A0A2I3BQ74	OXA1L_MOUSE	Oxa1l	Mitochondrial inner membrane protein OXA1L	18.3967	17.4172	17.7656	18.4147	19.0872	18.9928	#N/A	#N/A	#N/A	+
Carm1	Q9WVG6	2.54216	1.04261	Q9WVG6	Q9WVG6;D3YUP1	CARM1_MOUSE	Carm1	Histone-arginine methyltransferase CARM1	17.5373	17.8485	17.4819	17.8987	18.7076	18.7608	#N/A	#N/A	#N/A	+
Rpl36	Q6ZWZ4	1.78961	1.04973	Q6ZWZ4	Q6ZWZ4	Q6ZWZ4_MOUSE	Rpl36	60S ribosomal protein L36	21.4217	20.9011	21.459	20.9369	22.0109	22.448	#N/A	#N/A	#N/A	+
Rpn2	Q9DBG6	3.00331	1.05159	Q9DBG6	Q9DBG6;A2ACG7	RPN2_MOUSE	Rpn2	Dolichyl-diphosphooligosaccharide--protein glycosyltransferase subunit 2	18.644	18.9555	18.8858	18.9785	19.8509	19.9842	#N/A	#N/A	#N/A	+
Tnpo3	Q6P2B1	1.45879	1.07708	Q6P2B1	Q6P2B1	TNPO3_MOUSE	Tnpo3	Transportin-3	16.6086	16.9124	16.8776	17.65	18.2093	17.9691	#N/A	#N/A	#N/A	+
Gpam	Q61586	2.65889	1.07915	Q61586	Q61586;A0A494BAR5;A0A494BA32	GPAT1_MOUSE	Gpam	Glycerol-3-phosphate acyltransferase 1, mitochondrial	16.0638	16.2332	16.2504	15.8245	17.1036	17.2407	#N/A	#N/A	#N/A	+
Fbxl18	F8VQK6	1.79564	1.08322	E9PYR1;F8VQK6	F8VQK6;E9PYR1	E9PYR1_MOUSE;F8VQK6_MOUSE	Fbxl18	F-box and leucine-rich repeat protein 18	14.1784	13.5391	13.7982	14.2992	15.1451	14.9288	#N/A	#N/A	#N/A	+
Rpl18	P35980	1.3002	1.09025	P35980	P35980;A0A1B0GSA8;A0A1B0GQU8;A0A1B0GSS8	RL18_MOUSE	Rpl18	60S ribosomal protein L18	23.8199	23.5286	23.9203	24.6765	24.8468	25.3064	#N/A	#N/A	#N/A	+
Tbpl1	P62340	1.58027	1.09281	P62340	P62340	TBPL1_MOUSE	Tbpl1	TATA box-binding protein-like protein 1	15.068	15.1704	14.8595	14.2325	15.863	15.9878	#N/A	#N/A	#N/A	+
Polr3f	Q921X6	1.52811	1.10004	Q921X6	Q921X6	RPC6_MOUSE	Polr3f	DNA-directed RNA polymerase III subunit RPC6	17.2298	17.3768	17.8699	18.0359	18.9948	18.4614	#N/A	#N/A	#N/A	+
Chtf8	P0CG15	1.35095	1.10464	P0CG15	P0CG15;H3BL81	CTF8_MOUSE	Chtf8	Chromosome transmission fidelity protein 8 homolog	14.5407	14.6425	13.7555	14.0947	15.732	14.994	#N/A	#N/A	#N/A	+
Usp48	Q3V0C5	2.42773	1.11919	Q3V0C5	Q3V0C5;A2ALR9;A2ALR8	UBP48_MOUSE	Usp48	Ubiquitin carboxyl-terminal hydrolase 48	18.2949	18.1329	18.5507	18.5719	19.6612	19.3524	#N/A	#N/A	#N/A	+
Knop1	Q9Z2Q2	2.45647	1.126	Q9Z2Q2	Q9Z2Q2;H7BX94;E9QKQ3;K4DI66;F6ZLH4	KNOP1_MOUSE	Knop1	Lysine-rich nucleolar protein 1	21.578	21.0896	21.2186	21.4293	22.321	22.5888	#N/A	#N/A	#N/A	+
Rps16	P14131	2.30438	1.12944	P14131	P14131	RS16_MOUSE	Rps16	40S ribosomal protein S16	23.359	23.1176	23.4276	23.7675	24.558	24.5368	#N/A	#N/A	#N/A	+
Cars1	Q9ER72	1.97243	1.13324	Q9ER72	Q9ER72	SYCC_MOUSE	Cars1	Cysteine--tRNA ligase, cytoplasmic	18.3014	18.9055	18.4426	18.6151	19.9566	19.4422	#N/A	#N/A	#N/A	+
Rpl8	P62918	1.57728	1.13841	P62918	P62918	RL8_MOUSE	Rpl8	60S ribosomal protein L8	21.5343	20.9157	21.6226	21.9612	22.7375	22.5562	#N/A	#N/A	#N/A	+
Tmem201	A2A8U2	1.69897	1.15013	A2A8U2	A2A8U2	TM201_MOUSE	Tmem201	Transmembrane protein 201	18.7114	18.2279	18.9143	19.0109	19.6036	20.1289	#N/A	#N/A	#N/A	+
Tecr	Q9CY27	1.63786	1.15084	Q9CY27	Q9CY27;A0A5F8MPU6;G3UWE1;A0A5F8MQC8;Q52L67	TECR_MOUSE	Tecr	Very-long-chain enoyl-CoA reductase	18.7518	19.0605	18.9633	19.1381	20.6115	19.647	#N/A	#N/A	#N/A	+
Eefsec	Q9JHW4	1.95785	1.15166	Q9JHW4	Q9JHW4;A0A0N4SWD9;A0A0N4SUV6	SELB_MOUSE	Eefsec	Selenocysteine-specific elongation factor	16.8652	17.3326	16.9623	16.8415	18.4664	17.8377	#N/A	#N/A	#N/A	+
Prpf38a	Q4FK66	2.10208	1.15555	Q4FK66	Q4FK66	PR38A_MOUSE	Prpf38a	Pre-mRNA-splicing factor 38A	19.9737	19.8043	19.5397	19.9883	20.6965	21.2676	#N/A	#N/A	#N/A	+
Ccdc43	Q9CR29	1.76151	1.15877	Q9CR29	Q9CR29;E9Q2S9	CCD43_MOUSE	Ccdc43	Coiled-coil domain-containing protein 43	14.441	13.5586	14.2478	13.8627	15.2039	15.1687	#N/A	#N/A	#N/A	+
Thap4	Q6P3Z3	1.43936	1.17159	Q6P3Z3	Q6P3Z3	THAP4_MOUSE	Thap4	Peroxynitrite isomerase THAP4	14.1865	13.3926	14.3143	13.6412	15.3607	14.7497	#N/A	#N/A	#N/A	+
Mapk4	Q61532	1.43348	1.18343	Q6P5G0	Q61532;Q6P5G0;E9Q3I6	MK04_MOUSE	Mapk4	Mitogen-activated protein kinase 4	17.2838	17.0572	18.0304	18.051	18.8289	18.7491	#N/A	#N/A	#N/A	+
Commd1	Q8K4M5	1.57824	1.18764	Q8K4M5	Q8K4M5;Q8VI86;G8JL54	COMD1_MOUSE	Commd1	COMM domain-containing protein 1	15.5778	15.5751	15.8193	14.8435	16.8666	16.4165	#N/A	#N/A	#N/A	+
Ovol2	Q8CIV7	1.41753	1.19577	Q8CIV7	Q8CIV7;Q9WTJ2	OVOL2_MOUSE	Ovol2	Transcription factor Ovo-like 2	14.841	14.839	15.0702	14.9042	16.7368	15.4819	#N/A	#N/A	#N/A	+
Armc10	Q9D0L7	3.17542	1.21417	Q9D0L7	Q9D0L7;D3Z5T2	ARM10_MOUSE	Armc10	Armadillo repeat-containing protein 10	17.7397	17.8599	17.7801	17.8462	19.2161	18.8253	#N/A	#N/A	#N/A	+
Nap1l1	P28656	1.59361	1.21803	P28656	P28656;Q8BSH9;Q3TF41	NP1L1_MOUSE	Nap1l1	Nucleosome assembly protein 1-like 1	17.9398	18.3183	18.246	18.6859	19.9479	19.0832	#N/A	#N/A	#N/A	+
Wapl	Q65Z40	1.91824	1.21916	Q65Z40	Q65Z40;G3UXQ2;B7ZP47	WAPL_MOUSE	Wapl	Wings apart-like protein homolog	18.3367	18.477	18.2933	17.9679	19.8608	19.115	#N/A	#N/A	#N/A	+
Rpl15	Q9CZM2	2.16113	1.224	Q9CZM2	Q9CZM2	RL15_MOUSE	Rpl15	60S ribosomal protein L15	24.4866	24.3789	24.5553	25.0946	25.8435	25.8623	#N/A	#N/A	#N/A	+
Rdh13	Q8CEE7	1.31094	1.2251	Q8CEE7	Q8CEE7;D3YVJ8	RDH13_MOUSE	Rdh13	Retinol dehydrogenase 13	14.5588	14.4604	14.3627	14.5205	16.4078	14.9936	#N/A	#N/A	#N/A	+
Gna13	P27601	1.5737	1.22622	P27601	P27601;Q9D034	GNA13_MOUSE	Gna13	Guanine nucleotide-binding protein subunit alpha-13	20.1783	19.5815	19.9703	19.5437	20.5975	21.4919	#N/A	#N/A	#N/A	+
Tceal8	Q9CZY2	1.35655	1.23096	Q9CZY2	Q9CZY2	TCAL8_MOUSE	Tceal8	Transcription elongation factor A protein-like 8	14.229	15.3186	14.0509	14.4469	15.6663	15.8184	#N/A	#N/A	#N/A	+
Sec23a	Q01405	1.4991	1.23331	Q01405	Q01405;E9Q1S3	SC23A_MOUSE	Sec23a	Protein transport protein Sec23A	15.0884	15.6406	14.5793	15.482	16.6564	16.2055	#N/A	#N/A	#N/A	+
Cdca2	F6VP65	2.08378	1.23515	F6VP65	F6VP65	F6VP65_MOUSE	Cdca2	Cell division cycle-associated protein 2 (Fragment)	14.5861	14.3355	14.1896	14.9604	15.7203	15.7858	#N/A	#N/A	#N/A	+
Zfp7	Q3TFZ4	1.41911	1.25242	Q3TFZ4	Q3TFZ4	Q3TFZ4_MOUSE	Zfp7	Zinc finger protein 7	14.018	13.378	14.037	14.6456	15.0523	15.4918	#N/A	#N/A	#N/A	+
Nob1	Q8BW10	1.4012	1.25246	Q8BW10	Q8BW10	NOB1_MOUSE	Nob1	RNA-binding protein NOB1	20.5524	19.5251	20.0383	20.5178	21.7469	21.0748	#N/A	#N/A	#N/A	+
	Q9D937	1.49085	1.25571	Q9D937	Q9D937	CK098_MOUSE		Uncharacterized protein C11orf98 homolog	18.3709	18.2321	18.7153	19.0727	20.2932	19.4137	#N/A	#N/A	#N/A	+
Elp3	Q9CZX0	1.63047	1.26804	Q9CZX0	Q9CZX0;A0A286YDB8	ELP3_MOUSE	Elp3	Elongator complex protein 3	18.8532	19.8571	19.3148	19.8149	20.7086	20.7475	#N/A	#N/A	#N/A	+
Ptpa	P58389	1.477	1.26833	P58389	P58389;A2AWE9	PTPA_MOUSE	Ptpa	Serine/threonine-protein phosphatase 2A activator	16.9992	17.7224	16.953	17.5248	19.0184	18.118	#N/A	#N/A	#N/A	+
Prrc2c	Q3TLH4	2.18816	1.2687	Q3TLH4	Q3TLH4;S4R294;A0A0A0MQ79;S4R2L9;S4R2J9;S4R209	PRC2C_MOUSE	Prrc2c	Protein PRRC2C	18.1348	18.2518	17.5789	18.0649	19.1125	19.4401	#N/A	#N/A	#N/A	+
Hdac6	Q9Z2V5	1.58347	1.26881	Q9Z2V5	Q9Z2V5;A0A1B0GX25	HDAC6_MOUSE	Hdac6	Histone deacetylase 6	18.261	17.7338	18.1517	17.6582	19.6958	18.7442	#N/A	#N/A	#N/A	+
	Q8BR90	1.55545	1.27479	Q8BR90	Q8BR90	CE051_MOUSE		UPF0600 protein C5orf51 homolog	13.9027	13.9838	13.7928	14.1923	15.8232	14.6622	#N/A	#N/A	#N/A	+
Ptrhd1	D3Z4S3	1.7283	1.27491	D3Z4S3	D3Z4S3	PTRD1_MOUSE	Ptrhd1	Putative peptidyl-tRNA hydrolase PTRHD1	14.2904	14.4382	14.0286	13.9365	14.9838	15.9128	#N/A	#N/A	#N/A	+
Syne3	Q4FZC9	1.30309	1.27543	Q4FZC9	Q4FZC9	SYNE3_MOUSE	Syne3	Nesprin-3	15.5032	14.8146	15.3772	14.2079	16.0686	16.4338	#N/A	#N/A	#N/A	+
Ola1	Q9CZ30	1.85192	1.27641	Q9CZ30	Q9CZ30;B1AYJ9	OLA1_MOUSE	Ola1	Obg-like ATPase 1	19.6155	19.7192	19.1608	19.2819	21.1007	20.3408	#N/A	#N/A	#N/A	+
Anln	Q8K298	2.22209	1.29445	Q8K298	Q8K298	ANLN_MOUSE	Anln	Anillin	18.5925	18.5126	18.4511	18.82	20.233	19.544	#N/A	#N/A	#N/A	+
Gemin5	Q8BX17	1.30751	1.30413	Q8BX17	Q8BX17;F7CKD6;A2AFQ9;E9PUU4	GEMI5_MOUSE	Gemin5	Gem-associated protein 5	18.4316	19.4283	19.1237	19.0541	20.8792	19.7479	#N/A	#N/A	#N/A	+
Cnot10	Q8BH15	2.07408	1.3076	Q8BH15	Q8BH15	CNO10_MOUSE	Cnot10	CCR4-NOT transcription complex subunit 10	18.5313	18.528	18.7823	18.3894	20.2589	19.4718	#N/A	#N/A	#N/A	+
Nlrp9b	Q66X22	1.87677	1.30926	Q66X22	Q66X22	NLR9B_MOUSE	Nlrp9b	NACHT, LRR and PYD domains-containing protein 9B	14.1514	14.6909	15.0286	14.6563	15.6996	16.1825	#N/A	#N/A	#N/A	+
Rasa3	Q60790	1.97735	1.31049	Q60790	Q60790	RASA3_MOUSE	Rasa3	Ras GTPase-activating protein 3	14.723	14.2649	14.481	13.8161	15.6271	15.6364	#N/A	#N/A	#N/A	+
Prkacb	P68181	1.78623	1.32201	P68181	P68181;P05132;A0A0G2JFT9;H6TMF5	KAPCB_MOUSE	Prkacb	cAMP-dependent protein kinase catalytic subunit beta	17.3396	17.61	18.1538	17.8235	19.3947	18.7128	#N/A	#N/A	#N/A	+
Syne1	Q6ZWR6	1.62652	1.32527	Q6ZWR6	Q6ZWR6;A0A1L1STC6	SYNE1_MOUSE	Syne1	Nesprin-1	14.1091	14.4414	14.3782	14.8015	16.2559	15.2597	#N/A	#N/A	#N/A	+
Tln1	P26039	1.77106	1.33573	P26039	P26039	TLN1_MOUSE	Tln1	Talin-1	18.9244	18.5134	19.4129	19.4752	20.4293	20.4051	#N/A	#N/A	#N/A	+
Ndc80	Q9D0F1	1.70819	1.33676	Q9D0F1	Q9D0F1;A0A3B2WAS6	NDC80_MOUSE	Ndc80	Kinetochore protein NDC80 homolog	16.5466	16.708	17.2802	17.0004	17.7995	18.6417	#N/A	#N/A	#N/A	+
Nek4	Q9Z1J2	1.32076	1.34412	Q9Z1J2	Q9Z1J2;Q6GTE9;A0A2I3BPM0;F8WGA9;Q3THY0	NEK4_MOUSE	Nek4	Serine/threonine-protein kinase Nek4	14.0232	15.0653	15.3672	14.3834	16.2466	15.8612	#N/A	#N/A	#N/A	+
Kif13b	E9Q4K7	2.04292	1.34918	A0A286YCV9;E9Q4K7	E9Q4K7;A0A286YCV9;A0A286YD28	A0A286YCV9_MOUSE;E9Q4K7_MOUSE	Kif13b	Kinesin family member 13B	16.5798	16.3548	16.0847	16.1594	17.2661	18.0216	#N/A	#N/A	#N/A	+
Cep55	Q8BT07	2.87541	1.34949	Q8BT07	Q8BT07	CEP55_MOUSE	Cep55	Centrosomal protein of 55 kDa	17.7995	17.9124	17.5469	17.8067	19.3159	18.9158	#N/A	#N/A	#N/A	+
Rps12	P63323	2.60007	1.35249	P63323	P63323;A0A1W2P7A1;F7AEH4;Q6ZWZ6	RS12_MOUSE	Rps12	40S ribosomal protein S12	20.2195	20.1524	19.7093	20.2345	21.55	21.3128	#N/A	#N/A	#N/A	+
Eif3d	O70194	1.83801	1.35594	O70194	O70194	EIF3D_MOUSE	Eif3d	Eukaryotic translation initiation factor 3 subunit D	20.3984	21.4072	21.1478	21.0299	22.4637	22.2398	#N/A	#N/A	#N/A	+
Klc4	Q9DBS5	1.84732	1.358	Q9DBS5	Q9DBS5	KLC4_MOUSE	Klc4	Kinesin light chain 4	14.0683	13.9903	14.0026	14.7034	15.2201	15.8782	#N/A	#N/A	#N/A	+
Xpo7	Q9EPK7	1.84726	1.36205	Q9EPK7	Q9EPK7;E9PUW7;A0A2I3BQV5	XPO7_MOUSE	Xpo7	Exportin-7	17.0073	17.4327	17.0583	17.1436	19.0047	18.0403	#N/A	#N/A	#N/A	+
Elp1	Q7TT37	1.91237	1.36468	Q7TT37	Q7TT37	ELP1_MOUSE	Elp1	Elongator complex protein 1	18.4285	19.1291	18.8473	18.2253	20.1432	19.9013	#N/A	#N/A	#N/A	+
Lsg1	Q3UM18	1.54403	1.36846	Q3UM18	Q3UM18	LSG1_MOUSE	Lsg1	Large subunit GTPase 1 homolog	18.3898	18.4253	18.7678	19.2953	20.5128	19.6632	#N/A	#N/A	#N/A	+
Ncapg	E9PWG6	2.389	1.37174	E9PWG6	E9PWG6	E9PWG6_MOUSE	Ncapg	Non-SMC condensin I complex, subunit G	17.8303	18.1692	17.975	18.5184	19.3938	19.5961	#N/A	#N/A	#N/A	+
Dbnl	Q62418	1.37926	1.37669	Q62418	Q62418	DBNL_MOUSE	Dbnl	Drebrin-like protein	16.2833	17.0519	16.4878	16.9294	18.6824	17.4472	#N/A	#N/A	#N/A	+
Ywhaz	P63101	1.57355	1.38103	P63101	P63101;A0A2I3BQ03	1433Z_MOUSE	Ywhaz	14-3-3 protein zeta/delta	19.9975	19.4237	18.7025	19.5559	20.8248	20.777	#N/A	#N/A	#N/A	+
Cyp20a1	Q8BKE6	1.43347	1.38284	Q8BKE6	Q8BKE6	CP20A_MOUSE	Cyp20a1	Cytochrome P450 20A1	14.3666	14.257	14.3599	13.7439	16.2012	14.9281	#N/A	#N/A	#N/A	+
Zbtb24	Q80X44	1.38846	1.38344	Q80X44	Q80X44	ZBT24_MOUSE	Zbtb24	Zinc finger and BTB domain-containing protein 24	13.2767	14.4896	14.3221	14.1284	15.8124	15.0628	#N/A	#N/A	#N/A	+
Bcap31	Q61335	2.07681	1.38877	Q61335	Q61335	BAP31_MOUSE	Bcap31	B-cell receptor-associated protein 31	13.5893	13.6117	13.8254	13.5589	15.4791	14.591	#N/A	#N/A	#N/A	+
Clptm1	Q8VBZ3	1.93164	1.39154	Q8VBZ3	Q8VBZ3	CLPT1_MOUSE	Clptm1	Cleft lip and palate transmembrane protein 1 homolog	17.5489	17.81	16.9968	17.9455	19.0228	18.9109	#N/A	#N/A	#N/A	+
Pef1	Q8BFY6	1.88225	1.39346	Q8BFY6	Q8BFY6	PEF1_MOUSE	Pef1	Peflin	14.3107	13.7317	14.4284	14.5877	15.9364	15.3798	#N/A	#N/A	#N/A	+
Ipo5	Q8BKC5	2.83479	1.4053	Q8BKC5	Q8BKC5	IPO5_MOUSE	Ipo5	Importin-5	18.892	19.0189	19.3993	19.1436	20.6469	20.3906	#N/A	#N/A	#N/A	+
Grip1	Q925T6	1.56011	1.40725	Q925T6	Q925T6;D3Z6T4;D3YWY4;H7BX90;D3YZL8	GRIP1_MOUSE	Grip1	Glutamate receptor-interacting protein 1	14.4909	14.8886	14.5141	13.6142	15.6363	15.9321	#N/A	#N/A	#N/A	+
Mtch2	Q791V5	3.10202	1.40801	Q791V5	Q791V5;A2AFW6;Q9D050	MTCH2_MOUSE	Mtch2	Mitochondrial carrier homolog 2	14.7751	14.7212	14.3584	14.4962	16.0742	15.9173	#N/A	#N/A	#N/A	+
Bccip	Q9CWI3	1.9444	1.40882	Q9CWI3	Q9CWI3	BCCIP_MOUSE	Bccip	BRCA2 and CDKN1A-interacting protein	16.1813	16.4602	16.0564	16.5213	18.1551	17.2721	#N/A	#N/A	#N/A	+
Nemf	Q8CCP0	1.67004	1.4147	Q8CCP0	Q8CCP0;A0A1Y7VJ12;A0A1Y7VM23	NEMF_MOUSE	Nemf	Nuclear export mediator factor Nemf	16.5947	17.349	17.5728	17.3206	18.9778	18.2702	#N/A	#N/A	#N/A	+
Pola2	P33611	1.45552	1.42544	P33611	P33611;A0A494B956;A0A494B9D2;Q8C2T6	DPOA2_MOUSE	Pola2	DNA polymerase alpha subunit B	17.1855	17.2649	16.8373	16.6796	19.0767	17.7579	#N/A	#N/A	#N/A	+
Ncapd2	Q8K2Z4	2.33235	1.4346	Q8K2Z4	Q8K2Z4;A0A0R4J0H7;A0A087WRK6;A0A087WNQ1	CND1_MOUSE	Ncapd2	Condensin complex subunit 1	17.8395	17.8096	17.8077	18.4828	19.3671	19.472	#N/A	#N/A	#N/A	+
Ddost	O54734	2.19066	1.43612	O54734	O54734	OST48_MOUSE	Ddost	Dolichyl-diphosphooligosaccharide--protein glycosyltransferase 48 kDa subunit	18.9781	19.1523	19.6771	19.5277	20.9814	20.5584	#N/A	#N/A	#N/A	+
Ahnak	E9Q616	1.69716	1.43751	E9Q616	E9Q616;A0A494BBD5	E9Q616_MOUSE	Ahnak	AHNAK nucleoprotein (desmoyokin)	17.6083	18.4184	18.4169	17.5854	19.6825	19.2071	#N/A	#N/A	#N/A	+
Fubp1	Q91WJ8	1.47607	1.43759	Q91WJ8	Q91WJ8;A0A0G2JFK2;A0A0G2JG00;A0A0G2JGW9;A0A0G2JFY5;Q3TUE1;Q3UUU2	FUBP1_MOUSE	Fubp1	Far upstream element-binding protein 1	18.1072	17.7659	17.903	17.4319	19.8899	18.5893	#N/A	#N/A	#N/A	+
Sgsm3	Q8VCZ6	2.29563	1.43762	Q8VCZ6	Q8VCZ6;A0A2R8VI76	SGSM3_MOUSE	Sgsm3	Small G protein signaling modulator 3	14.2855	14.6569	13.9339	14.5307	15.9477	15.631	#N/A	#N/A	#N/A	+
Ipo9	Q91YE6	1.85862	1.4426	Q91YE6	Q91YE6;E9QKZ2	IPO9_MOUSE	Ipo9	Importin-9	16.1921	16.9837	16.2329	16.8748	18.251	17.7759	#N/A	#N/A	#N/A	+
Xylt2	Q9EPL0	1.85331	1.45123	Q9EPL0	Q9EPL0	XYLT2_MOUSE	Xylt2	Xylosyltransferase 2	14.6236	15.1119	14.6456	14.4756	15.7084	16.6223	#N/A	#N/A	#N/A	+
Ap1g1	P22892	1.33637	1.4615	P22892	P22892;Q8CBB7	AP1G1_MOUSE	Ap1g1	AP-1 complex subunit gamma-1	16.8272	17.9024	17.7458	17.7601	19.598	18.4427	#N/A	#N/A	#N/A	+
Ndufv1	A0A494BA02	3.16567	1.46472	A0A494BA02;D6RG60	A0A494BA02;D6RG60	A0A494BA02_MOUSE;D6RG60_MOUSE	Ndufv1	NADH dehydrogenase [ubiquinone] flavoprotein 1, mitochondrial	14.5568	14.1099	14.2337	14.4367	15.7438	15.8542	#N/A	#N/A	#N/A	+
Nol12	Q8BG17	1.41981	1.46525	Q8BG17	Q8BG17;F8WGP0	NOL12_MOUSE	Nol12	Nucleolar protein 12	20.0378	18.8096	19.2028	19.9898	20.7132	21.2373	#N/A	#N/A	#N/A	+
Ywhae	P62259	1.80022	1.46593	P62259	P62259;F6WA09	1433E_MOUSE	Ywhae	14-3-3 protein epsilon	21.9382	22.4229	21.5824	22.1783	23.8985	23.0942	#N/A	#N/A	#N/A	+
Usp17lc	G5E8G2	1.49211	1.46799	G5E8G2;G5E8I7	G5E8G2;G5E8I7	U17LC_MOUSE;U17PD_MOUSE	Usp17lc;Usp17ld	Ubiquitin carboxyl-terminal hydrolase 17-like protein D	14.733	14.8972	14.5672	13.7251	15.567	16.3302	#N/A	#N/A	#N/A	+
Rps5	P97461	1.89925	1.46971	P97461	P97461;D3Z1S8;D3YYM6;Q91V55	RS5_MOUSE	Rps5	40S ribosomal protein S5	19.4392	18.6495	19.5878	19.3605	20.5057	20.9521	#N/A	#N/A	#N/A	+
Ppp6r1	Q7TSI3	1.5055	1.46998	Q7TSI3	Q7TSI3	PP6R1_MOUSE	Ppp6r1	Serine/threonine-protein phosphatase 6 regulatory subunit 1	13.5099	14.3137	12.8465	13.4713	14.9693	15.0413	#N/A	#N/A	#N/A	+
Sae1	Q9R1T2	1.35876	1.47616	Q9R1T2	Q9R1T2	SAE1_MOUSE	Sae1	SUMO-activating enzyme subunit 1	16.7082	17.6163	16.9675	17.462	19.3116	18.0177	#N/A	#N/A	#N/A	+
Tpi1	P17751	1.50122	1.47944	P17751	P17751;H7BXC3	TPIS_MOUSE	Tpi1	Triosephosphate isomerase	18.7415	19.1518	17.9273	18.7243	20.5167	19.7147	#N/A	#N/A	#N/A	+
Vwa8	Q8CC88	1.32998	1.48026	Q8CC88	Q8CC88	VWA8_MOUSE	Vwa8	von Willebrand factor A domain-containing protein 8	13.8489	13.6254	13.6099	15.0657	15.5448	15.4906	#N/A	#N/A	#N/A	+
Bahd1	Q497V6	1.35654	1.48516	Q497V6	Q497V6;Z4YJL0;Z4YMJ8	BAHD1_MOUSE	Bahd1	Bromo adjacent homology domain-containing 1 protein	15.1224	15.5974	16.0978	14.523	16.6772	16.9634	#N/A	#N/A	#N/A	+
Gmfb	Q9CQI3	1.36111	1.48648	Q9CQI3	Q9CQI3;A0A2I3BPS1;A0A2I3BR94	GMFB_MOUSE	Gmfb	Glia maturation factor beta	14.2601	13.2113	14.2893	13.5984	15.8538	14.7987	#N/A	#N/A	#N/A	+
Krt18	P05784	1.39142	1.48837	P05784	P05784	K1C18_MOUSE	Krt18	Keratin, type I cytoskeletal 18	18.9053	19.3331	19.2973	20.378	21.2274	20.7062	#N/A	#N/A	#N/A	+
Prim1	P20664	1.76519	1.48878	P20664	P20664;J3QN19	PRI1_MOUSE	Prim1	DNA primase small subunit	18.1374	17.7743	17.5162	18.3307	19.8577	18.9992	#N/A	#N/A	#N/A	+
Tubg1	Q8VCK3	2.59644	1.49251	P83887	Q8VCK3;P83887	TBG1_MOUSE	Tubg1	Tubulin gamma-1 chain	17.7952	17.8181	18.3358	17.667	19.3907	19.4023	#N/A	#N/A	#N/A	+
Psmb3	Q9R1P1	1.32286	1.49466	Q9R1P1	Q9R1P1	PSB3_MOUSE	Psmb3	Proteasome subunit beta type-3	16.859	17.0951	17.7018	18.3884	19.2154	18.7961	#N/A	+	#N/A	+
Huwe1	A0A668KL97	1.40987	1.49484	A0A668KL97	A0A668KL97	A0A668KL97_MOUSE	Huwe1	E3 ubiquitin-protein ligase HUWE1 (Fragment)	14.1261	13.5657	13.8416	14.4418	16.1507	14.8266	#N/A	#N/A	#N/A	+
Ptdss2	Q9Z1X2	2.17831	1.50223	Q9Z1X2	Q9Z1X2	PTSS2_MOUSE	Ptdss2	Phosphatidylserine synthase 2	14.6956	14.2356	15.0345	14.8259	16.4305	15.9698	#N/A	#N/A	#N/A	+
Pls3	Q61233	1.80982	1.50267	Q99K51	Q61233;Q99K51;A0A1C7CYV0;B1AX58	PLST_MOUSE	Pls3	Plastin-3	19.1226	18.4804	19.1396	18.6971	19.906	20.8191	#N/A	#N/A	#N/A	+
Ctbp2	P56546	1.74192	1.507	P56546	P56546;Q91YZ2	CTBP2_MOUSE	Ctbp2	C-terminal-binding protein 2	20.3144	20.0537	20.4734	19.6807	22.1132	21.1619	#N/A	#N/A	#N/A	+
Wdr26	Q8C6G8	1.37202	1.51804	Q8C6G8	Q8C6G8;A0A494BB75;E0CYH4	WDR26_MOUSE	Wdr26	WD repeat-containing protein 26	16.1207	17.3989	17.1585	17.428	18.9225	18.1666	#N/A	#N/A	#N/A	+
Iqgap1	Q3UQ44	1.79168	1.53303	Q9JKF1	Q3UQ44;Q9JKF1	IQGA1_MOUSE	Iqgap1	Ras GTPase-activating-like protein IQGAP1	19.8236	19.886	19.29	20.4369	21.6417	21.1426	#N/A	#N/A	#N/A	+
Ywhag	P61982	1.84036	1.53354	P61982	P61982	1433G_MOUSE	Ywhag	14-3-3 protein gamma	20.0211	20.1137	19.289	20.0912	21.7765	21.0481	#N/A	#N/A	#N/A	+
Psme3ip1	Q91WE2	1.45226	1.53465	Q91WE2	Q91WE2;A0A1D5RLU2;A0A1D5RLD7;A0A1D5RLT4;A0A1D5RLF2;A0A1D5RLJ3;A0A1D5RLI3;A0A1D5RLY1;A0A1D5RLX7;A0A1D5RLW0	PIP30_MOUSE	Psme3ip1	PSME3-interacting protein	15.267	14.0328	15.4806	14.9992	16.3073	16.6518	#N/A	#N/A	#N/A	+
Tbcd	Q8BYA0	1.91333	1.53466	Q8BYA0	Q8BYA0	TBCD_MOUSE	Tbcd	Tubulin-specific chaperone D	16.3877	17.289	17.1816	17.092	18.8105	18.234	#N/A	#N/A	#N/A	+
Ogfod1	Q3U0K8	2.83335	1.53609	Q3U0K8	Q3U0K8;D3YTU2	OGFD1_MOUSE	Ogfod1	Prolyl 3-hydroxylase OGFOD1	14.2105	14.0862	14.5283	13.9242	15.6481	15.7987	#N/A	#N/A	#N/A	+
Septin7	O55131	1.3958	1.54611	O55131	O55131;E9Q9F5;E9Q1G8	SEPT7_MOUSE	Septin7	Septin-7	17.6151	18.1914	17.2076	17.1029	19.6634	18.4873	#N/A	#N/A	#N/A	+
Cnot7	Q60809	2.12747	1.55202	Q60809	Q60809;Q3TLK9	CNOT7_MOUSE	Cnot7	CCR4-NOT transcription complex subunit 7	14.3173	14.6947	14.4436	14.7421	16.5426	15.6603	#N/A	#N/A	#N/A	+
Mrps5	Q99N87	1.47832	1.55221	Q99N87	Q99N87	RT05_MOUSE	Mrps5	28S ribosomal protein S5, mitochondrial	17.3954	17.7351	17.9781	18.8642	19.7461	19.3447	#N/A	#N/A	#N/A	+
Dhrsx	Q8VBZ0	1.80199	1.5572	Q8VBZ0	Q8VBZ0	DHRSX_MOUSE	Dhrsx	Dehydrogenase/reductase SDR family member on chromosome X homolog	14.8943	14.4128	13.6451	14.3435	15.9211	15.8412	#N/A	#N/A	#N/A	+
Cox15	Q8BJ03	1.32714	1.55743	Q8BJ03	Q8BJ03	COX15_MOUSE	Cox15	Cytochrome c oxidase assembly protein COX15 homolog	14.6488	13.3645	14.7841	14.7515	16.2644	15.6249	#N/A	#N/A	#N/A	+
Gpd2	Q64521	1.7809	1.55914	Q64521	Q64521;A2AQR0	GPDM_MOUSE	Gpd2	Glycerol-3-phosphate dehydrogenase, mitochondrial	16.8781	17.3992	16.9685	17.6728	19.2395	18.3381	#N/A	#N/A	#N/A	+
Mrps31	Q61733	2.52465	1.56524	Q61733	Q61733	RT31_MOUSE	Mrps31	28S ribosomal protein S31, mitochondrial	14.3709	14.6006	14.674	13.9852	15.8568	16.089	#N/A	#N/A	#N/A	+
Xpo1	Q6P5F9	2.02047	1.56711	Q6P5F9	Q6P5F9	XPO1_MOUSE	Xpo1	Exportin-1	18.4677	18.8468	18.6807	18.8002	20.7736	19.7583	#N/A	#N/A	#N/A	+
Mrpl4	Q9DCU6	1.94422	1.56828	Q9DCU6	Q9DCU6	RM04_MOUSE	Mrpl4	39S ribosomal protein L4, mitochondrial	17.3799	18.2498	18.0451	18.4626	19.6673	19.538	#N/A	#N/A	#N/A	+
Thada	A8C756	1.7561	1.56921	A8C756	A8C756	THADA_MOUSE	Thada	Thyroid adenoma-associated protein homolog	16.2919	17.0063	16.9652	17.5555	18.6974	18.3505	#N/A	#N/A	#N/A	+
Dus3l	Q91XI1	1.38727	1.57218	Q91XI1	Q91XI1;A0A0R4IZY9	DUS3L_MOUSE	Dus3l	tRNA-dihydrouridine(47) synthase [NAD(P)(+)]-like	17.3026	17.9132	17.6017	17.5885	19.9812	18.3662	#N/A	#N/A	#N/A	+
Atp5po	Q9DB20	1.79081	1.57261	Q9DB20	Q9DB20;F6XVM5;A0A338P776	ATPO_MOUSE	Atp5po	ATP synthase subunit O, mitochondrial	18.569	19.3408	18.8133	19.7315	20.6316	20.7409	#N/A	#N/A	#N/A	+
Dync1li1	Q8R1Q8	1.54719	1.5756	Q8R1Q8	Q8R1Q8	DC1L1_MOUSE	Dync1li1	Cytoplasmic dynein 1 light intermediate chain 1	16.4966	17.9532	16.9697	17.1723	18.9099	18.5373	#N/A	#N/A	#N/A	+
Hspa4l	P48722	1.60244	1.57583	P48722	P48722;E0CY23	HS74L_MOUSE	Hspa4l	Heat shock 70 kDa protein 4L	13.3522	14.604	14.4048	13.6632	15.6862	15.4776	#N/A	#N/A	#N/A	+
Klhl11	Q8CE33	1.58921	1.58021	Q8CE33	Q8CE33	KLH11_MOUSE	Klhl11	Kelch-like protein 11	13.4211	13.5794	13.9332	14.6892	15.764	15.2078	#N/A	#N/A	#N/A	+
Prr3	Q811B5	1.40614	1.58478	Q811B5	Q811B5;G3UZI1;G3UY06;E9Q601;G3UYB8	PRR3_MOUSE	Prr3	Proline-rich protein 3	14.3343	14.3435	13.1752	13.8067	16.0253	14.9741	#N/A	#N/A	#N/A	+
Dctn1	O08788	2.32981	1.58581	O08788	O08788;E9Q3M3;E9Q586;D3YX34	DCTN1_MOUSE	Dctn1	Dynactin subunit 1	16.9947	16.9537	16.8321	16.4348	18.0604	18.7189	#N/A	#N/A	#N/A	+
Fbxo15	Q9QZN0	1.44336	1.58609	Q9QZN0	Q9QZN0;A0A494BAM1;A0A286YDM4;Q3TJW2	FBX15_MOUSE	Fbxo15	F-box only protein 15	16.7204	17.2874	18.0839	17.9836	19.3919	18.8179	#N/A	#N/A	#N/A	+
Mesd	Q9ERE7	1.41166	1.58907	Q9ERE7	Q9ERE7;D3YVR4	MESD_MOUSE	Mesd	LRP chaperone MESD	14.31	14.3201	12.9776	14.3801	15.7834	15.3886	#N/A	#N/A	#N/A	+
Acbd3	Q8BMP6	1.62444	1.59031	Q8BMP6	Q8BMP6;A0A0R4J079	GCP60_MOUSE	Acbd3	Golgi resident protein GCP60	14.8179	15.368	14.0471	15.1632	16.6077	16.271	#N/A	#N/A	#N/A	+
Taok2	Q6ZQ29	1.52327	1.59546	Q6ZQ29	Q6ZQ29	TAOK2_MOUSE	Taok2	Serine/threonine-protein kinase TAO2	15.0519	14.6686	15.8806	14.4697	16.4133	16.8131	#N/A	#N/A	#N/A	+
Ecd	Q9CS74	2.33072	1.60599	Q9CS74	Q9CS74	ECD_MOUSE	Ecd	Protein ecdysoneless homolog	17.1367	17.2406	17.0689	17.557	19.2328	18.4808	#N/A	#N/A	#N/A	+
Ranbp3	Q9CT10	1.30114	1.60635	Q9CT10	Q9CT10;A0A3B2WCL5	RANB3_MOUSE	Ranbp3	Ran-binding protein 3	15.833	16.9717	17.3332	16.1341	18.5668	17.7819	#N/A	#N/A	#N/A	+
Smc2	Q8CG48	1.54588	1.60973	Q8CG48	Q8CG48;B1AWH6	SMC2_MOUSE	Smc2	Structural maintenance of chromosomes protein 2	19.1888	19.6415	19.1484	20.3961	20.8719	21.535	#N/A	#N/A	#N/A	+
Kctd3	Q8BFX3	1.68981	1.61221	Q8BFX3	Q8BFX3;A0A0A6YX69;A0A338P7C2	KCTD3_MOUSE	Kctd3	BTB/POZ domain-containing protein KCTD3	14.0605	14.7245	15.1229	14.2884	16.5697	15.7528	#N/A	#N/A	#N/A	+
Ubr4	A2AN08	1.47473	1.61735	A2AN08	A2AN08;Z4YMA7	UBR4_MOUSE	Ubr4	E3 ubiquitin-protein ligase UBR4	16.9985	18.1211	17.2944	18.3096	19.5941	19.0024	#N/A	#N/A	#N/A	+
Slc25a11	Q9CR62	1.62665	1.61936	Q9CR62	Q9CR62	M2OM_MOUSE	Slc25a11	Mitochondrial 2-oxoglutarate/malate carrier protein	18.0267	18.3781	17.9116	18.7503	20.4669	19.3052	#N/A	#N/A	#N/A	+
Sart3	Q9JLI8	1.98741	1.62119	Q9JLI8	Q9JLI8	SART3_MOUSE	Sart3	Squamous cell carcinoma antigen recognized by T-cells 3	17.4527	17.9477	16.9837	17.8384	19.4016	18.952	#N/A	#N/A	#N/A	+
Nos3	P70313	1.93551	1.62651	P70313	P70313;E9Q9X4	NOS3_MOUSE	Nos3	Nitric oxide synthase, endothelial	13.601	13.734	14.492	14.5112	15.6092	15.8129	#N/A	#N/A	#N/A	+
Piezo1	E2JF22	1.34101	1.6275	E2JF22	E2JF22;F6PYU5;F7AC58;E9PUQ9	PIEZ1_MOUSE	Piezo1	Piezo-type mechanosensitive ion channel component 1	14.1877	15.4184	13.8716	15.195	16.3757	16.2156	#N/A	#N/A	#N/A	+
Uqcrfs1	Q9CR68	2.00123	1.63262	Q9CR68	Q9CR68	UCRI_MOUSE	Uqcrfs1	Cytochrome b-c1 complex subunit Rieske, mitochondrial	13.474	13.2423	14.1819	13.9883	15.1357	15.5727	#N/A	#N/A	#N/A	+
Eif2ak3	Q9Z2B5	1.83977	1.63282	Q9Z2B5	Q9Z2B5;E9QQ30	E2AK3_MOUSE	Eif2ak3	Eukaryotic translation initiation factor 2-alpha kinase 3	13.6453	13.7439	14.7084	13.8653	15.8701	15.3771	#N/A	#N/A	#N/A	+
Oga	Q9EQQ9	1.32109	1.6338	Q9EQQ9	Q9EQQ9	OGA_MOUSE	Oga	Protein O-GlcNAcase	15.2052	15.8571	15.7374	15.5434	18.0984	16.3407	#N/A	#N/A	#N/A	+
Abcf2	Q99LE6	1.46962	1.63401	Q99LE6	Q99LE6	ABCF2_MOUSE	Abcf2	ATP-binding cassette sub-family F member 2	18.4351	18.6615	19.5888	18.3527	20.8681	19.9189	#N/A	#N/A	#N/A	+
Mastl	Q8C0P0	1.33256	1.63939	Q8C0P0	Q8C0P0	GWL_MOUSE	Mastl	Serine/threonine-protein kinase greatwall	18.0604	18.7249	19.6989	18.7666	20.0014	20.9027	#N/A	#N/A	#N/A	+
Gm6502	L7N456	1.63952	1.64006	L7N456;L7N458	L7N456;L7N458	L7N456_MOUSE;L7N458_MOUSE	Gm6502	Predicted gene 6502	14.9214	14.1686	15.2038	15.3772	16.1985	16.9171	#N/A	#N/A	#N/A	+
Cdkn2aip	Q8BI72	1.57669	1.64207	Q8BI72	Q8BI72;A0A1I7Q4A1	CARF_MOUSE	Cdkn2aip	CDKN2A-interacting protein	19.3073	19.2412	19.2135	18.0008	20.7222	20.4434	#N/A	#N/A	#N/A	+
Atp6v1f	Q9D1K2	1.31328	1.6473	Q9D1K2	Q9D1K2;A0A0N4SVE1;F7B2B4	VATF_MOUSE	Atp6v1f	V-type proton ATPase subunit F	14.4911	13.063	14.8616	14.1681	15.9276	15.6589	#N/A	#N/A	#N/A	+
Gcc2	Q8CHG3	1.82395	1.64767	Q8CHG3	Q8CHG3;B2RSU7;E9PWI6;E0CYI9	GCC2_MOUSE	Gcc2	GRIP and coiled-coil domain-containing protein 2	13.674	13.4965	14.0945	14.3751	15.9989	15.1165	#N/A	#N/A	#N/A	+
Tbk1	Q9WUN2	2.31275	1.64998	Q9WUN2	Q9WUN2;A0A1W2P835	TBK1_MOUSE	Tbk1	Serine/threonine-protein kinase TBK1	14.6557	15.2468	15.5667	15.0192	16.6848	16.8594	#N/A	#N/A	#N/A	+
Upf2	A2AT37	1.91011	1.65112	A2AT37	A2AT37	RENT2_MOUSE	Upf2	Regulator of nonsense transcripts 2	17.4412	18.092	18.562	17.6799	19.7486	19.4411	#N/A	#N/A	#N/A	+
Mpp7	Q8BVD5	1.55699	1.65331	Q8BVD5	Q8BVD5;A0A3Q4EH71;A0A3Q4EGM2;G5E8S8	MPP7_MOUSE	Mpp7	MAGUK p55 subfamily member 7	14.5749	13.5792	15.0486	14.7128	16.3278	15.9366	#N/A	#N/A	#N/A	+
Sh3glb2	Q8R3V5	2.13141	1.65449	Q8R3V5	Q8R3V5;A2AWI7;A2AWI9	SHLB2_MOUSE	Sh3glb2	Endophilin-B2	14.9642	14.6693	14.0834	14.9304	16.518	16.1146	#N/A	#N/A	#N/A	+
Farsb	Q9WUA2	1.91611	1.65555	Q9WUA2	Q9WUA2;A0A087WS80	SYFB_MOUSE	Farsb	Phenylalanine--tRNA ligase beta subunit	19.5898	19.0723	18.8794	18.9528	21.2602	20.2981	#N/A	#N/A	#N/A	+
Lman1	Q9D0F3	2.29035	1.65754	Q9D0F3	Q9D0F3	LMAN1_MOUSE	Lman1	Protein ERGIC-53	18.3487	18.865	18.2987	19.1049	20.3697	20.254	#N/A	#N/A	#N/A	+
Ufl1	Q8CCJ3	1.68253	1.65849	Q8CCJ3	Q8CCJ3	UFL1_MOUSE	Ufl1	E3 UFM1-protein ligase 1	16.4705	17.3429	17.3861	17.8835	19.062	18.7965	#N/A	#N/A	#N/A	+
Slc7a5	Q9Z127	1.61891	1.66079	Q9Z127	Q9Z127	LAT1_MOUSE	Slc7a5	Large neutral amino acids transporter small subunit 1	17.2449	17.4685	17.6146	18.309	19.8409	18.7991	#N/A	#N/A	#N/A	+
Lancl2	Q9JJK2	1.42927	1.67211	Q9JJK2	Q9JJK2;F6RJV6	LANC2_MOUSE	Lancl2	LanC-like protein 2	15.3738	15.0418	14.6989	13.7023	16.2932	16.4594	#N/A	#N/A	#N/A	+
Cyfip1	Q7TMB8	3.57447	1.67706	Q7TMB8	Q7TMB8;A0A0U1RQ05;A0A0R4J119	CYFP1_MOUSE	Cyfip1	Cytoplasmic FMR1-interacting protein 1	17.4303	17.6424	17.3838	17.7737	19.2656	19.2037	#N/A	#N/A	#N/A	+
Vapa	Q9WV55	1.94218	1.67772	Q9WV55	Q9WV55;A0A3B2W837	VAPA_MOUSE	Vapa	Vesicle-associated membrane protein-associated protein A	18.6707	18.6704	18.0486	17.8194	20.2933	19.6667	#N/A	#N/A	#N/A	+
Bub1b	Q9Z1S0	1.41464	1.67883	Q9Z1S0	Q9Z1S0	BUB1B_MOUSE	Bub1b	Mitotic checkpoint serine/threonine-protein kinase BUB1 beta	16.6121	16.789	16.8105	15.6518	18.7455	17.5439	#N/A	#N/A	#N/A	+
Arf6	P62331	1.62355	1.68491	P62331	P62331	ARF6_MOUSE	Arf6	ADP-ribosylation factor 6	15.7706	17.032	17.1261	16.7807	18.506	18.2185	#N/A	#N/A	#N/A	+
Hadhb	Q99JY0	1.52859	1.68778	Q99JY0	Q99JY0;D3YXU1	ECHB_MOUSE	Hadhb	Trifunctional enzyme subunit beta, mitochondrial	20.1259	19.1397	18.7223	19.6097	21.4662	20.7082	#N/A	#N/A	#N/A	+
Nmt1	O70310	1.34455	1.69279	O70310	O70310	NMT1_MOUSE	Nmt1	Glycylpeptide N-tetradecanoyltransferase 1	17.0954	17.9242	18.2675	18.4406	20.2482	19.0012	#N/A	#N/A	#N/A	+
Cep128	Q8BI22	1.70246	1.69589	Q8BI22	Q8BI22;F7CIB0	CE128_MOUSE	Cep128	Centrosomal protein of 128 kDa	14.2189	15.1776	14.5803	13.7724	16.0131	16.2534	#N/A	#N/A	#N/A	+
Prmt1	Q9JIF0	1.9842	1.69719	Q9JIF0	Q9JIF0;A0A140LJF4;A0A140LHF7;A0A171KXD3	ANM1_MOUSE	Prmt1	Protein arginine N-methyltransferase 1	19.0821	18.9248	18.7893	18.864	21.2012	20.0233	#N/A	#N/A	#N/A	+
Mrpl13	Q9D1P0	1.56886	1.69767	Q9D1P0	Q9D1P0	RM13_MOUSE	Mrpl13	39S ribosomal protein L13, mitochondrial	15.6597	16.085	16.2409	16.6719	18.4929	17.2311	#N/A	#N/A	#N/A	+
Cep85	Q8BMK0	1.34684	1.70417	Q8BMK0	Q8BMK0;A2A9K3	CEP85_MOUSE	Cep85	Centrosomal protein of 85 kDa	15.4944	15.7405	15.9901	14.2992	16.7824	17.3881	#N/A	#N/A	#N/A	+
Mrps2	Q924T2	2.03801	1.70571	Q924T2	Q924T2	RT02_MOUSE	Mrps2	28S ribosomal protein S2, mitochondrial	14.9473	15.3122	14.7781	14.7396	16.1545	17.1456	#N/A	#N/A	#N/A	+
Acaca	Q5SWU9	2.37035	1.70808	Q5SWU9	Q5SWU9	ACACA_MOUSE	Acaca	Acetyl-CoA carboxylase 1	17.3574	17.8291	17.402	16.8823	19.1259	19.0256	#N/A	#N/A	#N/A	+
Mfsd10	Q9D2V8	1.36052	1.70813	Q9D2V8	Q9D2V8;D3YWD5;A0A0J9YUD0	MFS10_MOUSE	Mfsd10	Major facilitator superfamily domain-containing protein 10	14.0705	14.3172	14.6092	13.5011	16.598	15.0672	#N/A	#N/A	#N/A	+
Thumpd1	Q99J36	2.14544	1.71129	Q99J36	Q99J36	THUM1_MOUSE	Thumpd1	THUMP domain-containing protein 1	14.4656	14.0113	14.9468	14.3125	15.8703	16.4204	#N/A	#N/A	#N/A	+
Nckipsd	Q9ESJ4	1.42505	1.71796	Q9ESJ4	Q9ESJ4	SPN90_MOUSE	Nckipsd	NCK-interacting protein with SH3 domain	14.9141	13.2426	13.7928	14.3802	16.034	15.5669	#N/A	#N/A	#N/A	+
Kif5b	P28738	2.11812	1.72207	Q61768	P28738;P33175;Q61768;E9QAK5	KINH_MOUSE	Kif5b	Kinesin-1 heavy chain	16.8088	17.489	17.3718	17.6661	19.393	18.719	#N/A	#N/A	#N/A	+
Sars1	P26638	2.0981	1.72284	P26638	P26638;Q8C483	SYSC_MOUSE	Sars1	Serine--tRNA ligase, cytoplasmic	16.9248	17.2055	17.1498	17.5567	19.407	18.4572	#N/A	#N/A	#N/A	+
Ywhah	P68510	1.88381	1.72957	P68510	P68510	1433F_MOUSE	Ywhah	14-3-3 protein eta	19.2791	19.5615	18.9337	18.8782	21.4283	20.3571	#N/A	#N/A	#N/A	+
Cct4	P80315	1.73657	1.73183	P80315	P80315;G5E839	TCPD_MOUSE	Cct4	T-complex protein 1 subunit delta	17.5798	18.5754	17.9812	18.6861	20.3055	19.5694	#N/A	#N/A	#N/A	+
Mettl26	Q9DCS2	1.64722	1.73412	Q9DCS2	Q9DCS2;E9Q5B2;G5E8X1	MTL26_MOUSE	Mettl26	Methyltransferase-like 26	14.1764	14.9312	13.4886	14.5992	15.8483	16.2177	#N/A	#N/A	#N/A	+
Psmb6	Q60692	1.60629	1.73552	Q60692	Q60692	PSB6_MOUSE	Psmb6	Proteasome subunit beta type-6	16.5694	17.9966	17.8353	17.7459	19.1569	19.3877	#N/A	+	#N/A	+
Gm50478	A0A494BB10	1.88002	1.73859	A0A494BB10	A0A494BB10	A0A494BB10_MOUSE	Gm50478	Predicted gene, 50478	14.0242	13.5623	13.1206	14.3603	15.5939	15.417	#N/A	#N/A	#N/A	+
5031439G07Rik	Q3UE31	2.27433	1.74012	B1APX2	Q3UE31;B1APX2	B1APX2_MOUSE	5031439G07Rik	RIKEN cDNA 5031439G07 gene	13.8971	14.1798	14.2283	14.8759	16.1349	15.9359	#N/A	#N/A	#N/A	+
Map2k1	P31938	1.64495	1.74215	P31938	P31938	MP2K1_MOUSE	Map2k1	Dual specificity mitogen-activated protein kinase kinase 1	17.9391	17.8546	16.9003	17.6593	19.8657	18.7952	#N/A	#N/A	#N/A	+
Krt36	Q497I4	2.00489	1.74283	B1AQ75	Q497I4;B1AQ75	KRT36_MOUSE	Krt36	Keratin, type I cuticular Ha6	14.2532	13.7927	13.2828	14.194	15.9038	15.3432	#N/A	#N/A	#N/A	+
Psat1	Q99K85	1.30404	1.74548	Q99K85	Q99K85;E9Q6P1;Q3U6K9	SERC_MOUSE	Psat1	Phosphoserine aminotransferase	17.8306	19.2631	17.8871	19.0538	20.693	19.8153	#N/A	#N/A	#N/A	+
Pik3r4	Q8VD65	2.04532	1.7472	Q8VD65	Q8VD65	PI3R4_MOUSE	Pik3r4	Phosphoinositide 3-kinase regulatory subunit 4	17.2335	17.2859	16.2658	17.2137	18.781	18.7128	#N/A	#N/A	#N/A	+
Rfx2	A0A3B2WBJ0	1.36847	1.74982	A0A3B2WBJ0	A0A3B2WBJ0	A0A3B2WBJ0_MOUSE	Rfx2	DNA-binding protein RFX2 (Fragment)	14.1969	14.5757	14.3615	14.3084	17.066	15.1549	#N/A	#N/A	#N/A	+
Fam120c	Q8C3F2	2.03923	1.75363	Q8C3F2	Q8C3F2	F120C_MOUSE	Fam120c	Constitutive coactivator of PPAR-gamma-like protein 2	14.2406	13.5746	14.1565	13.5744	16.0534	15.2269	#N/A	#N/A	#N/A	+
Senp7	Q8BUH8	1.65859	1.7549	Q8BUH8	Q8BUH8;A0A0J9YUC9;E9Q1L5;Q9CRF0;Q9CQN9;Q9CX65	SENP7_MOUSE	Senp7	Sentrin-specific protease 7	13.5425	14.1212	14.7601	13.3527	15.5748	15.8233	#N/A	#N/A	#N/A	+
Gtse1	Q8R080	1.90568	1.75512	Q8R080	Q8R080	GTSE1_MOUSE	Gtse1	G2 and S phase-expressed protein 1	18.9879	19.0532	19.2486	18.8636	21.4266	20.1602	#N/A	#N/A	#N/A	+
Gemin8	Q8BHE1	2.14692	1.75572	Q8BHE1	Q8BHE1;B1AVP5	GEMI8_MOUSE	Gemin8	Gem-associated protein 8	14.0262	13.8342	13.6829	14.114	16.1834	15.1566	#N/A	#N/A	#N/A	+
Cdyl	Q9WTK2	1.74285	1.7574	Q9WTK2	Q9WTK2	CDYL_MOUSE	Cdyl	Chromodomain Y-like protein	13.3177	13.787	13.684	14.2077	16.0985	14.9145	#N/A	#N/A	#N/A	+
Zbtb8os	Q505B7	1.37921	1.76002	Q505B7	Q505B7;A8Y5E9;B2KGA7	ARCH_MOUSE	Zbtb8os	Protein archease	14.9829	15.1663	15.6585	16.0769	17.9923	16.4701	#N/A	#N/A	#N/A	+
Eif3m	Q99JX4	1.444	1.76069	Q99JX4	Q99JX4	EIF3M_MOUSE	Eif3m	Eukaryotic translation initiation factor 3 subunit M	17.3886	18.5412	17.4026	18.3629	20.2233	19.1458	#N/A	#N/A	#N/A	+
Hspa4	Q61316	2.06847	1.76405	Q61316	Q61316;Q3U2G2	HSP74_MOUSE	Hspa4	Heat shock 70 kDa protein 4	19.7686	19.8232	20.0104	20.5127	22.2233	21.3622	#N/A	#N/A	#N/A	+
Anpep	P97449	1.83029	1.76526	P97449	P97449	AMPN_MOUSE	Anpep	Aminopeptidase N	15.3074	14.9154	14.6968	14.0377	16.2419	16.7672	#N/A	#N/A	#N/A	+
Morc3	F7BJB9	2.19313	1.76584	F7BJB9	F7BJB9	MORC3_MOUSE	Morc3	MORC family CW-type zinc finger protein 3	17.963	18.2128	18.3259	17.3528	19.876	19.5829	#N/A	#N/A	#N/A	+
Psme3	P61290	1.8897	1.76792	P61290	P61290	PSME3_MOUSE	Psme3	Proteasome activator complex subunit 3	17.3729	17.4874	17.7968	18.5892	19.6479	19.5111	#N/A	+	#N/A	+
Ssr4	Q62186	2.0651	1.76823	Q62186	Q62186;Q9D8L3	SSRD_MOUSE	Ssr4	Translocon-associated protein subunit delta	16.8844	17.4808	17.8333	17.9604	19.1944	19.4215	#N/A	#N/A	#N/A	+
Ssr1	Q9CY50	1.37045	1.76869	Q9CY50	Q9CY50;A0A286YCT4;A0A286YCG8	SSRA_MOUSE	Ssr1	Translocon-associated protein subunit alpha	18.36	17.1247	17.4006	18.8139	19.5481	19.8389	#N/A	#N/A	#N/A	+
Mpp6	Q9JLB0	2.68381	1.78354	Q9JLB0	Q9JLB0;E9PWC5	MPP6_MOUSE	Mpp6	MAGUK p55 subfamily member 6	17.124	17.3961	17.4381	17.6382	19.5001	18.8652	#N/A	#N/A	#N/A	+
Ap3b1	Q9Z1T1	1.92298	1.78399	Q9Z1T1	Q9Z1T1;Q9JME5;A0A571BES1;A0A571BEW4	AP3B1_MOUSE	Ap3b1	AP-3 complex subunit beta-1	16.432	16.3605	16.1191	17.2822	18.5733	18.0916	#N/A	#N/A	#N/A	+
Gk5	Q8BX05	1.97621	1.78465	Q8BX05	Q8BX05;D6RCU4	GLPK5_MOUSE	Gk5	Putative glycerol kinase 5	13.4039	13.6031	14.5364	14.1844	15.7912	15.642	#N/A	#N/A	#N/A	+
Cnbp	P53996	1.85307	1.78534	P53996	P53996;A0A0N4SVS6	CNBP_MOUSE	Cnbp	Cellular nucleic acid-binding protein	13.7738	15.0885	14.2468	14.4852	16.3846	15.9832	#N/A	#N/A	#N/A	+
Afg3l1	Q920A7	1.65196	1.78649	Q920A7	Q920A7	AFG31_MOUSE	Afg3l1	AFG3-like protein 1	16.8798	17.0045	17.3638	18.2051	19.4853	18.8143	#N/A	#N/A	#N/A	+
Exoc7	O35250	1.46678	1.79048	O35250	O35250;A2AAN0	EXOC7_MOUSE	Exoc7	Exocyst complex component 7	14.8141	14.7516	13.6639	13.7134	15.5211	16.5314	#N/A	#N/A	#N/A	+
Aco1	P28271	1.45286	1.79093	P28271	P28271	ACOC_MOUSE	Aco1	Cytoplasmic aconitate hydratase	15.2758	14.9162	15.0763	13.8168	16.0782	17.0462	#N/A	#N/A	#N/A	+
Dut	Q9CQ43	1.31281	1.7912	Q9CQ43	Q9CQ43;Q8VCG1	Q9CQ43_MOUSE	Dut	Deoxyuridine 5'-triphosphate nucleotidohydrolase	17.3476	17.1565	16.9001	17.3089	19.9829	17.956	#N/A	#N/A	#N/A	+
Ncoa3	O09000	1.73142	1.79446	O09000	O09000;Q05BA5;A2A468	NCOA3_MOUSE	Ncoa3	Nuclear receptor coactivator 3	17.1375	16.8045	17.3601	17.5711	19.6632	18.3623	#N/A	#N/A	#N/A	+
Rapgef1	Q3UGX8	2.13939	1.79479	A0A5F8MPI9;A1L338;Q3UGX8;Q3UHC1;Q91ZZ2	Q3UGX8;Q3UHC1;A0A5F8MPI9;Q91ZZ2;A1L338	A0A5F8MPI9_MOUSE;A1L338_MOUSE;Q3UGX8_MOUSE;Q3UHC1_MOUSE;Q91ZZ2_MOUSE	Rapgef1	Rap guanine nucleotide exchange factor (GEF) 1	14.3214	13.5809	14.5756	14.5615	16.1534	15.9559	#N/A	#N/A	#N/A	+
Ap2s1	P62743	1.57281	1.79584	P62743	P62743;A0A0U1RQ06	AP2S1_MOUSE	Ap2s1	AP-2 complex subunit sigma	13.8451	13.4204	14.9298	14.5665	15.8007	16.1719	#N/A	#N/A	#N/A	+
Pabpc1	P29341	1.51004	1.80318	P29341	P29341;A2A5N3	PABP1_MOUSE	Pabpc1	Polyadenylate-binding protein 1	21.2214	21.4334	22.0147	21.9946	24.2256	22.7129	#N/A	#N/A	#N/A	+
Ap1b1	O35643	2.88904	1.80495	O35643	O35643;Q9DBG3;H3BKM0;Q5SVG5;Q5SVG4;H3BIY9	AP1B1_MOUSE	Ap1b1	AP-1 complex subunit beta-1	17.6341	17.4392	17.3169	17.564	19.6169	18.9701	#N/A	#N/A	#N/A	+
Usp15	Q8R5H1	1.90563	1.8064	Q8R5H1	Q8R5H1	UBP15_MOUSE	Usp15	Ubiquitin carboxyl-terminal hydrolase 15	16.5493	16.8984	16.3473	16.8606	19.0722	17.8684	#N/A	#N/A	#N/A	+
Sec23b	Q9D662	1.72503	1.81219	Q9D662	Q9D662	SC23B_MOUSE	Sec23b	Protein transport protein Sec23B	16.1313	17.2702	16.2576	17.0116	18.8441	18.1156	#N/A	#N/A	#N/A	+
Mcm6	P97311	1.54033	1.81262	P97311	P97311;Q3ULG5	MCM6_MOUSE	Mcm6	DNA replication licensing factor MCM6	21.0952	20.6559	19.8006	21.0118	22.9633	21.9437	#N/A	#N/A	#N/A	+
Ganab	Q8BHN3	2.52321	1.8179	Q8BHN3	Q8BHN3	GANAB_MOUSE	Ganab	Neutral alpha-glucosidase AB	18.5125	18.9013	18.3138	18.6856	20.7661	20.0764	#N/A	#N/A	#N/A	+
Ttll12	Q3UDE2	1.38587	1.81916	Q3UDE2	Q3UDE2	TTL12_MOUSE	Ttll12	Tubulin--tyrosine ligase-like protein 12	17.3817	18.4073	18.8335	18.422	20.733	19.4276	#N/A	#N/A	#N/A	+
Tiam1	Q60610	1.40613	1.81943	Q60610	Q60610;Q6P1D6;G3UWG2	TIAM1_MOUSE	Tiam1	T-lymphoma invasion and metastasis-inducing protein 1	14.4174	14.6368	12.9805	13.5155	15.4469	15.9671	#N/A	#N/A	#N/A	+
Mrpl21	Q9D1N9	1.65777	1.82053	Q9D1N9	Q9D1N9	RM21_MOUSE	Mrpl21	39S ribosomal protein L21, mitochondrial	17.2499	17.7037	17.4576	18.6157	19.9295	19.225	#N/A	#N/A	#N/A	+
Mcm2	P97310	1.56755	1.82197	P97310	P97310	MCM2_MOUSE	Mcm2	DNA replication licensing factor MCM2	21.6564	21.1867	20.5373	21.6101	23.6684	22.4707	#N/A	#N/A	#N/A	+
Npepps	Q11011	1.58316	1.82256	Q11011	Q11011;F6QYF8;E9Q039	PSA_MOUSE	Npepps	Puromycin-sensitive aminopeptidase	17.8149	18.3939	17.7171	19.1358	19.7617	20.4143	#N/A	#N/A	#N/A	+
Pgk1	P09411	1.8857	1.82967	P09411	P09411;S4R2M7	PGK1_MOUSE	Pgk1	Phosphoglycerate kinase 1	19.4737	19.8272	18.8515	19.7916	21.7454	20.8859	#N/A	#N/A	#N/A	+
Iqcb1	Q8BP00	2.70279	1.83168	Q8BP00	Q8BP00	IQCB1_MOUSE	Iqcb1	IQ calmodulin-binding motif-containing protein 1	17.9137	18.3092	18.2381	18.5106	20.3589	19.7903	#N/A	#N/A	#N/A	+
Prmt6	Q6NZB1	1.71725	1.83602	Q6NZB1	Q6NZB1	ANM6_MOUSE	Prmt6	Protein arginine N-methyltransferase 6	15.6869	15.7186	16.8859	16.395	18.3595	17.6557	#N/A	#N/A	#N/A	+
Nme1	P15532	1.49303	1.84216	P15532	P15532;Q5NC80;E9PZF0	NDKA_MOUSE	Nme1	Nucleoside diphosphate kinase A	17.9523	16.6094	16.8214	18.0725	19.3254	19.0867	#N/A	#N/A	#N/A	+
Uqcrc1	Q9CZ13	1.36494	1.84398	Q9CZ13	Q9CZ13	QCR1_MOUSE	Uqcrc1	Cytochrome b-c1 complex subunit 1, mitochondrial	16.852	17.8	18.2106	18.8544	19.6963	19.8502	#N/A	#N/A	#N/A	+
Pabpc4	A3KFU5	1.45916	1.84544	A3KFU5	A3KFU5	A3KFU5_MOUSE	Pabpc4	Polyadenylate-binding protein	18.8615	19.1608	20.1123	20.2481	21.8981	20.9841	#N/A	#N/A	#N/A	+
Tdrp	Q8C5P7	3.17354	1.84615	Q8C5P7	Q8C5P7	TDRP_MOUSE	Tdrp	Testis development-related protein	13.4932	13.9098	13.792	13.5488	15.7344	15.3298	#N/A	#N/A	#N/A	+
Arfgap3	Q9D8S3	1.32057	1.84631	Q9D8S3	Q9D8S3;A0A0R4J0T8	ARFG3_MOUSE	Arfgap3	ADP-ribosylation factor GTPase-activating protein 3	13.872	14.3787	13.1273	14.9142	16.4435	15.3952	#N/A	#N/A	#N/A	+
Stk17b	Q8BG48	1.34678	1.8509	Q8BG48	Q8BG48	ST17B_MOUSE	Stk17b	Serine/threonine-protein kinase 17B	14.1069	14.2595	15.818	14.0957	16.6545	16.1875	#N/A	#N/A	#N/A	+
Mcl1	P97287	2.11389	1.85231	P97287	P97287	MCL1_MOUSE	Mcl1	Induced myeloid leukemia cell differentiation protein Mcl-1 homolog	14.5379	14.103	14.5949	14.2348	16.7561	15.6839	#N/A	#N/A	#N/A	+
Cbx6	Q9DBY5	2.2336	1.85625	Q9DBY5	Q9DBY5;Q3UK98	CBX6_MOUSE	Cbx6	Chromobox protein homolog 6	14.1363	13.9329	13.1718	13.6004	15.3362	15.7969	#N/A	#N/A	#N/A	+
Etf1	Q8BWY3	2.00974	1.85786	Q8BWY3	Q8BWY3	ERF1_MOUSE	Etf1	Eukaryotic peptide chain release factor subunit 1	16.8336	16.6024	16.6404	17.6522	18.53	19.05	#N/A	#N/A	#N/A	+
Nsfl1c	Q9CZ44	1.5061	1.85932	Q9CZ44	Q9CZ44;A2AT02	NSF1C_MOUSE	Nsfl1c	NSFL1 cofactor p47	15.2351	16.7734	16.8424	16.5598	18.0899	18.3341	#N/A	#N/A	#N/A	+
Krt19	Q61414	2.27005	1.86039	P19001	Q61414;P19001;P08730;B1AQ77	K1C19_MOUSE	Krt19	Keratin, type I cytoskeletal 19	18.1286	18.109	18.1846	19.0223	20.3374	20.1057	#N/A	#N/A	#N/A	+
Ap3d1	O54774	1.31924	1.86256	O54774	O54774	AP3D1_MOUSE	Ap3d1	AP-3 complex subunit delta-1	13.9312	15.4928	15.5755	15.4079	16.4697	17.4591	#N/A	#N/A	#N/A	+
Trmt2a	F6ZHN3	1.71767	1.86401	E9PUQ7;F6ZHN3;Q3UYU2	F6ZHN3;E9PUQ7;Q3UYU2	E9PUQ7_MOUSE;F6ZHN3_MOUSE;Q3UYU2_MOUSE	Trmt2a	tRNA (uracil-5-)-methyltransferase homolog A	19.5685	19.6931	19.0694	19.5229	22.0565	20.5985	#N/A	#N/A	#N/A	+
Kdelr2	Q9CQM2	2.25669	1.86529	Q9CQM2	Q9CQM2	ERD22_MOUSE	Kdelr2	ER lumen protein-retaining receptor 2	13.8215	13.399	13.9894	14.3821	15.5092	16.0174	#N/A	#N/A	#N/A	+
Ppp4r3a	Q922R5	1.77894	1.86838	Q6P2K6	Q922R5;Q6P2K6;E9Q481	P4R3A_MOUSE	Ppp4r3a	Serine/threonine-protein phosphatase 4 regulatory subunit 3A	16.9633	17.2818	16.6018	17.6555	19.5323	18.4556	#N/A	#N/A	#N/A	+
Lrp2	A2ARV4	2.28021	1.86947	A2ARV4	A2ARV4	LRP2_MOUSE	Lrp2	Low-density lipoprotein receptor-related protein 2	13.8454	13.8341	14.6373	14.5742	15.987	16.1975	#N/A	#N/A	#N/A	+
Ddx19a	Q61655	2.34946	1.87194	Q61655	Q61655;Q8R3C7;Q8BZY3	DD19A_MOUSE	Ddx19a	ATP-dependent RNA helicase DDX19A	17.9258	17.891	18.1575	18.0816	20.3923	19.3796	#N/A	#N/A	#N/A	+
BB287469	A0A1Y7VNG9	1.35677	1.87664	A0A1Y7VJE9;A0A1Y7VK80;A0A1Y7VLT7;A0A1Y7VNG9;F6YNI8;J3QMW5;J3QNT6;J3QP87;J3QPI8;J3QQ02;Q3TQZ4;Q3UT53;Q3UTA4;Q8BX20	A0A1Y7VNG9;J3QMW5;A0A1Y7VK80;A0A1Y7VLT7;J3QPI8;F6YNI8;J3QQ02;A0A1Y7VJE9;Q3UT53;J3QNT6;Q3TQZ4;Q3UTA4;Q8BX20;J3QP87	A0A1Y7VJE9_MOUSE;A0A1Y7VK80_MOUSE;A0A1Y7VLT7_MOUSE;A0A1Y7VNG9_MOUSE;F6YNI8_MOUSE;J3QMW5_MOUSE;J3QNT6_MOUSE;J3QP87_MOUSE;J3QPI8_MOUSE;J3QQ02_MOUSE;Q3TQZ4_MOUSE;Q3UT53_MOUSE;Q3UTA4_MOUSE;Q8BX20_MOUSE	BB287469;Gm16368;Gm2016;Gm2022;Gm2035;Gm2056;Gm2075;Gm21319;Gm21936;Gm5039;Gm5662;Gm5788;Gm6803;Gm8332	Predicted gene, 21936	17.1756	17.4672	17.3559	17.3764	20.2654	18.1755	#N/A	#N/A	#N/A	+
Msto1	Q2YDW2	2.19433	1.87864	Q2YDW2	Q2YDW2;D3YX87;E9PUB7	MSTO1_MOUSE	Msto1	Protein misato homolog 1	17.4286	17.393	17.8288	18.1918	19.9517	19.2267	#N/A	#N/A	#N/A	+
Psmd5	Q8BJY1	1.82179	1.88054	Q8BJY1	Q8BJY1	PSMD5_MOUSE	Psmd5	26S proteasome non-ATPase regulatory subunit 5	18.6221	19.5193	19.8988	19.3358	20.8557	21.5935	#N/A	+	#N/A	+
Atp2a2	O55143	2.11964	1.88312	O55143	O55143	AT2A2_MOUSE	Atp2a2	Sarcoplasmic/endoplasmic reticulum calcium ATPase 2	18.4068	18.7274	19.0073	19.5414	20.9882	20.6194	#N/A	#N/A	#N/A	+
Fam91a1	Q3UVG3	1.49499	1.88497	Q3UVG3	Q3UVG3	F91A1_MOUSE	Fam91a1	Protein FAM91A1	13.652	13.5059	14.3822	14.7051	16.5879	15.3047	#N/A	#N/A	#N/A	+
Ahi1	Q8K3E5	1.32067	1.88526	Q8K3E5	Q8K3E5;E9QP54;A0A1L1SQE2	AHI1_MOUSE	Ahi1	Jouberin	14.3438	13.8606	15.729	14.7139	17.0459	16.0483	#N/A	#N/A	#N/A	+
Rnf113a2	Q14B01	1.76148	1.89007	Q14B01	Q14B01	Q14B01_MOUSE	Rnf113a2	Ring finger protein 113A2	13.9009	14.7598	13.7097	15.0262	16.1841	16.2943	#N/A	#N/A	#N/A	+
Cltc	Q68FD5	2.85757	1.89096	Q68FD5	Q68FD5;Q5SXR6	CLH1_MOUSE	Cltc	Clathrin heavy chain 1	19.3339	19.7494	19.6123	19.9708	21.7726	21.3425	#N/A	#N/A	#N/A	+
H1-0	P10922	1.49022	1.89258	P10922	P10922	H10_MOUSE	H1-0	Histone H1.0	17.4533	17.7201	16.7671	18.6607	19.552	19.5339	#N/A	#N/A	#N/A	+
Stk38	Q91VJ4	1.34914	1.89458	Q91VJ4	Q91VJ4;A0A3B2W7M3;A0A3B2WD06;A0A3B2WD34;A0A3B2W7T8;A0A3B2WAZ4	STK38_MOUSE	Stk38	Serine/threonine-protein kinase 38	15.9024	16.4188	17.9532	16.8008	18.5586	18.7682	#N/A	#N/A	#N/A	+
Golph3	Q9CRA5	1.95144	1.89852	Q9CRA5	Q9CRA5;Q05BZ0	GOLP3_MOUSE	Golph3	Golgi phosphoprotein 3	14.6058	13.3174	14.2911	14.001	16.1276	15.7771	#N/A	#N/A	#N/A	+
Pcmtd2	Q8BHD8	1.34662	1.90018	Q8BHD8	Q8BHD8	PCMD2_MOUSE	Pcmtd2	Protein-L-isoaspartate O-methyltransferase domain-containing protein 2	13.8453	12.9474	14.0506	14.7053	16.396	15.1787	#N/A	#N/A	#N/A	+
Gnai2	P08752	1.78281	1.90125	P08752	P08752	GNAI2_MOUSE	Gnai2	Guanine nucleotide-binding protein G(i) subunit alpha-2	18.0781	19.3926	18.2885	18.6473	20.8354	20.1703	#N/A	#N/A	#N/A	+
Mcm3	P25206	2.16553	1.91025	P25206	P25206	MCM3_MOUSE	Mcm3	DNA replication licensing factor MCM3	21.9152	21.4635	21.8393	21.9312	24.2427	23.1524	#N/A	#N/A	#N/A	+
Kdelr3	Q8R1L4	2.08073	1.91097	Q8R1L4	Q8R1L4	ERD23_MOUSE	Kdelr3	ER lumen protein-retaining receptor 3	13.7601	14.5324	14.9876	14.1792	16.3463	16.2053	#N/A	#N/A	#N/A	+
Atad2b	A0A1W2P7J4	2.62191	1.91105	A0A1W2P7J4	A0A1W2P7J4	A0A1W2P7J4_MOUSE	Atad2b	ATPase family, AAA domain-containing 2B (Fragment)	13.8901	14.5351	13.7661	13.7799	15.8179	15.9897	#N/A	#N/A	#N/A	+
Akr1b8	P45377	1.46328	1.91533	P45377	P45377	ALD2_MOUSE	Akr1b8	Aldose reductase-related protein 2	14.597	13.5235	14.6111	14.9333	16.9769	15.6862	#N/A	#N/A	#N/A	+
Cip2a	Q8BWY9	2.2488	1.91795	Q8BWY9	Q8BWY9;D3Z7B5	CIP2A_MOUSE	Cip2a	Protein CIP2A	16.0902	17.1537	16.6433	16.9205	18.7608	18.4789	#N/A	#N/A	#N/A	+
Ppil2	Q9D787	1.50493	1.91863	Q9D787	Q9D787	PPIL2_MOUSE	Ppil2	RING-type E3 ubiquitin-protein ligase PPIL2	16.6426	17.6469	17.4417	17.4326	20.0048	18.4144	#N/A	#N/A	#N/A	+
Psma7	Q9CWH6	2.87518	1.91886	Q9Z2U0	Q9CWH6;Q9Z2U0;A0A338P7D7;B7ZMS4	PSA7_MOUSE	Psma7	Proteasome subunit alpha type-7	18.003	18.6718	18.1839	18.5746	20.333	20.2213	#N/A	+	#N/A	+
Ipo7	Q9EPL8	3.57656	1.91926	Q9EPL8	Q9EPL8	IPO7_MOUSE	Ipo7	Importin-7	18.8009	19.0439	18.957	18.9016	20.6188	21.0714	#N/A	#N/A	#N/A	+
Mrpl38	Q8K2M0	2.03006	1.92294	Q8K2M0	Q8K2M0	RM38_MOUSE	Mrpl38	39S ribosomal protein L38, mitochondrial	16.923	17.5293	17.1049	18.1518	19.3647	19.3357	#N/A	#N/A	#N/A	+
Dync1h1	Q9JHU4	2.13275	1.92474	Q9JHU4	Q9JHU4	DYHC1_MOUSE	Dync1h1	Cytoplasmic dynein 1 heavy chain 1	18.1068	18.9976	18.0387	18.8341	20.587	20.2511	#N/A	#N/A	#N/A	+
Drg2	Q9QXB9	1.83807	1.92529	Q9QXB9	Q9QXB9	DRG2_MOUSE	Drg2	Developmentally-regulated GTP-binding protein 2	17.2748	18.1063	18.3159	18.4115	20.3748	19.53	#N/A	#N/A	#N/A	+
Cct7	P80313	1.87108	1.92533	P80313	P80313;A0A0N4SV00	TCPH_MOUSE	Cct7	T-complex protein 1 subunit eta	17.8645	18.6441	18.2656	18.8064	20.8588	19.7822	#N/A	#N/A	#N/A	+
Zc3h7b	F8VPP8	1.81899	1.92555	F8VPP8	F8VPP8	F8VPP8_MOUSE	Zc3h7b	Zinc finger CCCH type-containing 7B	18.0217	17.6745	17.6732	16.5772	19.3494	19.4749	#N/A	#N/A	#N/A	+
Nudt10	P0C027	2.52545	1.93267	P0C027;P0C028	P0C027;P0C028	NUD10_MOUSE;NUD11_MOUSE	Nudt10;Nudt11	Diphosphoinositol polyphosphate phosphohydrolase 3-alpha	14.4074	13.7365	14.6575	14.2593	16.3116	16.084	#N/A	#N/A	#N/A	+
Cpt1a	P97742	1.43001	1.93315	P97742	P97742	CPT1A_MOUSE	Cpt1a	Carnitine O-palmitoyltransferase 1, liver isoform	13.1862	14.6042	14.1189	15.1622	16.2471	16.1549	#N/A	#N/A	#N/A	+
Mrps23	Q8VE22	2.6559	1.93455	Q8VE22	Q8VE22;Q3TI14;A7M7Q8;Q5SXC9;F7ARZ1	RT23_MOUSE	Mrps23	28S ribosomal protein S23, mitochondrial	16.7356	17.577	16.9369	17.1513	19.1335	18.936	#N/A	#N/A	#N/A	+
Dars1	Q922B2	1.61515	1.93577	Q922B2	Q922B2;Q8BJY7	SYDC_MOUSE	Dars1	Aspartate--tRNA ligase, cytoplasmic	18.7309	20.0304	19.1355	19.1765	21.7996	20.6086	#N/A	#N/A	#N/A	+
Larp4b	Q6A0A2	1.32581	1.93773	Q6A0A2	Q6A0A2	LAR4B_MOUSE	Larp4b	La-related protein 4B	15.2488	14.2562	13.1872	14.5082	16.633	15.8426	#N/A	#N/A	#N/A	+
Uba2	Q9Z1F9	3.02131	1.93894	Q9Z1F9	Q9Z1F9	SAE2_MOUSE	Uba2	SUMO-activating enzyme subunit 2	19.0067	18.7548	18.6379	18.9729	21.0736	20.4904	#N/A	#N/A	#N/A	+
Telo2	Q9DC40	1.99871	1.94014	Q9DC40	Q9DC40	TELO2_MOUSE	Telo2	Telomere length regulation protein TEL2 homolog	14.0624	14.5047	13.5135	14.4349	15.6624	16.4757	#N/A	#N/A	#N/A	+
Ppcs	Q8VDG5	1.80197	1.94348	Q8VDG5	Q8VDG5	PPCS_MOUSE	Ppcs	Phosphopantothenate--cysteine ligase	16.4771	16.743	16.2124	17.0004	19.2213	17.8822	#N/A	#N/A	#N/A	+
Cct5	P80316	2.62849	1.94379	P80316	P80316	TCPE_MOUSE	Cct5	T-complex protein 1 subunit epsilon	19.033	19.591	19.2235	19.7361	21.5762	21.1032	#N/A	#N/A	#N/A	+
Elob	P62869	1.66122	1.9451	P62869	P62869;A0A3B2WBM3	ELOB_MOUSE	Elob	Elongin-B	18.1679	18.9832	18.5296	19.6738	21.1393	20.4282	#N/A	#N/A	#N/A	+
Gm20767	O70517	1.81861	1.94635	J3QK00;O70517	O70517;J3KMS6;J3QMN9;O70616;O70518;O70619;J3QK00;Q3UPR8	J3QK00_MOUSE;O70517_MOUSE	Gm20767;Gm21761	Predicted gene, 21761	13.8969	13.8901	14.7161	13.9967	16.6815	15.4611	#N/A	#N/A	#N/A	+
Uso1	Q9Z1Z0	1.70815	1.94725	Q9Z1Z0	Q9Z1Z0	USO1_MOUSE	Uso1	General vesicular transport factor p115	16.9428	17.7918	17.5073	18.5909	19.5865	19.7244	#N/A	#N/A	#N/A	+
Prdm5	Q9CXE0	2.52483	1.94728	Q9CXE0	Q9CXE0;Q9D1T8;E9Q707	PRDM5_MOUSE	Prdm5	PR domain zinc finger protein 5	15.0515	15.1991	14.6888	15.0898	17.3671	16.5421	#N/A	#N/A	#N/A	+
Gemin7	Q9CWY4	1.5792	1.94842	Q9CWY4	Q9CWY4;A0A140LJ80;D3Z684	GEMI7_MOUSE	Gemin7	Gem-associated protein 7	14.1958	15.532	15.3053	14.6514	17.4144	16.3246	#N/A	#N/A	#N/A	+
Kras	P32883	2.44027	1.94876	P32883	P32883;P08556;A0A0G2JE25;A0A0G2JGP4;Q9D091	RASK_MOUSE	Kras	GTPase KRas	16.2237	16.8045	16.3402	16.4119	18.8133	17.9744	#N/A	#N/A	#N/A	+
Glg1	Q61543	1.95595	1.9506	Q61543	Q61543;F8WHM5;F6RSH1	GSLG1_MOUSE	Glg1	Golgi apparatus protein 1	17.3622	15.9878	16.3819	16.595	18.451	18.6137	#N/A	#N/A	#N/A	+
Rufy3	Q9D394	2.2192	1.95252	Q9D394	Q9D394;A0A0G2JFT8	RUFY3_MOUSE	Rufy3	Protein RUFY3	14.7176	13.718	14.7657	14.2463	16.3523	16.2766	#N/A	#N/A	#N/A	+
Abce1	P61222	1.64241	1.95585	P61222	P61222	ABCE1_MOUSE	Abce1	ATP-binding cassette sub-family E member 1	17.8665	18.0175	18.9779	18.8355	20.9383	19.8221	#N/A	#N/A	#N/A	+
Upf1	Q9EPU0	1.59534	1.95795	Q9EPU0	Q9EPU0	RENT1_MOUSE	Upf1	Regulator of nonsense transcripts 1	18.6906	19.0084	19.9081	20.0783	21.7773	20.9813	#N/A	#N/A	#N/A	+
Slc35b2	Q91ZN5	1.89674	1.95992	Q91ZN5	Q91ZN5	S35B2_MOUSE	Slc35b2	Adenosine 3'-phospho 5'-phosphosulfate transporter 1	13.6211	14.7584	14.0021	14.8627	16.4015	16.1406	#N/A	#N/A	#N/A	+
Got2	P05202	1.57956	1.96032	P05202	P05202	AATM_MOUSE	Got2	Aspartate aminotransferase, mitochondrial	16.6849	18.0746	17.581	18.1362	20.0178	19.1411	#N/A	#N/A	#N/A	+
Naa16	Q9DBB4	1.35943	1.96068	Q9DBB4	Q9DBB4;E9PZ53	NAA16_MOUSE	Naa16	N-alpha-acetyltransferase 16, NatA auxiliary subunit	12.7325	14.7575	13.7561	14.2165	16.1487	15.504	#N/A	#N/A	#N/A	+
Hmmr	Q00547	1.95755	1.96112	Q00547	Q00547	HMMR_MOUSE	Hmmr	Hyaluronan mediated motility receptor	17.8887	17.8438	17.8591	18.7588	20.5082	19.5892	#N/A	#N/A	#N/A	+
Csk	P41241	1.72651	1.96157	P41241	P41241	CSK_MOUSE	Csk	Tyrosine-protein kinase CSK	14.175	14.0653	12.9279	13.4962	16.0825	15.1728	#N/A	#N/A	#N/A	+
Capn5	O08688	2.3093	1.96208	O08688	O08688	CAN5_MOUSE	Capn5	Calpain-5	14.2317	14.1914	13.8976	14.4033	16.651	15.6351	#N/A	#N/A	#N/A	+
Pebp1	P70296	1.38301	1.96351	P70296	P70296;D3Z1V4;D6RHS6	PEBP1_MOUSE	Pebp1	Phosphatidylethanolamine-binding protein 1	14.8692	15.8626	14.2847	16.0946	16.9426	17.54	#N/A	#N/A	#N/A	+
Ap2a1	P17426	1.99887	1.96478	P17426	P17426	AP2A1_MOUSE	Ap2a1	AP-2 complex subunit alpha-1	18.2138	17.8779	19.0971	18.5308	20.1066	20.6828	#N/A	#N/A	#N/A	+
Dnm1l	Q8K1M6	2.42123	1.9681	Q8K1M6	Q8K1M6;E9PUD2;A0A2U3TZ67	DNM1L_MOUSE	Dnm1l	Dynamin-1-like protein	17.5437	16.8689	16.8574	17.594	19.3672	19.0009	#N/A	#N/A	#N/A	+
Mtfr2	Q8VED8	1.34103	1.97021	Q8VED8	Q8VED8;A0A1L1STM0	MTFR2_MOUSE	Mtfr2	Mitochondrial fission regulator 2	12.8907	14.4507	14.9096	13.7131	16.2573	15.6651	#N/A	#N/A	#N/A	+
Tmem11	Q8BK08	1.80604	1.97095	Q8BK08	Q8BK08;E9Q933	TMM11_MOUSE	Tmem11	Transmembrane protein 11, mitochondrial	17.8522	18.6312	19.1175	18.4629	20.9624	20.0114	#N/A	#N/A	#N/A	+
Hpca	Q91X97	2.20726	1.97302	P84075;Q91X97	Q91X97;P84075;D3YVA2;E9PV73	HPCA_MOUSE;NCALD_MOUSE	Hpca;Ncald	Neuron-specific calcium-binding protein hippocalcin	13.7313	14.6014	14.7198	14.074	16.0235	16.4858	#N/A	#N/A	#N/A	+
Stub1	Q9WUD1	2.04731	1.97516	Q9WUD1	Q9WUD1;A0A494BBI6;A0A494BBF6	CHIP_MOUSE	Stub1	STIP1 homology and U box-containing protein 1	17.6471	17.3961	16.6602	16.6275	19.3023	18.8135	#N/A	#N/A	#N/A	+
Scyl1	Q9EQC5	1.59955	1.97835	Q9EQC5	Q9EQC5;A0A494B997;A0A494BBD3;R4H4Y7;R4H4V1	SCYL1_MOUSE	Scyl1	N-terminal kinase-like protein	13.6457	14.4616	15.2694	13.9469	16.6254	15.9932	#N/A	#N/A	#N/A	+
Cdc42bpg	Q80UW5	1.76871	1.97866	Q80UW5	Q80UW5	MRCKG_MOUSE	Cdc42bpg	Serine/threonine-protein kinase MRCK gamma	14.3574	15.2792	15.825	14.9014	17.3859	16.7529	#N/A	#N/A	#N/A	+
Tbc1d15	Q9CXF4	1.44929	1.98011	Q9CXF4	Q9CXF4	TBC15_MOUSE	Tbc1d15	TBC1 domain family member 15	16.5448	17.5537	17.0369	17.0452	19.9307	18.1198	#N/A	#N/A	#N/A	+
Hps6	Q8BLY7	2.66186	1.98066	Q8BLY7	Q8BLY7	HPS6_MOUSE	Hps6	Hermansky-Pudlak syndrome 6 protein homolog	13.4148	13.304	13.2159	13.9042	15.1737	15.7071	#N/A	#N/A	#N/A	+
Tiprl	Q8BH58	1.64437	1.98153	Q8BH58	Q8BH58	TIPRL_MOUSE	Tiprl	TIP41-like protein	14.9394	13.9635	14.2243	15.4392	16.9792	16.2671	#N/A	#N/A	#N/A	+
Eif3a	P23116	2.36783	1.98517	P23116	P23116	EIF3A_MOUSE	Eif3a	Eukaryotic translation initiation factor 3 subunit A	18.1396	18.6209	17.7937	18.7397	20.4504	20.1668	#N/A	#N/A	#N/A	+
Kif11	Q6P9P6	2.27522	1.98831	Q6P9P6	Q6P9P6	KIF11_MOUSE	Kif11	Kinesin-like protein KIF11	17.6424	18.3238	17.9485	18.6237	20.3907	19.855	#N/A	#N/A	#N/A	+
Cand1	Q6ZQ38	1.63683	1.98851	Q6ZQ38	Q6ZQ38	CAND1_MOUSE	Cand1	Cullin-associated NEDD8-dissociated protein 1	17.5252	18.5139	18.1938	19.1545	19.973	20.6977	#N/A	#N/A	#N/A	+
Gnb2	P62880	1.71735	1.991	P62880	P62880;E9PWM7;D3Z1M1;D3YZX3;E9QKR0	GBB2_MOUSE	Gnb2	Guanine nucleotide-binding protein G(I)/G(S)/G(T) subunit beta-2	18.0841	18.3169	17.2657	18.3112	20.5871	19.3839	#N/A	#N/A	#N/A	+
Khsrp	Q3U0V1	4.0574	1.99353	Q3U0V1	Q3U0V1;A0A3B2WCD8	FUBP2_MOUSE	Khsrp	Far upstream element-binding protein 2	18.2192	17.9499	18.0384	18.0244	20.1979	19.9051	#N/A	#N/A	#N/A	+
Hprt1	P00493	2.22788	1.99441	P00493	P00493	HPRT_MOUSE	Hprt1	Hypoxanthine-guanine phosphoribosyltransferase	13.8435	13.5781	12.7968	13.8366	15.5866	15.4297	#N/A	#N/A	#N/A	+
Copb1	Q9JIF7	1.88634	1.99651	Q9JIF7	Q9JIF7	COPB_MOUSE	Copb1	Coatomer subunit beta	17.3179	18.4907	17.7383	18.4634	20.2981	19.7001	#N/A	#N/A	#N/A	+
Cndp2	Q9D1A2	2.1525	1.99845	Q9D1A2	Q9D1A2	CNDP2_MOUSE	Cndp2	Cytosolic non-specific dipeptidase	16.3114	16.9889	16.5727	17.443	19.0354	18.6195	#N/A	#N/A	#N/A	+
Trappc11	B2RXC1	2.43305	1.9985	B2RXC1	B2RXC1	TPC11_MOUSE	Trappc11	Trafficking protein particle complex subunit 11	15.0844	14.1418	14.5068	14.3089	16.3226	16.6953	#N/A	#N/A	#N/A	+
Rbm12	Q8R4X3	2.4368	2.00161	Q8R4X3	Q8R4X3;V9GXJ1;F6YJB6	RBM12_MOUSE	Rbm12	RNA-binding protein 12	15.8693	16.4707	15.9771	16.2605	18.5649	17.7271	#N/A	#N/A	#N/A	+
Usp28	Q5I043	2.56644	2.00191	Q5I043	Q5I043;A0A1L1SUC4	UBP28_MOUSE	Usp28	Ubiquitin carboxyl-terminal hydrolase 28	18.2759	18.6665	18.0638	18.8171	20.7108	20.2047	#N/A	#N/A	#N/A	+
Faf1	P54731	2.14951	2.00306	P54731	P54731	FAF1_MOUSE	Faf1	FAS-associated factor 1	17.468	17.7892	16.7341	17.8726	19.5789	19.3592	#N/A	#N/A	#N/A	+
Mdh1	P14152	2.02214	2.00385	P14152	P14152;A0A5F8MPN8	MDHC_MOUSE	Mdh1	Malate dehydrogenase, cytoplasmic	17.799	18.2244	17.5868	18.8819	20.1608	20.093	#N/A	#N/A	#N/A	+
Nlrp4f	Q66X05	2.33428	2.00388	Q66X05	Q66X05;A0A1Y7VJD8;A0A1Y7VJR6;L7N1W9	NAL4F_MOUSE	Nlrp4f	NACHT, LRR and PYD domains-containing protein 4F	17.8131	18.2996	18.3791	18.9179	20.4997	20.2129	#N/A	#N/A	#N/A	+
Heatr5b	Q8C547	1.69522	2.00516	Q8C547	Q8C547	HTR5B_MOUSE	Heatr5b	HEAT repeat-containing protein 5B	13.2985	13.7449	14.3642	14.8813	16.2892	15.8655	#N/A	#N/A	#N/A	+
Slc25a19	Q9DAM5	1.49256	2.00763	Q9DAM5	Q9DAM5;A2A9V7	TPC_MOUSE	Slc25a19	Mitochondrial thiamine pyrophosphate carrier	13.0065	14.7955	14.6805	14.4113	16.3214	16.1408	#N/A	#N/A	#N/A	+
Katna1	Q9WV86	1.54632	2.01162	Q9WV86	Q9WV86;E9QKG2;E9PZI6	KTNA1_MOUSE	Katna1	Katanin p60 ATPase-containing subunit A1	16.2743	15.9474	17.4193	16.1232	18.9946	17.9107	#N/A	#N/A	#N/A	+
Iars1	Q8BU30	1.87863	2.01233	Q8BU30	Q8BU30	SYIC_MOUSE	Iars1	Isoleucine--tRNA ligase, cytoplasmic	18.1257	18.8024	18.0341	18.8582	21.0289	19.906	#N/A	#N/A	#N/A	+
Cnot1	Q6ZQ08	1.8866	2.01534	Q6ZQ08	Q6ZQ08;B7ZWL1;A0A1D5RMJ8	CNOT1_MOUSE	Cnot1	CCR4-NOT transcription complex subunit 1	17.1796	17.8399	17.8245	18.5106	20.2437	19.4642	#N/A	#N/A	#N/A	+
Psma3	O70435	2.10597	2.01562	O70435	O70435;E0CYL6;E0CZ34;F8WH02	PSA3_MOUSE	Psma3	Proteasome subunit alpha type-3	17.0705	17.7362	16.6653	17.6249	19.0249	19.5548	#N/A	+	#N/A	+
Acad9	Q8JZN5	2.30977	2.0182	Q8JZN5	Q8JZN5;A0A0G2JF25	ACAD9_MOUSE	Acad9	Complex I assembly factor ACAD9, mitochondrial	16.5121	16.8917	16.9648	17.6262	18.8711	19.1627	#N/A	#N/A	#N/A	+
Stxbp2	Q64324	1.90873	2.01978	Q64324	Q64324;F8WGM5	STXB2_MOUSE	Stxbp2	Syntaxin-binding protein 2	16.2485	16.3443	14.9924	15.8518	17.9831	17.775	#N/A	#N/A	#N/A	+
Mcm5	P49718	2.08133	2.02033	P49718	P49718	MCM5_MOUSE	Mcm5	DNA replication licensing factor MCM5	21.4087	20.9876	20.9717	21.4243	23.8231	22.6137	#N/A	#N/A	#N/A	+
Adss2	P46664	1.77142	2.02144	P46664	P46664	PURA2_MOUSE	Adss2	Adenylosuccinate synthetase isozyme 2	17.1313	17.6261	16.423	17.1143	19.6733	18.5168	#N/A	#N/A	#N/A	+
Fxr1	Q61584	1.42347	2.02411	Q61584	Q61584;A0A0H2UH27;A0A0G2JEP0	FXR1_MOUSE	Fxr1	Fragile X mental retardation syndrome-related protein 1	18.1984	19.085	19.4742	19.6467	21.8614	20.389	#N/A	#N/A	#N/A	+
Pitrm1	Q8K411	1.88002	2.02449	Q8K411	Q8K411	PREP_MOUSE	Pitrm1	Presequence protease, mitochondrial	14.0089	15.278	14.4981	13.9396	16.6428	16.2685	#N/A	#N/A	#N/A	+
Hk2	Q91W97	3.3077	2.02601	O08528	Q91W97;O08528;E9Q5B5	HXK2_MOUSE	Hk2	Hexokinase-2	18.0974	18.2811	17.8668	18.4418	20.3004	20.0951	#N/A	#N/A	#N/A	+
Mapre1	Q61166	1.34786	2.0336	Q61166	Q61166	MARE1_MOUSE	Mapre1	Microtubule-associated protein RP/EB family member 1	12.9769	13.8903	14.896	13.8871	16.5827	15.3096	#N/A	#N/A	#N/A	+
Csde1	Q91W50	2.28277	2.03847	Q91W50	Q91W50;A0A0G2JF72;Q8JZN2	CSDE1_MOUSE	Csde1	Cold shock domain-containing protein E1	18.8146	18.8287	18.348	18.6294	21.2291	20.1582	#N/A	#N/A	#N/A	+
Copb2	O55029	2.18421	2.03888	O55029	O55029	COPB2_MOUSE	Copb2	Coatomer subunit beta'	18.3517	18.9478	18.734	18.5409	21.2416	20.1233	#N/A	#N/A	#N/A	+
Pdrg1	P59048	1.37287	2.04222	P59048	P59048;D6RFQ5;D6RFC3	PDRG1_MOUSE	Pdrg1	p53 and DNA damage-regulated protein 1	14.4621	12.9498	12.6915	14.354	15.7403	15.5729	#N/A	#N/A	#N/A	+
Map3k7	Q62073	1.3171	2.04273	Q62073	Q62073;Q923A8;A2AP93;A2AP92	M3K7_MOUSE	Map3k7	Mitogen-activated protein kinase kinase kinase 7	12.678	14.5616	14.7566	13.785	16.2556	15.7205	#N/A	#N/A	#N/A	+
Grpel1	Q99LP6	1.61842	2.05061	Q99LP6	Q99LP6	GRPE1_MOUSE	Grpel1	GrpE protein homolog 1, mitochondrial	17.6459	18.014	17.3561	18.9851	20.4264	19.6754	#N/A	#N/A	#N/A	+
Gbx2	P48031	1.79635	2.05221	P48031	P48031	GBX2_MOUSE	Gbx2	Homeobox protein GBX-2	13.3546	13.509	14.8596	13.8885	15.8436	16.0667	#N/A	#N/A	#N/A	+
Dazap1	Q9JII5	1.44669	2.05464	Q9JII5	Q9JII5;D3Z4J1;Q3UGB5	DAZP1_MOUSE	Dazap1	DAZ-associated protein 1	17.2599	17.4495	16.5465	18.6508	19.6562	19.4064	#N/A	#N/A	#N/A	+
Pus1	Q9WU56	1.49762	2.05668	Q9WU56	Q9WU56;D3Z092;H7BX59;D3YWU8	TRUA_MOUSE	Pus1	tRNA pseudouridine synthase A	16.4308	17.3203	17.318	18.3339	19.8195	18.9954	#N/A	#N/A	#N/A	+
Gdi2	Q61598	1.76694	2.05759	Q61598	Q61598;A0A1Y7VL99	GDIB_MOUSE	Gdi2	Rab GDP dissociation inhibitor beta	17.469	18.1659	17.2683	18.7993	19.9972	19.9692	#N/A	#N/A	#N/A	+
Timm50	Q9D880	3.28289	2.05886	Q9D880	Q9D880	TIM50_MOUSE	Timm50	Mitochondrial import inner membrane translocase subunit TIM50	18.1869	18.443	18.5748	18.8093	20.4758	20.6489	#N/A	#N/A	#N/A	+
Wnk3	Q80XP9	1.40699	2.05996	Q80XP9	Q80XP9;V9GWU7	WNK3_MOUSE	Wnk3	Serine/threonine-protein kinase WNK3	14.1367	14.56	14.8228	13.2244	16.9564	15.5355	#N/A	#N/A	#N/A	+
Snrpe	E9PZG9	1.63278	2.06042	E9PZG9	E9PZG9	E9PZG9_MOUSE	Snrpe	Small nuclear ribonucleoprotein E (Fragment)	13.2684	13.8292	14.8771	13.3011	15.6775	16.0813	#N/A	#N/A	#N/A	+
Mcm4	P49717	1.78994	2.06044	P49717	P49717	MCM4_MOUSE	Mcm4	DNA replication licensing factor MCM4	20.7412	20.3686	19.7834	20.7734	23.1032	21.851	#N/A	#N/A	#N/A	+
Hspb1	P14602	1.33771	2.06178	P14602	P14602;D3YZ06	HSPB1_MOUSE	Hspb1	Heat shock protein beta-1	21.9757	21.1463	23.3498	22.3813	24.6341	23.916	#N/A	#N/A	#N/A	+
Marcks	P26645	2.54296	2.06603	P26645	P26645	MARCS_MOUSE	Marcks	Myristoylated alanine-rich C-kinase substrate	13.3371	13.5891	13.362	13.9256	15.2239	16.0151	#N/A	#N/A	#N/A	+
Vps35	Q9EQH3	2.07175	2.06633	Q9EQH3	Q9EQH3	VPS35_MOUSE	Vps35	Vacuolar protein sorting-associated protein 35	18.0383	18.7071	17.7046	18.6521	20.7071	19.9766	#N/A	#N/A	#N/A	+
Ier5	O89113	1.72154	2.06694	O89113	O89113	IER5_MOUSE	Ier5	Immediate early response gene 5 protein	12.9453	13.1996	13.3174	14.5616	15.4895	15.6564	#N/A	#N/A	#N/A	+
Rps6ka3	P18654	1.91975	2.07005	P18654	P18654;B1AXN9	KS6A3_MOUSE	Rps6ka3	Ribosomal protein S6 kinase alpha-3	13.8875	15.2132	14.6848	14.9962	17.0728	16.4582	#N/A	#N/A	#N/A	+
Rtn3	Q9ES97	1.50827	2.0735	Q9ES97	Q9ES97	RTN3_MOUSE	Rtn3	Reticulon-3	13.9465	14.4853	13.2429	12.5512	15.7555	15.5044	#N/A	#N/A	#N/A	+
Tcp1	P11983	2.31943	2.07487	P11983	P11983	TCPA_MOUSE	Tcp1	T-complex protein 1 subunit alpha	19.4825	20.3147	20.0851	20.3558	22.473	21.7958	#N/A	#N/A	#N/A	+
Ipo8	Q7TMY7	1.89112	2.0779	Q7TMY7	Q7TMY7;A0A5F8MQ75	IPO8_MOUSE	Ipo8	Importin-8	16.8076	17.1936	17.28	16.7319	19.7997	18.3627	#N/A	#N/A	#N/A	+
Lss	Q8BLN5	1.52087	2.07886	Q8BLN5	Q8BLN5	LSS_MOUSE	Lss	Lanosterol synthase	15.0789	16.3596	16.5943	16.9701	18.5593	18.0999	#N/A	#N/A	#N/A	+
Secisbp2	Q8BYU9	2.00055	2.08016	Q3U1C4	Q8BYU9;Q3U1C4	Q3U1C4_MOUSE	Secisbp2	SECIS-binding protein 2	13.788	14.663	14.5784	13.7712	16.7143	15.8463	#N/A	#N/A	#N/A	+
Irf2bp1	Q8R3Y8	1.36266	2.08027	Q8R3Y8	Q8R3Y8	I2BP1_MOUSE	Irf2bp1	Interferon regulatory factor 2-binding protein 1	18.1122	17.7938	18.6307	17.1058	20.8547	19.1271	#N/A	#N/A	#N/A	+
Avl9	Q80U56	3.16712	2.08128	Q80U56	Q80U56;A0A0N4SUI4	AVL9_MOUSE	Avl9	Late secretory pathway protein AVL9 homolog	13.7855	13.7966	13.1742	13.5573	15.6402	15.6792	#N/A	#N/A	#N/A	+
Abcc5	Q9R1X5	1.50473	2.08138	Q9R1X5	Q9R1X5;A0A338P7E4;F8WJ10	MRP5_MOUSE	Abcc5	Multidrug resistance-associated protein 5	13.8291	12.1292	12.3277	13.3467	14.6741	15.305	#N/A	#N/A	#N/A	+
Tmem167a	Q9CR64	2.08899	2.082	Q9CR64	Q9CR64;E0CY07	KISHA_MOUSE	Tmem167a	Protein kish-A	13.5115	12.7622	13.4397	13.9962	15.1958	15.823	#N/A	#N/A	#N/A	+
Snd1	Q78PY7	2.52426	2.08432	Q78PY7	Q78PY7;Q3TJ56	SND1_MOUSE	Snd1	Staphylococcal nuclease domain-containing protein 1	18.998	19.2568	18.4497	19.3727	21.2655	20.9417	#N/A	#N/A	#N/A	+
Phb	P67778	1.73028	2.08439	P67778	P67778;Q5SQG5	PHB_MOUSE	Phb	Prohibitin	18.1303	17.5835	18.2275	19.2817	20.2055	20.5748	#N/A	#N/A	#N/A	+
Ifrd2	A0A0A6YWV7	1.68492	2.08441	Q9D8U0	A0A0A6YWV7;Q9D8U0	Q9D8U0_MOUSE	Ifrd2	Interferon-related developmental regulator 2	16.8488	16.968	17.2572	17.1948	20.0387	18.2646	#N/A	#N/A	#N/A	+
Tmeff1	Q6PFE7	1.9291	2.08788	Q6PFE7	Q6PFE7;A0A0A0MQL0	TEFF1_MOUSE	Tmeff1	Tomoregulin-1	14.4126	13.2154	14.5773	13.7037	16.0441	16.0862	#N/A	#N/A	#N/A	+
Inpp5d	Q9ES52	2.16206	2.08795	Q9ES52	Q9ES52	SHIP1_MOUSE	Inpp5d	Phosphatidylinositol 3,4,5-trisphosphate 5-phosphatase 1	14.1566	14.4594	13.6566	14.9114	16.547	16.2209	#N/A	#N/A	#N/A	+
Nsf	P46460	1.72247	2.08863	P46460	P46460	NSF_MOUSE	Nsf	Vesicle-fusing ATPase	18.2517	19.0427	19.4667	19.9695	21.3637	21.1789	#N/A	#N/A	#N/A	+
Igbp1	Q61249	2.42954	2.08902	Q61249	Q61249	IGBP1_MOUSE	Igbp1	Immunoglobulin-binding protein 1	13.0906	13.775	14.051	13.9194	16.0023	15.5937	#N/A	#N/A	#N/A	+
Tchp	Q3TVW5	1.43994	2.09384	Q3TVW5	Q3TVW5;F6Q720	TCHP_MOUSE	Tchp	Trichoplein keratin filament-binding protein	14.4837	13.6163	14.649	15.8057	16.7863	16.6788	#N/A	#N/A	#N/A	+
Cks1b	P61025	1.6281	2.09602	P61025	P61025;V9GWZ0;Q3UNC9	CKS1_MOUSE	Cks1b	Cyclin-dependent kinases regulatory subunit 1	15.2398	14.0516	14.3312	14.0227	17.1683	15.8464	#N/A	#N/A	#N/A	+
Pfdn2	O70591	1.78577	2.09672	O70591	O70591	PFD2_MOUSE	Pfdn2	Prefoldin subunit 2	16.3691	16.8299	15.5947	16.8143	18.985	18.0125	#N/A	#N/A	#N/A	+
Pfkl	P12382	1.34032	2.09925	P12382	P12382	PFKAL_MOUSE	Pfkl	ATP-dependent 6-phosphofructokinase, liver type	17.216	18.5517	17.7132	17.308	20.7316	18.8614	#N/A	#N/A	#N/A	+
Phb2	O35129	1.55478	2.09937	O35129	O35129;F6Q8V7;F6QPR1	PHB2_MOUSE	Phb2	Prohibitin-2	18.625	19.5335	18.7422	20.3791	21.6162	21.2224	#N/A	#N/A	#N/A	+
Plp2	Q9R1Q7	2.14124	2.10002	Q9R1Q7	Q9R1Q7	PLP2_MOUSE	Plp2	Proteolipid protein 2	13.5356	12.7038	13.9471	13.0605	15.279	15.5446	#N/A	#N/A	#N/A	+
Ipo11	Q8K2V6	1.6824	2.10205	Q8K2V6	Q8K2V6	IPO11_MOUSE	Ipo11	Importin-11	15.9016	17.2717	16.518	17.2533	19.2964	18.3799	#N/A	#N/A	#N/A	+
Pdia3	P27773	1.6851	2.10235	P27773	P27773;F6Q404	PDIA3_MOUSE	Pdia3	Protein disulfide-isomerase A3	19.1775	19.8327	18.3224	19.3637	21.7849	20.7678	#N/A	#N/A	#N/A	+
Srp72	F8VQC1	1.81187	2.10471	F8VQC1	F8VQC1;E9Q740	F8VQC1_MOUSE	Srp72	Signal recognition particle subunit SRP72	17.739	18.784	17.9444	19.1302	20.7409	20.2673	#N/A	#N/A	#N/A	+
Vars1	Q9Z1Q9	2.11788	2.10516	Q9Z1Q9	Q9Z1Q9;G3UY93	SYVC_MOUSE	Vars1	Valine--tRNA ligase	17.7379	18.4441	17.7508	18.508	20.6722	19.7585	#N/A	#N/A	#N/A	+
Ppm1g	Q61074	1.87263	2.11247	Q61074	Q61074;A0A0J9YVG0	PPM1G_MOUSE	Ppm1g	Protein phosphatase 1G	17.16	17.9467	17.6665	17.7156	20.4428	19.0266	#N/A	#N/A	#N/A	+
Ssu72	Q9CY97	1.79857	2.11526	Q9CY97	Q9CY97	SSU72_MOUSE	Ssu72	RNA polymerase II subunit A C-terminal domain phosphatase SSU72	13.6429	14.0713	15.1528	14.2816	16.7682	16.0366	#N/A	#N/A	#N/A	+
Scaf8	Q6DID3	1.3234	2.11788	Q6DID3	Q6DID3	SCAF8_MOUSE	Scaf8	SR-related and CTD-associated factor 8	12.8937	14.5218	15.052	13.7191	16.5646	15.7645	#N/A	#N/A	#N/A	+
Eif3j1	Q3UGC7	1.63182	2.12114	Q3UGC7;Q66JS6	Q3UGC7;Q66JS6	EI3JA_MOUSE;EI3JB_MOUSE	Eif3j1;Eif3j2	Eukaryotic translation initiation factor 3 subunit J-A	15.0002	13.5519	14.3024	14.6007	17.1002	15.8697	#N/A	#N/A	#N/A	+
Tfap2a	P34056	3.41319	2.12115	P34056	P34056;Q61313;Q8BPN4;A0A286YCU0;A0A0R4J1E6;E9Q5N4;A0A286YD43;Q8CE69;A0A286YDR3	AP2A_MOUSE	Tfap2a	Transcription factor AP-2-alpha	14.017	13.7414	13.624	14.1548	16.1026	15.9083	#N/A	#N/A	#N/A	+
Htatsf1	Q8BGC0	2.15109	2.12123	Q8BGC0	Q8BGC0	HTSF1_MOUSE	Htatsf1	HIV Tat-specific factor 1 homolog	16.5534	17.1124	17.0218	17.2845	19.6778	18.5507	#N/A	#N/A	#N/A	+
Rpn1	Q91YQ5	2.05466	2.12524	Q91YQ5	Q91YQ5	RPN1_MOUSE	Rpn1	Dolichyl-diphosphooligosaccharide--protein glycosyltransferase subunit 1	18.0737	18.1384	18.4324	19.3528	20.7049	20.5442	#N/A	#N/A	#N/A	+
Dhx29	Q6PGC1	2.28784	2.12752	Q6PGC1	Q6PGC1;Q8BN72	DHX29_MOUSE	Dhx29	ATP-dependent RNA helicase DHX29	16.12	17.0158	15.868	16.5535	18.6163	18.4174	#N/A	#N/A	#N/A	+
Dhtkd1	A2ATU0	1.42619	2.12812	A2ATU0	A2ATU0	DHTK1_MOUSE	Dhtkd1	Probable 2-oxoglutarate dehydrogenase E1 component DHKTD1, mitochondrial	14.6636	13.4979	13.8304	15.3396	15.9615	16.9605	#N/A	#N/A	#N/A	+
Lars1	Q8BMJ2	1.74454	2.12871	Q8BMJ2	Q8BMJ2	SYLC_MOUSE	Lars1	Leucine--tRNA ligase, cytoplasmic	18.1533	18.942	18.1142	18.8678	21.3609	19.9352	#N/A	#N/A	#N/A	+
Fasn	P19096	2.04356	2.13087	P19096	P19096;A0A0U1RNJ1	FAS_MOUSE	Fasn	Fatty acid synthase	18.0553	18.9414	18.2754	18.802	21.1716	20.1271	#N/A	#N/A	#N/A	+
Xpot	Q9CRT8	1.30479	2.13204	Q9CRT8	Q9CRT8;A0A1W2P7Q6	XPOT_MOUSE	Xpot	Exportin-T	15.6349	16.8933	16.3353	17.7692	19.3754	18.205	#N/A	#N/A	#N/A	+
Psmd3	P14685	1.73796	2.13376	P14685	P14685;F7B7L8	PSMD3_MOUSE	Psmd3	26S proteasome non-ATPase regulatory subunit 3	17.8945	18.7602	18.7221	18.9171	21.4147	19.9997	#N/A	+	#N/A	+
Nbr1	P97432	1.32892	2.13477	P97432	P97432;A2A4N8;F6S397;K3W4P1;A2A4N5;A2A4N7;Q05BC8	NBR1_MOUSE	Nbr1	Next to BRCA1 gene 1 protein	14.0257	14.6983	12.6819	14.7198	15.7957	16.5367	#N/A	#N/A	#N/A	+
Psmd7	P26516	1.59362	2.13922	P26516	P26516	PSMD7_MOUSE	Psmd7	26S proteasome non-ATPase regulatory subunit 7	18.9071	18.4872	17.3766	18.3726	21.0422	19.808	#N/A	+	#N/A	+
Ywhab	Q9CQV8	1.47939	2.1403	Q9CQV8	Q9CQV8;A2A5N1	1433B_MOUSE	Ywhab	14-3-3 protein beta/alpha	18.3954	18.2076	16.9522	18.8411	20.7045	19.7742	#N/A	#N/A	#N/A	+
L2hgdh	Q91YP0	1.63068	2.14352	Q91YP0	Q91YP0	L2HDH_MOUSE	L2hgdh	L-2-hydroxyglutarate dehydrogenase, mitochondrial	14.2485	13.3834	14.5902	12.9302	15.6408	16.2223	#N/A	#N/A	#N/A	+
Tmem33	Q9CR67	2.1411	2.14403	Q9CR67	Q9CR67;A0A0R4J1Z3	TMM33_MOUSE	Tmem33	Transmembrane protein 33	17.8243	17.8552	18.3626	19.022	20.3201	20.5	#N/A	#N/A	#N/A	+
Smc4	Q8CG47	1.70851	2.14446	Q8CG47	Q8CG47;E9Q2X6	SMC4_MOUSE	Smc4	Structural maintenance of chromosomes protein 4	19.1897	19.2333	18.79	20.512	21.4229	21.7285	#N/A	#N/A	#N/A	+
Rplp2	P99027	2.04282	2.14543	P99027	P99027;A0A5F8MPY2	RLA2_MOUSE	Rplp2	60S acidic ribosomal protein P2	17.543	18.1312	17.2986	18.5652	19.7952	20.2646	#N/A	#N/A	#N/A	+
Hdlbp	Q8VDJ3	1.67696	2.15016	Q8VDJ3	Q8VDJ3;A0A087WP83	VIGLN_MOUSE	Hdlbp	Vigilin	17.4412	17.7432	16.9734	17.5683	20.4437	18.7197	#N/A	#N/A	#N/A	+
Tubb6	Q922F4	1.7722	2.1526	Q922F4	Q922F4;Q9ERD7	TBB6_MOUSE	Tubb6	Tubulin beta-6 chain	18.64	19.2764	19.5762	19.5648	22.1279	20.706	#N/A	#N/A	#N/A	+
Dnajc7	Q9QYI3	1.91043	2.15267	Q9QYI3	Q9QYI3;F7BTP8	DNJC7_MOUSE	Dnajc7	DnaJ homolog subfamily C member 7	18.2121	19.0894	18.7775	19.5085	21.5079	20.5912	#N/A	#N/A	#N/A	+
Mcf2	A0A2I3BR92	1.52586	2.1527	A0A2I3BR92;Q8BLE2	A0A2I3BR92;A2AET8;Q8C067;Q8BLE2	A0A2I3BR92_MOUSE;Q8BLE2_MOUSE	Mcf2	Mcf.2-transforming sequence	14.153	14.1024	15.8147	14.1352	16.9621	16.4459	#N/A	#N/A	#N/A	+
Srp19	Q9D7A6	1.59001	2.15332	Q9D7A6	Q9D7A6;Q9D104;G5E8T3	SRP19_MOUSE	Srp19	Signal recognition particle 19 kDa protein	14.1455	12.3174	13.4527	13.5783	15.9142	15.1394	#N/A	#N/A	#N/A	+
Atp6v1e1	P50518	2.70166	2.15397	P50518	P50518	VATE1_MOUSE	Atp6v1e1	V-type proton ATPase subunit E 1	17.283	16.7463	16.4505	17.1589	18.9217	19.2055	#N/A	#N/A	#N/A	+
Mms19	Q9D071	1.86178	2.15425	Q9D071	Q9D071;E9PW47	MMS19_MOUSE	Mms19	MMS19 nucleotide excision repair protein homolog	17.2664	18.2503	17.7759	18.6565	20.5446	19.7385	#N/A	#N/A	#N/A	+
Agpat5	Q9D1E8	1.46747	2.15499	Q9D1E8	Q9D1E8;F8WGD9	PLCE_MOUSE	Agpat5	1-acyl-sn-glycerol-3-phosphate acyltransferase epsilon	15.4906	16.4809	15.4399	16.6366	18.9627	17.3712	#N/A	#N/A	#N/A	+
Arfgef2	A2A5R2	1.45581	2.15899	A2A5R2	A2A5R2	BIG2_MOUSE	Arfgef2	Brefeldin A-inhibited guanine nucleotide-exchange protein 2	14.2612	12.7818	14.3612	13.4087	16.5138	15.2106	#N/A	#N/A	#N/A	+
Idh3b	V9GXV0	2.0439	2.15992	Q91VA7	V9GXV0;Q91VA7	Q91VA7_MOUSE	Idh3b	Isocitrate dehydrogenase [NAD] subunit, mitochondrial	15.6553	16.4221	16.6671	17.0534	18.7883	18.4305	#N/A	#N/A	#N/A	+
Por	P37040	2.08956	2.16002	P37040	P37040;Q05DV1	NCPR_MOUSE	Por	NADPH--cytochrome P450 reductase	17.436	17.4569	17.8576	18.6334	20.2335	19.7785	#N/A	#N/A	#N/A	+
Impdh2	P24547	2.14028	2.16012	P24547	P24547;A0A0A6YXS4	IMDH2_MOUSE	Impdh2	Inosine-5'-monophosphate dehydrogenase 2	19.6673	20.9307	20.3224	20.3237	22.7694	22.1729	#N/A	#N/A	#N/A	+
Huwe1	Q7TMY8	1.94719	2.16069	Q7TMY8	Q7TMY8;A2AFQ0;F6XP90	HUWE1_MOUSE	Huwe1	E3 ubiquitin-protein ligase HUWE1	17.4178	17.6979	16.8671	17.9488	20.1975	19.0897	#N/A	#N/A	#N/A	+
Trappc4	Q9ES56	1.61159	2.16328	Q9ES56	Q9ES56;Q3V493	TPPC4_MOUSE	Trappc4	Trafficking protein particle complex subunit 4	13.4732	13.9791	13.5719	14.7464	16.8164	15.3954	#N/A	#N/A	#N/A	+
Eprs1	Q8CGC7	1.89357	2.1681	Q8CGC7	Q8CGC7	SYEP_MOUSE	Eprs1	Bifunctional glutamate/proline--tRNA ligase	18.3102	18.6346	17.9085	19.2721	21.1283	20.2706	#N/A	#N/A	#N/A	+
Acsf3	Q3URE1	1.39028	2.17035	Q3URE1	Q3URE1;A0A1D5RMC8	ACSF3_MOUSE	Acsf3	Malonate--CoA ligase ACSF3, mitochondrial	13.9594	14.4998	12.8205	14.8168	16.7045	15.6845	#N/A	#N/A	#N/A	+
Cct3	P80318	2.11409	2.17612	P80318	P80318;E9Q133;F6Q609;Q3U0I3	TCPG_MOUSE	Cct3	T-complex protein 1 subunit gamma	18.9683	19.5683	19.2151	20.0823	22.0375	21.2317	#N/A	#N/A	#N/A	+
Sptan1	A3KGU5	2.14417	2.1793	A3KGU5;A3KGU7;A3KGU9;E9Q447	A3KGU5;E9Q447;A3KGU7;A3KGU9	A3KGU5_MOUSE;A3KGU7_MOUSE;A3KGU9_MOUSE;E9Q447_MOUSE	Sptan1	Spectrin alpha chain, non-erythrocytic 1	14.6376	14.8623	14.6432	13.5855	16.6004	16.6225	#N/A	#N/A	#N/A	+
Fbxo22	Q78JE5	1.80645	2.1799	Q78JE5	Q78JE5;D6REV6	FBX22_MOUSE	Fbxo22	F-box only protein 22	16.5989	17.5461	17.0727	17.9661	19.979	18.9728	#N/A	#N/A	#N/A	+
Usp5	P56399	2.31004	2.1831	P56399	P56399;Q3U4W8;D3Z4K7;D3YYA5	UBP5_MOUSE	Usp5	Ubiquitin carboxyl-terminal hydrolase 5	18.6168	19.3689	18.6323	19.4241	21.5134	20.8739	#N/A	#N/A	#N/A	+
Ubxn7	G5E8R8	1.39892	2.18738	G5E8R8	G5E8R8	G5E8R8_MOUSE	Ubxn7	UBX domain-containing protein 7	13.8632	15.3993	13.8514	14.0312	15.7115	17.2358	#N/A	#N/A	#N/A	+
Nedd4	P46935	2.49536	2.19034	P46935	P46935;Q3V335;V9GWV8;A0A571BEP7;V9GXK3	NEDD4_MOUSE	Nedd4	E3 ubiquitin-protein ligase NEDD4	19.3171	19.4966	18.9321	19.9305	21.8587	21.3601	#N/A	#N/A	#N/A	+
Ass1	P16460	1.60602	2.19108	P16460	P16460	ASSY_MOUSE	Ass1	Argininosuccinate synthase	18.8339	19.2271	18.7588	20.3366	21.9772	20.9832	#N/A	#N/A	#N/A	+
Copa	Q8CIE6	2.6751	2.19127	Q8CIE6	Q8CIE6;F8WHL2	COPA_MOUSE	Copa	Coatomer subunit alpha	18.8705	19.5289	19.0151	19.2064	21.7136	20.9794	#N/A	#N/A	#N/A	+
Tor1aip1	Q921T2	2.02074	2.19425	Q921T2	Q921T2;E9PWW2;D3YZP0;D3YZJ9	TOIP1_MOUSE	Tor1aip1	Torsin-1A-interacting protein 1	14.4457	13.3189	13.3963	14.0767	16.3851	15.6222	#N/A	#N/A	#N/A	+
Lcmt1	A0A0U1RNF2	1.63448	2.19605	A0A0U1RNF2;A2RTH5	A0A0U1RNF2;A2RTH5	A0A0U1RNF2_MOUSE;A2RTH5_MOUSE	Lcmt1	Leucine carboxyl methyltransferase 1	14.6286	13.4516	14.9801	15.1374	17.1103	16.3807	#N/A	#N/A	#N/A	+
Cltb	Q6IRU5	1.34953	2.19918	Q6IRU5	Q6IRU5	CLCB_MOUSE	Cltb	Clathrin light chain B	12.6189	14.6028	13.6841	14.6967	16.4734	15.7262	#N/A	#N/A	#N/A	+
Cct6a	P80317	2.22454	2.19942	P80317	P80317	TCPZ_MOUSE	Cct6a	T-complex protein 1 subunit zeta	18.9743	19.7116	19.2744	19.7069	22.1266	21.1059	#N/A	#N/A	#N/A	+
Rabggta	Q9JHK4	1.37404	2.20007	Q9JHK4	Q9JHK4;A0A2K6EDL0	PGTA_MOUSE	Rabggta	Geranylgeranyl transferase type-2 subunit alpha	13.3006	13.7673	14.8548	14.9005	17.1356	15.6762	#N/A	#N/A	#N/A	+
Cdc37	Q61081	1.77423	2.20087	Q61081	Q61081;A0A1L1STC0	CDC37_MOUSE	Cdc37	Hsp90 co-chaperone Cdc37	12.5485	13.5398	14.3516	13.3284	15.5817	15.7043	#N/A	#N/A	#N/A	+
Hspbp1	Q99P31	2.56827	2.20166	Q99P31	Q99P31;A0A0U1RPE7;A0A0U1RPF2;A0A0U1RQ49	HPBP1_MOUSE	Hspbp1	Hsp70-binding protein 1	17.3706	17.787	16.8888	17.5908	19.8775	19.3444	#N/A	#N/A	#N/A	+
Arpc5	Q9CPW4	1.62107	2.2049	Q9CPW4	Q9CPW4;Q3UA72	ARPC5_MOUSE	Arpc5	Actin-related protein 2/3 complex subunit 5	16.5596	16.0619	17.6344	16.7214	19.5704	18.328	#N/A	#N/A	#N/A	+
Anxa6	P14824	1.91076	2.20804	P14824	P14824;F8WIT2	ANXA6_MOUSE	Anxa6	Annexin A6	16.5309	17.5213	16.5008	17.7728	19.4774	19.1017	#N/A	#N/A	#N/A	+
Ifrd1	P19182	1.8093	2.20833	P19182	P19182;E9Q949;E9PVS0;E9QA38;E9QA50;E9Q1E6	IFRD1_MOUSE	Ifrd1	Interferon-related developmental regulator 1	14.0048	13.3929	12.2622	13.0598	15.3354	15.4411	#N/A	#N/A	#N/A	+
Fkbp4	P30416	1.63992	2.21065	P30416	P30416	FKBP4_MOUSE	Fkbp4	Peptidyl-prolyl cis-trans isomerase FKBP4	18.1594	18.7569	17.5704	18.904	21.2303	19.8864	#N/A	#N/A	#N/A	+
Ptpn1	P35821	1.45469	2.21197	P35821	P35821	PTN1_MOUSE	Ptpn1	Tyrosine-protein phosphatase non-receptor type 1	14.6884	16.6925	16.0092	16.5799	18.4528	17.9561	#N/A	#N/A	#N/A	+
Os9	Q8K2C7	1.34332	2.21436	Q8K2C7	Q8K2C7	OS9_MOUSE	Os9	Protein OS-9	13.6557	14.5883	15.1102	13.3234	17.1353	15.6322	#N/A	#N/A	#N/A	+
Eml2	Q7TNG5	1.33908	2.22013	Q7TNG5	Q7TNG5;E9QK48;D6RGM3	EMAL2_MOUSE	Eml2	Echinoderm microtubule-associated protein-like 2	13.4761	15.1762	13.5107	14.322	17.1369	15.5459	#N/A	#N/A	#N/A	+
Cse1l	Q9ERK4	2.1282	2.2207	Q9ERK4	Q9ERK4;F6ZEW4;E9QAX7	XPO2_MOUSE	Cse1l	Exportin-2	18.7098	19.2717	18.7596	19.6434	21.7941	20.8396	#N/A	#N/A	#N/A	+
Eef2	P58252	2.08627	2.22496	P58252	P58252	EF2_MOUSE	Eef2	Elongation factor 2	20.3974	20.6417	19.8244	20.6844	23.1784	22.0455	#N/A	#N/A	#N/A	+
Acadsb	Q9DBL1	1.549	2.2251	Q9DBL1	Q9DBL1;E9Q5L3	ACDSB_MOUSE	Acadsb	Short/branched chain specific acyl-CoA dehydrogenase, mitochondrial	15.096	13.5835	13.6066	15.1488	16.6112	16.5565	#N/A	#N/A	#N/A	+
Cep112	Q5PR68	1.43856	2.22689	Q5PR68	Q5PR68;I7HLS4;A2ABQ5;S4R1I4;J3JS86	CE112_MOUSE	Cep112	Centrosomal protein of 112 kDa	12.8796	14.6349	14.8929	13.7811	16.64	15.908	#N/A	#N/A	#N/A	+
Cdkn2a	Q64364	1.96252	2.22771	Q64364	Q64364	ARF_MOUSE	Cdkn2a	Tumor suppressor ARF	14.5874	13.6248	15.0309	14.0849	16.8741	16.2453	#N/A	#N/A	#N/A	+
Atp5pd	Q9DCX2	1.33228	2.23248	Q9DCX2	Q9DCX2;B1ASE2	ATP5H_MOUSE	Atp5pd	ATP synthase subunit d, mitochondrial	16.6212	15.0372	16.0372	17.489	18.3067	18.7506	#N/A	#N/A	#N/A	+
Xpo5	Q924C1	1.83738	2.23276	Q924C1	Q924C1	XPO5_MOUSE	Xpo5	Exportin-5	17.1442	18.209	18.4657	18.5599	20.7091	19.9458	#N/A	#N/A	#N/A	+
Gne	Q91WG8	1.9966	2.23349	Q91WG8	Q91WG8;G3UZ98;G3UYD5;G3UX23;Q3UW64	GLCNE_MOUSE	Gne	Bifunctional UDP-N-acetylglucosamine 2-epimerase/N-acetylmannosamine kinase	13.7089	13.9648	13.8605	14.0826	16.9075	15.3679	#N/A	#N/A	#N/A	+
Nisch	Q80TM9	2.801	2.23424	Q80TM9	Q80TM9	NISCH_MOUSE	Nisch	Nischarin	17.434	17.4471	17.7211	18.0844	19.6083	20.2035	#N/A	#N/A	#N/A	+
Rexo2	Q9D8S4	2.78067	2.23571	Q9D8S4	Q9D8S4	ORN_MOUSE	Rexo2	Oligoribonuclease, mitochondrial	14.3873	14.3782	14.267	14.059	16.062	16.9552	#N/A	#N/A	#N/A	+
Rnf14	Q9JI90	1.72131	2.23587	Q9JI90	Q9JI90;G3XA54	RNF14_MOUSE	Rnf14	E3 ubiquitin-protein ligase RNF14	14.0742	12.8407	14.128	13.4653	16.4732	15.2527	#N/A	#N/A	#N/A	+
Cdc42	P60766	1.51185	2.23747	P60766	P60766	CDC42_MOUSE	Cdc42	Cell division control protein 42 homolog	18.3804	17.8626	17.0366	18.9601	20.7959	19.7989	#N/A	#N/A	#N/A	+
Hpdl	Q8K248	2.40593	2.23968	Q8K248	Q8K248	HPDL_MOUSE	Hpdl	4-hydroxyphenylpyruvate dioxygenase-like protein	14.132	14.1239	13.4116	14.3222	16.6011	15.8731	#N/A	#N/A	#N/A	+
Prps1	Q9D7G0	1.54729	2.24107	Q9D7G0	Q9D7G0;G3UXL2;Q8C5R8	PRPS1_MOUSE	Prps1	Ribose-phosphate pyrophosphokinase 1	16.5475	17.2551	16.6879	17.9654	20.1061	18.6039	#N/A	#N/A	#N/A	+
Nudcd3	Q8R1N4	1.74353	2.24562	Q8R1N4	Q8R1N4	NUDC3_MOUSE	Nudcd3	NudC domain-containing protein 3	16.0767	17.4929	16.9	17.6438	19.6498	18.8981	#N/A	#N/A	#N/A	+
Glrx3	Q9CQM9	2.02985	2.24603	Q9CQM9	Q9CQM9;A0A1B0GS58	GLRX3_MOUSE	Glrx3	Glutaredoxin-3	17.4822	17.9992	17.1353	18.0407	20.4819	19.3389	#N/A	#N/A	#N/A	+
Ppp2r2a	Q6P1F6	2.00031	2.2461	Q6P1F6	Q6P1F6;Q9CWU3	2ABA_MOUSE	Ppp2r2a	Serine/threonine-protein phosphatase 2A 55 kDa regulatory subunit B alpha isoform	17.2444	18.0643	17.151	16.931	20.1096	19.0779	#N/A	#N/A	#N/A	+
Zfp961	E9Q9F0	2.14669	2.2473	E9Q4R5;E9Q9F0	E9Q9F0;E9Q4R5	E9Q4R5_MOUSE;E9Q9F0_MOUSE	Zfp961	Zinc finger protein 961	14.0098	14.221	13.2262	14.3692	15.8353	16.5725	#N/A	#N/A	#N/A	+
Nfxl1	E9Q8I7	1.34745	2.24811	E9Q8I7	E9Q8I7;E9PZN0	E9Q8I7_MOUSE	Nfxl1	Nuclear transcription factor, X-box-binding-like 1	14.208	13.5159	13.4635	13.1116	16.9662	14.6795	#N/A	#N/A	#N/A	+
Tubb5	P99024	1.45364	2.25073	P99024	P99024;P68372;Q9D6F9	TBB5_MOUSE	Tubb5	Tubulin beta-5 chain	21.8196	22.748	23.5361	23.1586	25.8161	24.3165	#N/A	#N/A	#N/A	+
Bag6	Q9Z1R2	2.00007	2.25481	Q9Z1R2	Q9Z1R2;G3UYQ2;A0A1B0GX81;G3UZT6;Q3UF95	BAG6_MOUSE	Bag6	Large proline-rich protein BAG6	17.6181	18.1185	18.5354	18.4575	21.0521	19.8222	#N/A	#N/A	#N/A	+
Mars2	Q499X9	1.95538	2.25728	Q499X9	Q499X9	SYMM_MOUSE	Mars2	Methionine--tRNA ligase, mitochondrial	13.7026	13.4433	13.347	14.5777	16.4822	15.5677	#N/A	#N/A	#N/A	+
Zfp979	A2A799	2.33033	2.26056	A2A799	A2A799	A2A799_MOUSE	Zfp979	Zinc finger protein 979	14.2167	14.9602	14.5423	13.7197	16.704	16.5366	#N/A	#N/A	#N/A	+
Eif3c	Q8R1B4	2.27782	2.26505	Q8R1B4	Q8R1B4	EIF3C_MOUSE	Eif3c	Eukaryotic translation initiation factor 3 subunit C	18.5296	19.2895	18.2774	19.1929	21.3714	20.8034	#N/A	#N/A	#N/A	+
Aamp	J3QN89	1.77823	2.26566	J3QN89;Q3TJ22	J3QN89;Q3TJ22	J3QN89_MOUSE;Q3TJ22_MOUSE	Aamp	Angio-associated migratory protein	17.327	18.1294	18.2209	18.0367	20.9833	19.405	#N/A	#N/A	#N/A	+
Mcm7	Q61881	2.14913	2.26628	Q61881	Q61881;D3Z6N3	MCM7_MOUSE	Mcm7	DNA replication licensing factor MCM7	21.1857	20.6041	20.2379	21.0609	23.5357	22.5412	#N/A	#N/A	#N/A	+
Wrnip1	Q91XU0	2.20293	2.26737	Q91XU0	Q91XU0	WRIP1_MOUSE	Wrnip1	ATPase WRNIP1	17.1339	17.4227	17.38	18.0058	20.2927	19.2132	#N/A	#N/A	#N/A	+
Nudc	O35685	1.83466	2.26885	O35685	O35685	NUDC_MOUSE	Nudc	Nuclear migration protein nudC	16.3258	16.8854	15.872	17.1108	19.4012	18.2335	#N/A	#N/A	#N/A	+
Aimp2	Q8R010	1.61955	2.27351	Q8R010	Q8R010	AIMP2_MOUSE	Aimp2	Aminoacyl tRNA synthase complex-interacting multifunctional protein 2	17.0452	18.1397	17.4544	17.1062	20.5592	18.8605	#N/A	#N/A	#N/A	+
Cct2	P80314	1.79986	2.27684	P80314	P80314;A0A1W2P6Q3;A0A1W2P871;A0A1W2P7B7;A0A1W2P828	TCPB_MOUSE	Cct2	T-complex protein 1 subunit beta	19.2466	19.7717	18.8006	20.068	22.3665	21.1307	#N/A	#N/A	#N/A	+
Hat1	Q8BY71	1.698	2.2781	Q8BY71	Q8BY71	HAT1_MOUSE	Hat1	Histone acetyltransferase type B catalytic subunit	18.8528	19.8057	19.6945	20.3206	22.6038	21.2892	#N/A	#N/A	#N/A	+
Nif3l1	Q9EQ80	1.73965	2.27813	Q9EQ80	Q9EQ80;D3Z0G0	NIF3L_MOUSE	Nif3l1	NIF3-like protein 1	14.912	13.2877	13.2935	14.1322	16.3277	16.0412	#N/A	#N/A	#N/A	+
Prkar1a	Q9DBC7	1.44858	2.27817	Q9DBC7	Q9DBC7	KAP0_MOUSE	Prkar1a	cAMP-dependent protein kinase type I-alpha regulatory subunit	14.2884	16.6438	15.1686	15.4695	17.6139	17.7276	#N/A	#N/A	#N/A	+
Gpnmb	Q99P91	2.79492	2.28258	Q99P91	Q99P91;Q8BVA0	GPNMB_MOUSE	Gpnmb	Transmembrane glycoprotein NMB	14.1666	13.5293	14.4525	14.074	16.4669	16.2095	#N/A	#N/A	#N/A	+
Rack1	P68040	1.65428	2.28264	P68040	P68040	RACK1_MOUSE	Rack1	Receptor of activated protein C kinase 1	20.1034	20.2682	20.8788	21.1819	23.7082	22.0732	#N/A	#N/A	#N/A	+
Alg2	Q9DBE8	1.46477	2.28523	Q9DBE8	Q9DBE8	ALG2_MOUSE	Alg2	Alpha-1,3/1,6-mannosyltransferase ALG2	14.6026	14.3957	14.0532	13.4501	17.4189	15.4024	#N/A	#N/A	#N/A	+
Acot9	Q32MW3	1.49836	2.28654	Q9R0X4	Q32MW3;Q9R0X4	ACOT9_MOUSE	Acot9	Acyl-coenzyme A thioesterase 9, mitochondrial	15.76	16.5087	16.6395	17.9656	19.2654	18.7446	#N/A	#N/A	#N/A	+
Sun1	F6RMJ1	1.77364	2.28695	F6RMJ1	F6RMJ1	F6RMJ1_MOUSE	Sun1	SUN domain-containing protein 1 (Fragment)	14.8178	13.9766	13.3126	14.9565	16.4653	16.6404	#N/A	#N/A	#N/A	+
Arhgap8	Q9CXP4	1.90534	2.28911	Q9CXP4	Q9CXP4	RHG08_MOUSE	Arhgap8	Rho GTPase-activating protein 8	12.9479	13.4562	13.7527	14.5137	16.2814	15.6321	#N/A	#N/A	#N/A	+
Eno1	P17182	2.03407	2.29074	P17182	P17182;Q6PHC1	ENOA_MOUSE	Eno1	Alpha-enolase	20.7476	20.2689	19.6769	20.6908	23.1507	22.1229	#N/A	#N/A	#N/A	+
Paics	Q9DCL9	1.77653	2.29078	Q9DCL9	Q9DCL9	PUR6_MOUSE	Paics	Multifunctional protein ADE2	16.9943	17.7916	16.9479	18.5799	19.8488	19.8896	#N/A	#N/A	#N/A	+
Nt5dc2	A0A2I3BRL0	1.60075	2.29179	A0A2I3BR81;A0A2I3BRL0	A0A2I3BRL0;A0A2I3BPH8;A0A2I3BR81	A0A2I3BR81_MOUSE;A0A2I3BRL0_MOUSE	Nt5dc2	5'-nucleotidase domain-containing 2	16.5403	18.1431	17.7357	18.3767	20.3759	19.6056	#N/A	#N/A	#N/A	+
Uchl3	P58321	2.07244	2.29396	Q9JKB1	P58321;Q9JKB1	UCHL3_MOUSE	Uchl3	Ubiquitin carboxyl-terminal hydrolase isozyme L3	14.6624	15.2287	14.8187	13.7685	17.0957	16.7314	#N/A	#N/A	#N/A	+
St13	Q99L47	1.66988	2.29648	Q99L47	Q99L47;F8WJK8	F10A1_MOUSE	St13	Hsc70-interacting protein	17.6223	18.179	16.8855	18.6284	20.5689	19.6817	#N/A	#N/A	#N/A	+
Gys1	Q9Z1E4	2.50219	2.303	Q9Z1E4	Q9Z1E4;A0A1B0GT92	GYS1_MOUSE	Gys1	Glycogen [starch] synthase, muscle	14.4885	14.2782	14.739	13.889	17.0471	16.2562	#N/A	#N/A	#N/A	+
Agps	Q8C0I1	2.03455	2.30369	Q8C0I1	Q8C0I1;H3BKN2;A2AL49;A2AL50	ADAS_MOUSE	Agps	Alkyldihydroxyacetonephosphate synthase, peroxisomal	14.9494	15.6718	15.4841	16.299	18.3201	17.4894	#N/A	#N/A	#N/A	+
Hsp90b1	P08113	2.09971	2.3057	P08113	P08113	ENPL_MOUSE	Hsp90b1	Endoplasmin	20.7706	21.4708	20.4342	21.6616	23.681	23.099	#N/A	#N/A	#N/A	+
Dus3l	A0A0R4IZY9	1.40872	2.31241	A0A0R4IZY9	A0A0R4IZY9	A0A0R4IZY9_MOUSE	Dus3l	tRNA-dihydrouridine(47) synthase [NAD(P)(+)]	15.7375	16.4088	14.2451	15.7481	18.3974	17.2972	#N/A	#N/A	#N/A	+
Kdsr	Q6GV12	2.34621	2.31376	Q6GV12	Q6GV12	KDSR_MOUSE	Kdsr	3-ketodihydrosphingosine reductase	14.3529	13.7767	13.4354	14.4686	16.5942	16.0501	#N/A	#N/A	#N/A	+
Mast4	Q811L6	1.95975	2.31416	Q811L6	Q811L6;E9QPR4;E9PWX8;A0A668KMA1;A0A0A6YXG1	MAST4_MOUSE	Mast4	Microtubule-associated serine/threonine-protein kinase 4	13.0235	13.4896	13.5486	14.063	16.5083	15.1824	#N/A	#N/A	#N/A	+
Dppa5a	Q9CQS7	1.83511	2.3154	Q9CQS7	Q9CQS7;P85965	DPA5A_MOUSE	Dppa5a	Developmental pluripotency-associated protein 5A	18.7391	18.5583	20.0525	19.3579	21.8868	21.0979	#N/A	#N/A	#N/A	+
Shcbp1	Q9Z179	1.31706	2.31714	Q9Z179	Q9Z179;A0A140LHK7	SHCBP_MOUSE	Shcbp1	SHC SH2 domain-binding protein 1	17.7786	17.397	17.8179	18.8186	21.391	19.1493	#N/A	#N/A	#N/A	+
Cdan1	Q8CC12	1.78979	2.31796	Q8CC12	Q8CC12;Z4YL55	CDAN1_MOUSE	Cdan1	Codanin-1	14.8996	13.2088	14.2128	13.7972	15.9739	16.7212	#N/A	#N/A	#N/A	+
Gsk3a	Q2NL51	2.18151	2.31843	Q2NL51	Q2NL51;D3Z7E5	GSK3A_MOUSE	Gsk3a	Glycogen synthase kinase-3 alpha	13.1891	14.2733	14.326	14.0099	16.6129	15.9231	#N/A	#N/A	#N/A	+
Trmt2a	Q8BNV1	2.35154	2.31945	Q8BNV1	Q8BNV1;E9PUQ7;Q3UYU2	TRM2A_MOUSE	Trmt2a	tRNA (uracil-5-)-methyltransferase homolog A	16.7525	16.6113	16.264	16.9969	19.5131	18.4382	#N/A	#N/A	#N/A	+
Strn	O55106	1.74238	2.32386	O55106	O55106;F6Z700;F8WH41	STRN_MOUSE	Strn	Striatin	13.7253	14.6993	13.1322	14.6902	16.6606	16.1106	#N/A	#N/A	#N/A	+
Srp68	Q8BMA6	1.68619	2.32551	Q8BMA6	Q8BMA6;A2AAN2	SRP68_MOUSE	Srp68	Signal recognition particle subunit SRP68	17.2288	19.0293	18.0434	18.6945	20.892	20.2571	#N/A	#N/A	#N/A	+
Hsf2	P38533	1.8041	2.32637	P38533	P38533;A0A1W2P8F8	HSF2_MOUSE	Hsf2	Heat shock factor protein 2	15.6065	15.1541	15.223	13.8455	17.3467	17.2205	#N/A	#N/A	#N/A	+
Ogdhl	B2RXT3	1.43704	2.32778	B2RXT3;E9Q7L0	B2RXT3;E9Q7L0	B2RXT3_MOUSE;E9Q7L0_MOUSE	Ogdhl	Ogdhl protein	16.2138	16.6192	15.474	17.7167	19.279	18.3884	#N/A	#N/A	#N/A	+
Atxn10	P28658	2.595	2.32919	P28658	P28658	ATX10_MOUSE	Atxn10	Ataxin-10	17.9764	18.3327	18.1186	18.6108	21.0417	20.1359	#N/A	#N/A	#N/A	+
Arcn1	Q5XJY5	2.449	2.32992	Q5XJY5	Q5XJY5	COPD_MOUSE	Arcn1	Coatomer subunit delta	17.2549	17.7165	17.2026	18.0073	20.2766	19.4739	#N/A	#N/A	#N/A	+
Tuba1a	P68369	2.17244	2.33236	P05213;P68369;P68373	P68369;P68373;P05213;A0A2R8VHF3	TBA1A_MOUSE;TBA1B_MOUSE;TBA1C_MOUSE	Tuba1a;Tuba1b;Tuba1c	Tubulin alpha-1B chain	23.0559	23.5766	24.2016	24.1901	26.3905	25.7863	#N/A	#N/A	#N/A	+
Gcn1	E9PVA8	2.32413	2.33289	E9PVA8	E9PVA8	GCN1_MOUSE	Gcn1	eIF-2-alpha kinase activator GCN1	17.4616	18.2247	17.846	18.6144	20.6554	20.0837	#N/A	#N/A	#N/A	+
Dhrs1	Q99L04	1.93672	2.33778	Q99L04	Q99L04	DHRS1_MOUSE	Dhrs1	Dehydrogenase/reductase SDR family member 1	14.9074	14.7525	14.6879	15.9158	17.9076	16.8998	#N/A	#N/A	#N/A	+
Eif3g	Q9Z1D1	2.09798	2.33912	Q9Z1D1	Q9Z1D1	EIF3G_MOUSE	Eif3g	Eukaryotic translation initiation factor 3 subunit G	16.7894	17.0218	16.5637	17.2847	19.9332	18.5748	#N/A	#N/A	#N/A	+
Eif4g1	Q6NZJ6	2.15132	2.34133	Q6NZJ6	Q6NZJ6;E9Q9E1;E9PVC5;A0A0J9YUS5;E9PVC6	IF4G1_MOUSE	Eif4g1	Eukaryotic translation initiation factor 4 gamma 1	18.5525	19.196	18.4707	19.2407	21.7662	20.6464	#N/A	#N/A	#N/A	+
Anxa3	O35639	1.94976	2.34394	O35639	O35639	ANXA3_MOUSE	Anxa3	Annexin A3	16.6416	16.1689	15.8272	17.4467	18.8911	18.839	#N/A	#N/A	#N/A	+
Strap	Q9Z1Z2	1.9925	2.34521	Q9Z1Z2	Q9Z1Z2	STRAP_MOUSE	Strap	Serine-threonine kinase receptor-associated protein	17.0961	17.3867	17.229	16.6582	20.1806	18.6948	#N/A	#N/A	#N/A	+
Tbrg4	Q91YM4	1.49297	2.34522	Q91YM4	Q91YM4	FAKD4_MOUSE	Tbrg4	FAST kinase domain-containing protein 4	16.1695	17.7425	17.6345	18.4323	20.0687	19.6111	#N/A	#N/A	#N/A	+
Flcn	Q8QZS3	1.80743	2.34773	Q8QZS3	Q8QZS3	FLCN_MOUSE	Flcn	Folliculin	13.8442	14.3525	14.9135	13.1028	16.2943	16.5077	#N/A	#N/A	#N/A	+
Klf9	O35739	2.14733	2.34846	O35739	O35739;Q8CEC4	KLF9_MOUSE	Klf9	Krueppel-like factor 9	13.427	13.8788	14.0364	13.1637	16.5485	15.4014	#N/A	#N/A	#N/A	+
Hoxc12	Q8K5B8	1.78339	2.34978	Q8K5B8	Q8K5B8	HXC12_MOUSE	Hoxc12	Homeobox protein Hox-C12	12.5609	13.6672	13.9918	13.3828	16.3577	15.1432	#N/A	#N/A	#N/A	+
Erlin2	Q8BFZ9	1.3812	2.35075	Q8BFZ9	Q8BFZ9;A0A1B0GSD8;A0A1B0GT70;A0A1B0GQZ0	ERLN2_MOUSE	Erlin2	Erlin-2	16.4682	17.2243	17.1032	18.8536	20.1272	19.399	#N/A	#N/A	#N/A	+
Ldha	P06151	1.46114	2.35088	P06151	P06151;A0A1B0GSX0;A0A1B0GSR9	LDHA_MOUSE	Ldha	L-lactate dehydrogenase A chain	18.1724	18.4892	18.4107	20.1186	20.6038	21.6934	#N/A	#N/A	#N/A	+
Qars1	Q8BML9	1.91479	2.35108	Q8BML9	Q8BML9;A0A140LID3;A0A140LIR0;D3Z158;A0A0A6YY08;A0A140LIN2;A0A140LJH2	SYQ_MOUSE	Qars1	Glutamine--tRNA ligase	16.4565	17.4255	16.9187	17.5902	20.0675	18.8301	#N/A	#N/A	#N/A	+
Eef1d	P57776	1.43563	2.35627	P57776	P57776;F6ZFU0;D3YY68;Q80T06;A0A0R4J1E2;Q91VK2;A0A0R4J1L2	EF1D_MOUSE	Eef1d	Elongation factor 1-delta	18.4439	18.4091	17.2785	18.5665	21.5365	19.5251	#N/A	#N/A	#N/A	+
Psmd13	Q9WVJ2	2.04374	2.35792	Q9WVJ2	Q9WVJ2;E9Q5I9;E9Q0U1	PSD13_MOUSE	Psmd13	26S proteasome non-ATPase regulatory subunit 13	18.1909	19.1286	18.1096	19.1846	21.4003	20.6224	#N/A	+	#N/A	+
Otud6b	Q8K2H2	1.41854	2.36101	Q8K2H2	Q8K2H2;A0A0A0MQF5;F6VDQ9	OTU6B_MOUSE	Otud6b	Deubiquitinase OTUD6B	15.3477	17.3094	15.6491	16.29	19.1972	17.823	#N/A	#N/A	#N/A	+
Rab5a	P35278	1.98862	2.36129	Q9CQD1	P35278;Q9CQD1;P61021;Q8C266	RAB5A_MOUSE	Rab5a	Ras-related protein Rab-5A	17.6579	18.4394	17.7838	19.0838	20.8529	20.352	#N/A	#N/A	#N/A	+
Psmb2	Q9R1P3	2.49248	2.36331	Q9R1P3	Q9R1P3	PSB2_MOUSE	Psmb2	Proteasome subunit beta type-2	18.1541	17.5284	18.5362	18.1162	20.1094	20.7847	#N/A	+	#N/A	+
Naa15	Q80UM3	1.79243	2.36516	Q80UM3	Q80UM3;A0A0A6YW80;A0A0A6YXF4;A0A0A6YX86;G3X8Y3	NAA15_MOUSE	Naa15	N-alpha-acetyltransferase 15, NatA auxiliary subunit	16.8459	17.6653	16.373	18.0963	19.7576	19.4629	#N/A	#N/A	#N/A	+
Sugt1	Q9CX34	2.08208	2.36569	Q9CX34	Q9CX34	SGT1_MOUSE	Sugt1	Protein SGT1 homolog	16.2574	16.462	15.9903	17.3007	19.2571	18.4795	#N/A	#N/A	#N/A	+
Wdr44	Q6NVE8	3.02103	2.36668	Q6NVE8	Q6NVE8	WDR44_MOUSE	Wdr44	WD repeat-containing protein 44	13.269	13.2357	13.6608	13.6992	16.1559	15.5098	#N/A	#N/A	#N/A	+
Cand2	Q6ZQ73	1.72417	2.36827	Q6ZQ73	Q6ZQ73	CAND2_MOUSE	Cand2	Cullin-associated NEDD8-dissociated protein 2	15.9208	16.6521	16.7462	17.8512	18.8837	19.438	#N/A	#N/A	#N/A	+
Ciapin1	Q8WTY4	1.42378	2.36869	Q8WTY4	Q8WTY4;F7BWP1	CPIN1_MOUSE	Ciapin1	Anamorsin	14.6752	16.1813	14.8408	15.4732	18.6073	16.7153	#N/A	#N/A	#N/A	+
Cnn3	Q9DAW9	1.53867	2.36895	Q9DAW9	Q9DAW9;A0A0G2JDV8	CNN3_MOUSE	Cnn3	Calponin-3	16.4924	17.4689	16.3086	17.8695	20.1045	18.7031	#N/A	#N/A	#N/A	+
Aldoa	P05064	1.60909	2.37299	P05064	P05064;D3YWI1;D3YV98;A6ZI47;A0A0U1RPT5;A0A0U1RPN8;D3Z510;A6ZI44	ALDOA_MOUSE	Aldoa	Fructose-bisphosphate aldolase A	19.452	18.3947	17.8452	19.6294	20.8513	21.5554	#N/A	#N/A	#N/A	+
Arf4	P61750	1.58556	2.3764	P61750	P61750;P84084;E9Q798	ARF4_MOUSE	Arf4	ADP-ribosylation factor 4	17.7161	18.4896	18.6704	19.2407	21.723	20.0882	#N/A	#N/A	#N/A	+
Rpl28	P41105	1.3181	2.3771	P41105	P41105	RL28_MOUSE	Rpl28	60S ribosomal protein L28	20.5634	18.9011	19.9444	21.4669	22.9929	22.1992	#N/A	#N/A	#N/A	+
Preb	Q9WUQ2	2.33635	2.37721	Q9WUQ2	Q9WUQ2;F6XLZ3;D3Z3S1	PREB_MOUSE	Preb	Prolactin regulatory element-binding protein	17.4535	17.1596	17.6022	17.8313	20.4728	19.3048	#N/A	#N/A	#N/A	+
Tfrc	Q62351	2.19884	2.37876	Q62351	Q62351;Q8C872	TFR1_MOUSE	Tfrc	Transferrin receptor protein 1	17.0771	16.2623	16.8847	17.4579	19.7176	18.8809	#N/A	#N/A	#N/A	+
Mthfd1	Q922D8	1.73918	2.38023	Q922D8	Q922D8;A0A1W2P733	C1TC_MOUSE	Mthfd1	C-1-tetrahydrofolate synthase, cytoplasmic	18.6463	19.6268	18.5736	19.5197	22.2126	20.7311	#N/A	#N/A	#N/A	+
Ak2	Q9WTP6	1.39362	2.38116	Q9WTP6	Q9WTP6	KAD2_MOUSE	Ak2	Adenylate kinase 2, mitochondrial	13.5507	14.8504	15.2444	13.4923	17.3649	15.9662	#N/A	#N/A	#N/A	+
Msn	P26041	1.99312	2.38163	P26041	P26041	MOES_MOUSE	Msn	Moesin	18.7602	17.7569	17.8114	19.0902	20.9391	20.5335	#N/A	#N/A	#N/A	+
Srprb	P47758	1.63787	2.386	P47758	P47758	SRPRB_MOUSE	Srprb	Signal recognition particle receptor subunit beta	16.1915	17.1494	18.0322	17.7468	20.0985	19.2335	#N/A	#N/A	#N/A	+
Ubap2	Q91VX2	2.00934	2.39081	Q91VX2	Q91VX2;A2AMY5	UBAP2_MOUSE	Ubap2	Ubiquitin-associated protein 2	14.2782	14.5735	13.7285	13.0435	16.4712	16.1222	#N/A	#N/A	#N/A	+
Snx2	Q9CWK8	2.27428	2.39135	Q9CWK8	Q9CWK8;Q9WV80;Q6NZD2	SNX2_MOUSE	Snx2	Sorting nexin-2	17.9571	18.5897	17.6055	18.3664	20.9874	20.0547	#N/A	#N/A	#N/A	+
Strn4	P58404	1.72263	2.39455	P58404	P58404;V9GXE7	STRN4_MOUSE	Strn4	Striatin-4	14.0925	14.1179	14.6564	12.7571	16.0323	16.5687	#N/A	#N/A	#N/A	+
Ppia	P17742	1.67529	2.39507	P17742	P17742;V9GX31;V9GXC1	PPIA_MOUSE	Ppia	Peptidyl-prolyl cis-trans isomerase A	21.6015	22.1266	20.931	21.3291	24.7575	23.0268	#N/A	#N/A	#N/A	+
Bcar3	Q9QZK2	1.44505	2.39615	Q9QZK2	Q9QZK2;A0A0G2JGV2;A0A0G2JFC0	BCAR3_MOUSE	Bcar3	Breast cancer anti-estrogen resistance protein 3 homolog	13.5202	12.9563	13.8565	15.2653	16.6606	15.9309	#N/A	#N/A	#N/A	+
Dpp3	Q99KK7	1.47968	2.39697	Q99KK7	Q99KK7;A0A494BA16;A0A494BBC1	DPP3_MOUSE	Dpp3	Dipeptidyl peptidase 3	15.0132	16.1342	16.5727	17.3776	18.459	18.8838	#N/A	#N/A	#N/A	+
Gorasp2	Q99JX3	1.39465	2.3989	Q99JX3	Q99JX3;A2ATI8;A2ATI9;A2ATI6	GORS2_MOUSE	Gorasp2	Golgi reassembly-stacking protein 2	12.8039	14.8717	14.3004	13.549	16.9884	15.5719	#N/A	#N/A	#N/A	+
Pcyt1a	Q811Q9	2.47332	2.40323	P49586	Q811Q9;P49586	PCY1A_MOUSE	Pcyt1a	Choline-phosphate cytidylyltransferase A	16.6551	16.4699	16.8017	17.3511	19.6464	18.799	#N/A	#N/A	#N/A	+
Rap1a	Q99JI6	1.4144	2.40574	P62835;Q99JI6	Q99JI6;P62835;A0A0G2JE52;A0A0G2JED9;A0A0G2JDL9	RAP1A_MOUSE;RAP1B_MOUSE	Rap1a;Rap1b	Ras-related protein Rap-1A	15.4487	17.0595	16.0102	17.2023	19.6152	18.0566	#N/A	#N/A	#N/A	+
Zbtb48	Q1H9T6	1.75278	2.40718	Q1H9T6	Q1H9T6	TZAP_MOUSE	Zbtb48	Telomere zinc finger-associated protein	12.922	13.561	13.3996	14.8439	15.9917	16.1859	#N/A	#N/A	#N/A	+
Hmgcs1	Q8JZK9	1.80039	2.41079	Q8JZK9	Q8JZK9	HMCS1_MOUSE	Hmgcs1	Hydroxymethylglutaryl-CoA synthase, cytoplasmic	17.4816	17.95	17.0382	17.3336	20.7224	19.0009	#N/A	#N/A	#N/A	+
Grb10	Q60760	1.60539	2.41445	Q60760	Q60760;Q5SUW3	GRB10_MOUSE	Grb10	Growth factor receptor-bound protein 10	13.9276	14.8176	14.2654	12.9329	16.9705	15.8301	#N/A	#N/A	#N/A	+
Anxa11	P97384	2.33963	2.41541	P97384	P97384;D3Z7U0	ANX11_MOUSE	Anxa11	Annexin A11	16.5218	16.7221	17.0699	17.3703	19.8476	18.8252	#N/A	#N/A	#N/A	+
Dennd4c	A6H8H2	2.46574	2.41946	A6H8H2	A6H8H2;E9Q449	DEN4C_MOUSE	Dennd4c	DENN domain-containing protein 4C	14.2948	13.1408	13.3362	13.8399	16.079	16.0657	#N/A	#N/A	#N/A	+
Cad	B2RQC6	1.66855	2.42064	B2RQC6	B2RQC6;G3UWN2;E9QAI5;E9QAT6	PYR1_MOUSE	Cad	CAD protein	18.5401	19.061	19.8823	19.5282	22.4821	20.865	#N/A	#N/A	#N/A	+
Pdxdc1	Q99K01	1.55885	2.42223	Q99K01	Q99K01;A0A0R4J034	PDXD1_MOUSE	Pdxdc1	Pyridoxal-dependent decarboxylase domain-containing protein 1	15.5197	17.4748	17.0676	17.4548	19.583	19.0199	#N/A	#N/A	#N/A	+
Acat1	Q8QZT1	1.64068	2.42238	Q8QZT1	Q8QZT1	THIL_MOUSE	Acat1	Acetyl-CoA acetyltransferase, mitochondrial	15.4943	14.9294	14.5628	13.9266	16.4006	17.9007	#N/A	#N/A	#N/A	+
Zbtb12	Q9Z150	2.20735	2.42273	Q9Z150	Q9Z150	Q9Z150_MOUSE	Zbtb12	Zinc finger and BTB domain-containing 12	13.8142	14.159	14.556	13.6024	15.9063	17.005	#N/A	#N/A	#N/A	+
Arhgap1	Q5FWK3	1.62658	2.42505	Q5FWK3	Q5FWK3;A2AH25	RHG01_MOUSE	Arhgap1	Rho GTPase-activating protein 1	16.1108	17.7999	16.5742	17.7508	19.8813	19.0866	#N/A	#N/A	#N/A	+
Rab7a	P51150	2.44526	2.42633	P51150	P51150;A0A0N4SVR6;A0A0N4SVG9	RAB7A_MOUSE	Rab7a	Ras-related protein Rab-7a	18.4228	18.5558	18.5936	19.4462	21.4822	20.8797	#N/A	#N/A	#N/A	+
Senp6	Q6P7W0	1.71267	2.42638	Q6P7W0	Q6P7W0;F6Z9A1;H3BJS8;H3BK20	SENP6_MOUSE	Senp6	Sentrin-specific protease 6	21.8806	19.9599	20.7084	21.4838	23.5275	23.3416	#N/A	#N/A	#N/A	+
Psmd11	Q8BG32	1.98613	2.42691	Q8BG32	Q8BG32;G3UYL8;G3UX15;G3UYI4;G3UYL3	PSD11_MOUSE	Psmd11	26S proteasome non-ATPase regulatory subunit 11	17.1679	18.0201	16.9311	18.1724	20.4323	19.5672	#N/A	+	#N/A	+
Hsph1	Q61699	2.34037	2.42825	Q61699	Q61699;E9Q0U7	HS105_MOUSE	Hsph1	Heat shock protein 105 kDa	18.718	19.0376	18.952	19.6604	22.0046	21.0359	#N/A	#N/A	#N/A	+
Gmps	Q3THK7	2.13106	2.42849	Q3THK7	Q3THK7	GUAA_MOUSE	Gmps	GMP synthase [glutamine-hydrolyzing]	18.7299	18.837	18.0642	19.3962	21.6057	20.765	#N/A	#N/A	#N/A	+
Usp9x	P70398	2.23497	2.43021	P70398	P70398;F8VPU6;E9PWA9;G3UY52;Q4FE56	USP9X_MOUSE	Usp9x	Probable ubiquitin carboxyl-terminal hydrolase FAF-X	17.5783	18.3563	17.6785	18.7175	20.8277	20.1981	#N/A	#N/A	#N/A	+
P4hb	P09103	2.00806	2.43025	P09103	P09103	PDIA1_MOUSE	P4hb	Protein disulfide-isomerase	17.5688	18.0359	17.0255	18.6256	20.4446	20.0438	#N/A	#N/A	#N/A	+
Ptges3	Q9R0Q7	1.65775	2.43092	Q9R0Q7	Q9R0Q7;D3Z7C6	TEBP_MOUSE	Ptges3	Prostaglandin E synthase 3	17.4888	18.5526	17.6064	19.038	21.1935	20.0112	#N/A	#N/A	#N/A	+
Macf1	A0A0A0MQH5	2.68084	2.43478	A0A0A0MQH5	A0A0A0MQH5	A0A0A0MQH5_MOUSE	Macf1	Microtubule-actin cross-linking factor 1 (Fragment)	13.1633	12.8419	13.842	13.6439	15.7407	15.8743	#N/A	#N/A	#N/A	+
Prodh	Q9WU79	2.22978	2.43627	Q9WU79	Q9WU79;A0A0R4J1T9	PROD_MOUSE	Prodh	Proline dehydrogenase 1, mitochondrial	14.23	13.3643	13.2433	14.132	16.5818	15.7756	#N/A	#N/A	#N/A	+
Atp5f1c	Q91VR2	1.45554	2.43678	Q91VR2	Q91VR2;A2AKV2;A2AKV3;A2AKU9;A2AKV1;Q8C2Q8	ATPG_MOUSE	Atp5f1c	ATP synthase subunit gamma, mitochondrial	16.0055	17.555	16.9316	18.4392	19.8523	19.4869	#N/A	#N/A	#N/A	+
Pdhb	Q9D051	1.49774	2.44204	Q9D051	Q9D051	ODPB_MOUSE	Pdhb	Pyruvate dehydrogenase E1 component subunit beta, mitochondrial	16.7137	17.5605	17.3539	19.0277	20.3951	19.8169	#N/A	#N/A	#N/A	+
Tuba3a	P05214	2.04175	2.44573	P05214	P05214;P68369;P68373;P05213;A0A2R8VHF3	TBA3_MOUSE	Tuba3a	Tubulin alpha-3 chain	21.2647	21.8636	22.3472	22.819	24.7375	24.3012	#N/A	#N/A	#N/A	+
Cldn3	Q9Z0G9	1.92952	2.44702	Q9Z0G9	Q9Z0G9	CLD3_MOUSE	Cldn3	Claudin-3	13.9407	13.5211	13.0999	14.7894	16.0675	16.5021	#N/A	#N/A	#N/A	+
Cct8	P42932	2.47634	2.44746	P42932	P42932;H3BL49	TCPQ_MOUSE	Cct8	T-complex protein 1 subunit theta	19.4934	20.0716	19.6705	20.328	22.7784	21.8983	#N/A	#N/A	#N/A	+
Anp32e	P97822	2.11518	2.45065	P97822	P97822;E9Q5H2;E9Q0X5;E9PZF5	AN32E_MOUSE	Anp32e	Acidic leucine-rich nuclear phosphoprotein 32 family member E	17.6547	18.2816	17.0118	17.7193	20.6118	19.6232	#N/A	#N/A	#N/A	+
Mrm2	Q9CPY0	2.65429	2.45269	Q9CPY0	Q9CPY0	MRM2_MOUSE	Mrm2	rRNA methyltransferase 2, mitochondrial	12.9505	13.4839	13.7892	13.5238	15.5099	16.2691	#N/A	#N/A	#N/A	+
Canx	P35564	1.58356	2.45367	P35564	P35564	CALX_MOUSE	Canx	Calnexin	18.2494	18.717	18.1433	19.5971	21.9622	20.2985	#N/A	#N/A	#N/A	+
Larp4	Q8BWW4	2.81151	2.45399	Q8BWW4	Q8BWW4;E9Q066;A0A2R8VKL5;A0A2R8W6Y5;G3X9Q6	LARP4_MOUSE	Larp4	La-related protein 4	17.3871	18.007	17.9996	18.4118	20.4699	20.3409	#N/A	#N/A	#N/A	+
Ube2d2	P62838	2.12061	2.45789	P61079;P62838	P62838;Q6ZWY6;P61079;A0A0G2JGL0;A0A494BA56;A0A0G2JE32;A0A494BAN1	UB2D2_MOUSE;UB2D3_MOUSE	Ube2d2;Ube2d3	Ubiquitin-conjugating enzyme E2 D3	18.319	18.5873	17.9201	19.2499	21.4009	20.553	#N/A	#N/A	#N/A	+
Neurl4	Q5NCX5	1.57287	2.45805	Q5NCX5	Q5NCX5;H3BJZ3;H3BK72;F6WND1	NEUL4_MOUSE	Neurl4	Neuralized-like protein 4	12.9394	14.6455	15.1573	14.0059	16.5702	16.72	#N/A	#N/A	#N/A	+
Dnpep	Q9Z2W0	2.27806	2.46033	Q9Z2W0	Q9Z2W0;Q3TVK3;Q8BPW9	DNPEP_MOUSE	Dnpep	Aspartyl aminopeptidase	13.3148	13.502	13.6945	14.4412	15.7924	16.6045	#N/A	#N/A	#N/A	+
Eif3f	Q9DCH4	1.62996	2.46082	Q9DCH4	Q9DCH4	EIF3F_MOUSE	Eif3f	Eukaryotic translation initiation factor 3 subunit F	17.5113	17.9972	17.3108	18.9506	21.0869	19.7197	#N/A	#N/A	#N/A	+
Oxct1	Q9D0K2	2.25473	2.46367	Q9D0K2	Q9D0K2;Q3UJQ9	SCOT1_MOUSE	Oxct1	Succinyl-CoA:3-ketoacid coenzyme A transferase 1, mitochondrial	14.9877	14.6306	14.7837	15.9107	17.3097	17.774	#N/A	#N/A	#N/A	+
Gm21293	E9PZY4	1.36205	2.46735	E9PX25;E9PZY4;E9Q4G9;J3QP73;L7N2C4;M0QWR4;M0QWS9	E9PZY4;M0QWS9;M0QWR4;E9PX25;E9Q4G9;J3QP73;L7N2C4	E9PX25_MOUSE;E9PZY4_MOUSE;E9Q4G9_MOUSE;J3QP73_MOUSE;L7N2C4_MOUSE;M0QWR4_MOUSE;M0QWS9_MOUSE	Gm21293;Gm4302;Gm4307;Gm4340;Gm6763	Predicted gene 4302	19.0743	17.5854	19.9392	19.5137	22.0746	20.9163	#N/A	#N/A	#N/A	+
Cox6b1	P56391	1.38839	2.46741	P56391	P56391;A0A140LIU3	CX6B1_MOUSE	Cox6b1	Cytochrome c oxidase subunit 6B1	14.4207	12.702	14.9402	13.1914	16.7309	15.8311	#N/A	#N/A	#N/A	+
Eif3b	Q8JZQ9	2.37876	2.46869	Q8JZQ9	Q8JZQ9	EIF3B_MOUSE	Eif3b	Eukaryotic translation initiation factor 3 subunit B	17.4909	18.0592	17.1225	17.8016	20.5617	19.6129	#N/A	#N/A	#N/A	+
Irf3	P70671	2.08732	2.47222	P70671	P70671;A0A140LHE6	IRF3_MOUSE	Irf3	Interferon regulatory factor 3	13.4359	12.7325	13.8844	14.2592	16.2471	15.8533	#N/A	#N/A	#N/A	+
Ammecr1	Q9JHT5	1.41235	2.47241	Q8JZZ6;Q9JHT5	Q9JHT5;Q8JZZ6;A0A3Q4EHL9	AMERL_MOUSE;AMMR1_MOUSE	Ammecr1;Ammecr1l	AMMECR1-like protein	16.1879	14.9712	14.3286	13.9175	17.8712	16.7761	#N/A	#N/A	#N/A	+
Mars1	Q68FL6	2.26445	2.47242	Q68FL6	Q68FL6;E9QB02	SYMC_MOUSE	Mars1	Methionine--tRNA ligase, cytoplasmic	19.0949	19.8456	19.208	20.2027	22.4196	21.7008	#N/A	#N/A	#N/A	+
Dglucy	Q8BH86	1.46791	2.47295	Q8BH86	Q8BH86;E9QMK9	GLUCM_MOUSE	Dglucy	D-glutamate cyclase, mitochondrial	13.643	14.2613	14.1081	15.9881	16.7515	17.1947	#N/A	#N/A	#N/A	+
Rnh1	Q91VI7	1.65616	2.47591	Q91VI7	Q91VI7;A0A1B0GRG4;A0A1B0GRY7;A0A1B0GSG5	RINI_MOUSE	Rnh1	Ribonuclease inhibitor	18.1096	17.6243	16.8803	18.7899	20.8431	19.8108	#N/A	#N/A	#N/A	+
Dnaaf5	B9EJR8	1.93888	2.47651	B9EJR8	B9EJR8;B2RY24	DAAF5_MOUSE	Dnaaf5	Dynein assembly factor 5, axonemal	16.9079	17.6766	17.199	18.3652	20.4928	19.5347	#N/A	#N/A	#N/A	+
Psmd1	Q3TXS7	2.07856	2.47775	Q3TXS7	Q3TXS7	PSMD1_MOUSE	Psmd1	26S proteasome non-ATPase regulatory subunit 1	17.8089	18.2575	17.3968	18.5188	21.0463	19.9002	#N/A	+	#N/A	+
Prune1	Q8BIW1	1.98851	2.48363	Q8BIW1	Q8BIW1	PRUN1_MOUSE	Prune1	Exopolyphosphatase PRUNE1	16.721	17.5587	16.6302	17.663	20.2149	19.0388	#N/A	#N/A	#N/A	+
Ppm1b	P36993	1.44069	2.48539	P36993	P36993;Q99NF7	PPM1B_MOUSE	Ppm1b	Protein phosphatase 1B	14.5411	14.0735	13.4337	12.9881	17.2493	15.2397	#N/A	#N/A	#N/A	+
Zfyve26	Q5DU37	1.55001	2.48623	Q5DU37	Q5DU37	ZFY26_MOUSE	Zfyve26	Zinc finger FYVE domain-containing protein 26	14.5315	13.1947	14.636	13.1717	17.057	15.6824	#N/A	#N/A	#N/A	+
Rars1	Q9D0I9	2.22375	2.48924	Q9D0I9	Q9D0I9	SYRC_MOUSE	Rars1	Arginine--tRNA ligase, cytoplasmic	18.358	18.6808	18.0371	18.5587	21.5787	20.2171	#N/A	#N/A	#N/A	+
Uba6	Q8C7R4	1.83571	2.49029	Q8C7R4	Q8C7R4;D3Z061	UBA6_MOUSE	Uba6	Ubiquitin-like modifier-activating enzyme 6	15.6354	17.1282	16.1773	17.1582	19.3827	18.6474	#N/A	#N/A	#N/A	+
Mrps28	Q9CY16	2.79259	2.49137	Q9CY16	Q9CY16	RT28_MOUSE	Mrps28	28S ribosomal protein S28, mitochondrial	16.7475	17.0046	16.9656	16.3171	19.6212	18.879	#N/A	#N/A	#N/A	+
Pomgnt2	Q8BW41	1.99845	2.49317	Q8BW41	Q8BW41	PMGT2_MOUSE	Pomgnt2	Protein O-linked-mannose beta-1,4-N-acetylglucosaminyltransferase 2	17.8757	17.929	18.512	19.4312	20.9328	20.9275	#N/A	#N/A	#N/A	+
Eef1a1	P10126	2.06501	2.49466	P10126	P10126;D3Z3I8;D3YZ68	EF1A1_MOUSE	Eef1a1	Elongation factor 1-alpha 1	24.3559	24.7403	25.6466	25.0127	27.9586	26.9085	#N/A	#N/A	#N/A	+
Pkn2	Q8BWW9	2.49444	2.50241	Q8BWW9	Q8BWW9;G3UXH4;G3UZM9	PKN2_MOUSE	Pkn2	Serine/threonine-protein kinase N2	14.6844	15.9072	15.5759	15.357	17.7514	18.0157	#N/A	#N/A	#N/A	+
Guk1	Q64520	1.47742	2.50282	Q64520	Q64520;E9Q7K1	KGUA_MOUSE	Guk1	Guanylate kinase	15.1061	16.4375	15.6365	15.7991	19.34	17.1552	#N/A	#N/A	#N/A	+
Bzw2	Q91VK1	2.559	2.50327	Q91VK1	Q91VK1;A0A1Y7VM47;A0A1Y7VIU9;A0A1Y7VJ43	BZW2_MOUSE	Bzw2	Basic leucine zipper and W2 domain-containing protein 2	17.9285	18.2306	17.8685	18.3366	21.1493	20.0393	#N/A	#N/A	#N/A	+
Slc7a6os	Q7TPE5	1.482	2.50399	Q7TPE5	Q7TPE5	S7A6O_MOUSE	Slc7a6os	Probable RNA polymerase II nuclear localization protein SLC7A6OS	15.4141	16.2872	15.0161	15.4315	19.1388	16.9437	#N/A	#N/A	#N/A	+
Dda1	Q9D9Z5	1.6159	2.50558	Q9D9Z5	Q9D9Z5	DDA1_MOUSE	Dda1	DET1- and DDB1-associated protein 1	13.0293	12.9677	13.9352	14.1557	16.9117	15.1434	#N/A	#N/A	#N/A	+
Dhcr24	Q8VCH6	2.19723	2.50862	Q8VCH6	Q8VCH6	DHC24_MOUSE	Dhcr24	Delta(24)-sterol reductase	17.7678	17.1281	17.7272	18.4931	20.6665	19.9089	#N/A	#N/A	#N/A	+
Fig4	Q91WF7	1.70898	2.51089	Q91WF7	Q91WF7	FIG4_MOUSE	Fig4	Polyphosphoinositide phosphatase	12.9783	12.8072	13.8339	14.3935	16.6055	15.4228	#N/A	#N/A	#N/A	+
Bckdha	P50136	1.54375	2.51496	P50136	P50136;Q3U3J1	ODBA_MOUSE	Bckdha	2-oxoisovalerate dehydrogenase subunit alpha, mitochondrial	15.7915	17.3441	16.8022	18.1658	19.4119	19.6698	#N/A	#N/A	#N/A	+
Aars1	Q8BGQ7	1.94375	2.51672	Q8BGQ7	Q8BGQ7	SYAC_MOUSE	Aars1	Alanine--tRNA ligase, cytoplasmic	18.0764	19.1338	18.0057	19.3901	21.478	20.8585	#N/A	#N/A	#N/A	+
Dstn	Q9R0P5	2.73405	2.51693	Q9R0P5	Q9R0P5	DEST_MOUSE	Dstn	Destrin	18.6739	18.2906	18.4229	19.2014	21.4322	20.8961	#N/A	#N/A	#N/A	+
Hsp90aa1	P07901	2.03657	2.51721	P07901	P07901	HS90A_MOUSE	Hsp90aa1	Heat shock protein HSP 90-alpha	21.2185	22.1835	20.8778	21.8118	24.5352	23.545	#N/A	#N/A	#N/A	+
Tuba4a	P68369	2.19288	2.52389	P68368	P68369;P68373;P68368;Q3UX10;P05213;A0A0A0MQA5	TBA4A_MOUSE	Tuba4a	Tubulin alpha-4A chain	21.8052	21.8568	22.4439	22.8811	25.2487	24.2926	#N/A	#N/A	#N/A	+
Itgb4	A2A863	1.33159	2.52396	A2A863	A2A863;A2A864	ITB4_MOUSE	Itgb4	Integrin beta-4	14.3594	12.0693	12.9172	14.1164	16.5072	15.2719	#N/A	#N/A	#N/A	+
Fkbp8	O35465	3.41907	2.52678	O35465	O35465;F6WP10	FKBP8_MOUSE	Fkbp8	Peptidyl-prolyl cis-trans isomerase FKBP8	16.3536	17.0237	16.5781	16.8149	19.3336	19.1051	#N/A	#N/A	#N/A	+
Psmc4	P54775	1.97264	2.52843	P54775	P54775;A0A140LIZ5	PRS6B_MOUSE	Psmc4	26S proteasome regulatory subunit 6B	17.8285	18.4902	18.8133	18.9073	21.7287	20.3478	#N/A	+	#N/A	+
Efl1	Q8C0D5	2.86984	2.53022	Q8C0D5	Q8C0D5	EFL1_MOUSE	Efl1	Elongation factor-like GTPase 1	17.3982	17.5928	16.7929	17.077	20.033	19.4579	#N/A	#N/A	#N/A	+
Lonp1	Q8CGK3	1.51398	2.53411	Q8CGK3	Q8CGK3	LONM_MOUSE	Lonp1	Lon protease homolog, mitochondrial	18.6162	18.8567	17.6654	20.1404	21.5437	21.1639	#N/A	#N/A	#N/A	+
Nudcd2	Q9CQ48	1.72864	2.53442	Q9CQ48	Q9CQ48;E0CYQ2	NUDC2_MOUSE	Nudcd2	NudC domain-containing protein 2	17.662	18.0971	17.7578	19.2114	21.3579	20.0751	#N/A	#N/A	#N/A	+
Mat2a	Q3THS6	1.66035	2.53691	Q3THS6	Q3THS6;A0A0U1RNT6;A0A0U1RQ95;A0A0U1RNK6	METK2_MOUSE	Mat2a	S-adenosylmethionine synthase isoform type-2	18.2195	19.278	19.9657	19.5866	22.4684	21.1303	#N/A	#N/A	#N/A	+
Lipt1	Q8VCM4	3.72197	2.54269	Q8VCM4	Q8VCM4;D3Z093;D3Z2L3;D3Z7N1	LIPT_MOUSE	Lipt1	Lipoyltransferase 1, mitochondrial	16.8749	16.666	16.5022	16.7428	19.4891	18.9893	#N/A	#N/A	#N/A	+
Ptpn12	P35831	2.32732	2.54577	P35831	P35831	PTN12_MOUSE	Ptpn12	Tyrosine-protein phosphatase non-receptor type 12	13.4018	14.0376	14.6296	13.5315	16.7025	16.1893	#N/A	#N/A	#N/A	+
Cluh	Q5SW19	1.91291	2.54615	Q5SW19	Q5SW19;Z4YLI8;A0A0R4J140	CLU_MOUSE	Cluh	Clustered mitochondria protein homolog	16.2045	17.2364	16.7388	17.7155	20.0522	18.9877	#N/A	#N/A	#N/A	+
Hmgcl	P38060	1.34987	2.54803	P38060	P38060	HMGCL_MOUSE	Hmgcl	Hydroxymethylglutaryl-CoA lyase, mitochondrial	15.0497	15.1431	12.7186	14.9731	17.1669	16.8714	#N/A	#N/A	#N/A	+
Med22	Q62276	1.33416	2.55235	Q62276	Q62276;A2ALA4	MED22_MOUSE	Med22	Mediator of RNA polymerase II transcription subunit 22	15.8118	13.519	14.1808	13.9554	17.7136	16.1246	#N/A	#N/A	#N/A	+
Pdk3	Q922H2	1.48897	2.55276	Q922H2	Q922H2	PDK3_MOUSE	Pdk3	[Pyruvate dehydrogenase (acetyl-transferring)] kinase isozyme 3, mitochondrial	16.1231	16.269	15.8107	14.1679	18.6681	17.6228	#N/A	#N/A	#N/A	+
Plaa	P27612	1.87494	2.55434	P27612	P27612	PLAP_MOUSE	Plaa	Phospholipase A-2-activating protein	15.9766	17.3347	16.1303	17.1947	19.6895	18.7373	#N/A	#N/A	#N/A	+
Ipo4	Q8VI75	2.09019	2.55519	Q8VI75	Q8VI75;Q5U4C5	IPO4_MOUSE	Ipo4	Importin-4	17.5528	18.407	18.5693	18.8777	21.4035	20.4103	#N/A	#N/A	#N/A	+
Glud1	P26443	1.51212	2.55545	P26443	P26443	DHE3_MOUSE	Glud1	Glutamate dehydrogenase 1, mitochondrial	17.7297	18.3177	17.7961	19.9457	20.839	21.1665	#N/A	#N/A	#N/A	+
Otud4	B2RRE7	2.393	2.55658	B2RRE7	B2RRE7;A0A0R4J260	OTUD4_MOUSE	Otud4	OTU domain-containing protein 4	20.1188	18.9841	19.3188	19.936	22.4201	21.8719	#N/A	#N/A	#N/A	+
Akr1b1	P45376	2.53162	2.55774	P45376	P45376	ALDR_MOUSE	Akr1b1	Aldo-keto reductase family 1 member B1	18.956	19.1797	18.6915	19.3206	22.1455	21.0439	#N/A	#N/A	#N/A	+
Edc4	Q3UJB9	2.37016	2.55821	Q3UJB9	Q3UJB9;A0A0R4J1Q0;D6RE33;F6V5I7;F6ZJ27;G5E896	EDC4_MOUSE	Edc4	Enhancer of mRNA-decapping protein 4	17.8052	18.2704	18.0774	18.588	21.3329	20.154	#N/A	#N/A	#N/A	+
EEF1AKNMT	Q91YR5	2.08308	2.55862	Q91YR5	Q91YR5;H3BLQ8	EFNMT_MOUSE	EEF1AKNMT	eEF1A lysine and N-terminal methyltransferase	15.0705	16.4198	15.9662	15.7704	18.8809	17.8498	#N/A	#N/A	#N/A	+
Tmed10	Q9D1D4	1.3898	2.56028	Q9D1D4	Q9D1D4;A0A1Y7VM54	TMEDA_MOUSE	Tmed10	Transmembrane emp24 domain-containing protein 10	12.5467	14.779	14.0624	14.5998	15.9032	17.2113	#N/A	#N/A	#N/A	+
Rhoa	Q62159	1.60863	2.56265	Q9QUI0	Q62159;Q9QUI0;P62746;A0A0A6YXF6;H3BL56;A0A0G2JEP8;Q9CR99	RHOA_MOUSE	Rhoa	Transforming protein RhoA	14.5655	16.3667	15.6764	16.5896	18.7838	17.9406	#N/A	#N/A	#N/A	+
Coro1a	O89053	1.86685	2.56896	O89053	O89053	COR1A_MOUSE	Coro1a	Coronin-1A	13.3473	13.5216	14.0159	13.0758	16.9299	15.1883	#N/A	#N/A	#N/A	+
Get3	O54984	2.22581	2.569	O54984	O54984	GET3_MOUSE	Get3	ATPase GET3	19.7573	20.1912	20.0764	20.8747	23.329	22.2588	#N/A	#N/A	#N/A	+
Srpra	Q9DBG7	1.37853	2.56949	Q9DBG7	Q9DBG7;A0A1L1SSI7	SRPRA_MOUSE	Srpra	Signal recognition particle receptor subunit alpha	13.9514	15.4206	15.3929	16.2581	18.6267	17.0238	#N/A	#N/A	#N/A	+
Slc4a7	Q8BTY2	2.99039	2.57174	Q8BTY2	Q8BTY2;I1VGT6;I1VGT4;A0A286YCX8;A0A286YCS4;D3Y273;A0A286YDJ7;A0A286YD46;D3Y272;A0A286YDR1;A0A286YDK8;A0A286YCX2;J9RDH0;J9RV59;H6WZF5;F8VQC9;H6WZ45;I1VGT5;E3UVT8;E3UVT9	S4A7_MOUSE	Slc4a7	Sodium bicarbonate cotransporter 3	14.0414	14.3583	14.0902	14.789	16.637	17.1459	#N/A	#N/A	#N/A	+
Mast3	Q3U214	2.19849	2.57244	Q3U214	Q3U214;A0A1D5RM97	MAST3_MOUSE	Mast3	Microtubule-associated serine/threonine-protein kinase 3	13.6238	13.9197	12.8198	13.7983	16.6362	15.5895	#N/A	#N/A	#N/A	+
Apeh	Q8R146	1.52104	2.57321	Q8R146	Q8R146;A0A0A6YXV0;A0A0R4J107	APEH_MOUSE	Apeh	Acylamino-acid-releasing enzyme	13.5495	14.9644	13.6143	15.0315	16.0735	17.6527	#N/A	#N/A	#N/A	+
Hsp90ab1	P07901	1.99225	2.57975	P11499	P07901;P11499;E9Q3D6	HS90B_MOUSE	Hsp90ab1	Heat shock protein HSP 90-beta	22.8431	23.3805	22.1866	23.1735	26.1367	24.8146	#N/A	#N/A	#N/A	+
Eif4g2	Q62448	2.1963	2.58156	Q62448	Q62448;G3XA17;F7CBP1	IF4G2_MOUSE	Eif4g2	Eukaryotic translation initiation factor 4 gamma 2	17.4104	18.1964	17.3531	18.0856	20.94	19.7459	#N/A	#N/A	#N/A	+
Eif5a	P63242	2.05188	2.58178	P63242	P63242;Q8BGY2;A0A0A0MQM0	IF5A1_MOUSE	Eif5a	Eukaryotic translation initiation factor 5A-1	18.2831	18.7729	18.4665	18.359	21.8968	20.2075	#N/A	#N/A	#N/A	+
Colgalt1	Q8K297	1.90224	2.58181	Q8K297	Q8K297	GT251_MOUSE	Colgalt1	Procollagen galactosyltransferase 1	17.8789	17.6916	16.4801	18.3529	20.2302	20.1352	#N/A	#N/A	#N/A	+
Psmc3	O88685	1.95887	2.58333	O88685	O88685;B7ZCF1;F6Q2E3;A0A087WPH7	PRS6A_MOUSE	Psmc3	26S proteasome regulatory subunit 6A	18.2261	18.7203	18.3485	19.8155	21.6809	21.041	#N/A	+	#N/A	+
Mrpl39	Q9JKF7	1.75541	2.58798	Q9JKF7	Q9JKF7	RM39_MOUSE	Mrpl39	39S ribosomal protein L39, mitochondrial	14.0443	13.296	15.0703	13.8248	16.0593	17.2343	#N/A	#N/A	#N/A	+
Aplp2	Q06335	2.54987	2.58912	Q06335	Q06335;A0A1L1SS44;Q60709	APLP2_MOUSE	Aplp2	Amyloid-like protein 2	13.6386	12.8762	13.463	14.0789	16.3166	15.89	#N/A	#N/A	#N/A	+
Rab11a	P62492	1.76406	2.58971	P46638;P62492	P62492;P46638;F8WGS1;E9Q3P9;G3UY29	RB11A_MOUSE;RB11B_MOUSE	Rab11a;Rab11b	Ras-related protein Rab-11B	18.1104	17.6024	16.4855	18.2156	20.6641	19.7223	#N/A	#N/A	#N/A	+
Tln2	Q71LX4	2.50881	2.5904	Q71LX4	Q71LX4;A0A1L1SQ51;E9PUM4	TLN2_MOUSE	Tln2	Talin-2	13.5768	13.4052	13.4372	13.6635	16.7575	15.4647	#N/A	#N/A	#N/A	+
Pycr2	Q922W5	4.02152	2.59425	Q922Q4	Q922W5;Q922Q4	P5CR2_MOUSE	Pycr2	Pyrroline-5-carboxylate reductase 2	16.3257	16.0758	15.956	16.4224	18.838	18.7404	#N/A	#N/A	#N/A	+
Gfm2	Q8R2Q4	1.32521	2.59561	Q8R2Q4	Q8R2Q4;E9Q7N5;Q8C1C2	RRF2M_MOUSE	Gfm2	Ribosome-releasing factor 2, mitochondrial	16.8643	15.3856	15.0207	14.5585	18.9189	17.1869	#N/A	#N/A	#N/A	+
Agfg2	Q80WC7	2.35394	2.59968	Q80WC7	Q80WC7;Q3U2K8;Q3TBU7	AGFG2_MOUSE	Agfg2	Arf-GAP domain and FG repeat-containing protein 2	14.2307	12.9869	13.4521	13.8645	16.561	15.9055	#N/A	#N/A	#N/A	+
Fkbp9	Q9Z247	2.27708	2.60016	Q9Z247	Q9Z247	FKBP9_MOUSE	Fkbp9	Peptidyl-prolyl cis-trans isomerase FKBP9	16.5135	17.1247	16.6582	17.0487	20.1155	18.7574	#N/A	#N/A	#N/A	+
Hspa9	P38647	1.97902	2.60257	P38647	P38647	GRP75_MOUSE	Hspa9	Stress-70 protein, mitochondrial	20.402	20.7213	19.8187	21.5963	23.461	23.0132	#N/A	#N/A	#N/A	+
Hsd17b8	P50171	2.5489	2.60317	P50171	P50171;A0A494BAF4;A0A494BA51;G3UX44	DHB8_MOUSE	Hsd17b8	Estradiol 17-beta-dehydrogenase 8	13.5021	13.2398	14.4063	13.7077	16.0981	16.5362	#N/A	#N/A	#N/A	+
Hyou1	Q9JKR6	1.60713	2.60692	Q9JKR6	Q9JKR6;A0A1L1SQ34;E0CYZ2	HYOU1_MOUSE	Hyou1	Hypoxia up-regulated protein 1	16.4579	17.6541	16.393	18.4297	19.9612	19.72	#N/A	#N/A	#N/A	+
Mipep	A6H611	1.85209	2.60699	A6H611	A6H611;A0A286YDC5	MIPEP_MOUSE	Mipep	Mitochondrial intermediate peptidase	12.767	14.269	14.0067	14.5231	16.8642	16.1327	#N/A	#N/A	#N/A	+
Nubp2	Q9R061	1.52226	2.61074	Q9R061	Q9R061;A0A3Q4EGB1;A0A3Q4EGU9;A0A3Q4L2S1;A0A3Q4EIH1	NUBP2_MOUSE	Nubp2	Cytosolic Fe-S cluster assembly factor NUBP2	14.1925	14.5092	16.168	16.1481	17.743	17.9873	#N/A	#N/A	#N/A	+
Sgpl1	Q8R0X7	2.97736	2.61126	Q8R0X7	Q8R0X7;D6REF7	SGPL1_MOUSE	Sgpl1	Sphingosine-1-phosphate lyase 1	16.4199	16.7207	16.7487	17.2656	19.6592	19.1407	#N/A	#N/A	#N/A	+
Glrx5	Q80Y14	2.44237	2.61349	Q80Y14	Q80Y14;A0A1Y7VN70	GLRX5_MOUSE	Glrx5	Glutaredoxin-related protein 5, mitochondrial	13.5365	13.2942	14.3877	13.9116	16.0147	16.7773	#N/A	#N/A	#N/A	+
Urod	P70697	2.04139	2.62027	P70697	P70697;A0A0A0MQG7	DCUP_MOUSE	Urod	Uroporphyrinogen decarboxylase	13.9966	13.3835	13.7734	15.0182	16.9586	16.3678	#N/A	#N/A	#N/A	+
Slc2a3	P32037	1.57426	2.62267	P32037	P32037	GTR3_MOUSE	Slc2a3	Solute carrier family 2, facilitated glucose transporter member 3	13.8283	14.7508	14.0331	14.2203	15.6781	17.9835	#N/A	#N/A	#N/A	+
Pkm	P52480	2.08245	2.62272	P52480	P52480	KPYM_MOUSE	Pkm	Pyruvate kinase PKM	21.5861	20.9489	20.3769	21.8734	24.1424	23.4957	#N/A	#N/A	#N/A	+
Tbcb	Q9D1E6	1.80156	2.62462	Q9D1E6	Q9D1E6	TBCB_MOUSE	Tbcb	Tubulin-folding cofactor B	16.7322	16.7914	15.8648	16.9317	20.089	18.3203	#N/A	#N/A	#N/A	+
Nagk	Q9QZ08	1.3663	2.62462	Q9QZ08	Q9QZ08;Q9D997	NAGK_MOUSE	Nagk	N-acetyl-D-glucosamine kinase	14.2035	13.133	13.9969	15.7155	16.2415	17.5322	#N/A	#N/A	#N/A	+
Pdcl	Q9DBX2	1.47989	2.63261	Q9DBX2	Q9DBX2;A2AVP3	PHLP_MOUSE	Pdcl	Phosducin-like protein	16.0126	16.3181	14.2657	16.7687	18.5887	18.359	#N/A	#N/A	#N/A	+
Vps26a	P40336	1.88865	2.63339	P40336	P40336	VP26A_MOUSE	Vps26a	Vacuolar protein sorting-associated protein 26A	17.6894	17.2344	16.5998	18.2551	20.603	19.5531	#N/A	#N/A	#N/A	+
Palm3	A2TJV2	1.43785	2.63577	A2TJV2	A2TJV2	PALM3_MOUSE	Palm3	Paralemmin-3	15.89	17.3917	15.6744	17.2164	20.0506	18.3072	#N/A	#N/A	#N/A	+
Prdx4	O08807	2.03395	2.63667	O08807	O08807;B1AZS9	PRDX4_MOUSE	Prdx4	Peroxiredoxin-4	20.3961	20.6159	20.131	21.09	23.9622	22.4277	#N/A	#N/A	#N/A	+
Pfas	Q5SUR0	1.6034	2.63905	Q5SUR0	Q5SUR0;F6RUL9	PUR4_MOUSE	Pfas	Phosphoribosylformylglycinamidine synthase	16.0239	15.777	16.1033	17.8985	19.391	18.7885	#N/A	#N/A	#N/A	+
Anp32a	O35381	2.16025	2.63945	O35381	O35381;D3Z7M9;F6UFG6;D3YYE1	AN32A_MOUSE	Anp32a	Acidic leucine-rich nuclear phosphoprotein 32 family member A	18.9005	19.7313	19.0437	20.2355	22.4781	21.7563	#N/A	#N/A	#N/A	+
Cpne1	Q8C166	2.17146	2.64131	Q8C166	Q8C166;B7ZCP7;B7ZCP6;E9Q806;B7ZCP5;B7ZCP4;A3KGK7	CPNE1_MOUSE	Cpne1	Copine-1	16.7879	16.5253	15.5315	17.0268	19.3409	18.8776	#N/A	#N/A	#N/A	+
Cbr1	P48758	1.6206	2.64146	P48758	P48758	CBR1_MOUSE	Cbr1	Carbonyl reductase [NADPH] 1	16.2405	17.3524	16.64	16.912	20.5022	18.3531	#N/A	#N/A	#N/A	+
Plcd1	Q8R3B1	1.92504	2.64174	Q8R3B1	Q8R3B1;Q05DG3;G5DDB7	PLCD1_MOUSE	Plcd1	1-phosphatidylinositol 4,5-bisphosphate phosphodiesterase delta-1	14.1829	13.8891	13.7503	13.4102	17.3533	15.5464	#N/A	#N/A	#N/A	+
Ranbp1	P34022	1.67633	2.64338	P34022	P34022;H7BX22	RANG_MOUSE	Ranbp1	Ran-specific GTPase-activating protein	18.1912	18.1159	16.4998	18.4825	20.8743	20.0571	#N/A	#N/A	#N/A	+
Ndufaf1	Q9CWX2	1.80563	2.64741	Q9CWX2	Q9CWX2;A0A0R4J081;A2AQ17	CIA30_MOUSE	Ndufaf1	Complex I intermediate-associated protein 30, mitochondrial	13.9424	15.9184	14.3301	14.3931	17.204	17.3828	#N/A	#N/A	#N/A	+
Galk2	Q68FH4	1.91033	2.65295	Q68FH4	Q68FH4;Q8BUU7	GALK2_MOUSE	Galk2	N-acetylgalactosamine kinase	14.824	14.385	13.6	15.5256	17.3862	17.087	#N/A	#N/A	#N/A	+
Setd3	Q91WC0	1.45635	2.65334	Q91WC0	Q91WC0;F2Z420	SETD3_MOUSE	Setd3	Actin-histidine N-methyltransferase	14.3416	14.0934	14.8254	15.9741	18.3916	16.5323	#N/A	#N/A	#N/A	+
Etfa	Q99LC5	2.00259	2.65537	Q99LC5	Q99LC5	ETFA_MOUSE	Etfa	Electron transfer flavoprotein subunit alpha, mitochondrial	17.3841	17.38	17.7922	18.9857	20.6857	20.3961	#N/A	#N/A	#N/A	+
Pip4k2a	O70172	3.13784	2.65893	O70172	O70172;F6RJE8	PI42A_MOUSE	Pip4k2a	Phosphatidylinositol 5-phosphate 4-kinase type-2 alpha	13.055	13.1375	13.6307	13.3736	16.2972	15.6191	#N/A	#N/A	#N/A	+
Impa1	O55023	1.87837	2.66079	O55023	O55023;Q924B0;Q80ZJ2	IMPA1_MOUSE	Impa1	Inositol monophosphatase 1	13.886	15.6516	14.2901	14.4466	16.8015	17.6573	#N/A	#N/A	#N/A	+
Zdhhc13	Q9CWU2	1.60901	2.66322	Q9CWU2	Q9CWU2;D3YY07	ZDH13_MOUSE	Zdhhc13	Palmitoyltransferase ZDHHC13	14.2387	13.6301	13.7206	15.767	17.258	16.7467	#N/A	#N/A	#N/A	+
Atp1a1	Q8VDN2	1.69353	2.66485	Q8VDN2	Q8VDN2	AT1A1_MOUSE	Atp1a1	Sodium/potassium-transporting ATPase subunit alpha-1	16.4528	16.2719	16.2032	18.0987	19.7982	19.0447	#N/A	#N/A	#N/A	+
Pbk	Q9JJ78	1.3865	2.66567	Q9JJ78	Q9JJ78;D3YVF2	TOPK_MOUSE	Pbk	Lymphokine-activated killer T-cell-originated protein kinase	15.7368	17.2525	16.263	18.378	19.2392	19.9073	#N/A	#N/A	#N/A	+
NARS1	Q8BP47	2.18286	2.6698	Q8BP47	Q8BP47;A0A498WGK2;A0A494BB89;A0A494BAX5	SYNC_MOUSE	NARS1	Asparagine--tRNA ligase, cytoplasmic	18.2623	18.8093	18.0921	19.3794	21.7492	20.862	#N/A	#N/A	#N/A	+
Ogdh	Q60597	1.97239	2.67151	Q60597	Q60597;Z4YJV4	ODO1_MOUSE	Ogdh	2-oxoglutarate dehydrogenase, mitochondrial	17.0597	17.7674	17.4829	18.861	20.6736	20.2549	#N/A	#N/A	#N/A	+
Yars2	Q8BYL4	1.64112	2.67491	Q8BYL4	Q8BYL4;E9PX65	SYYM_MOUSE	Yars2	Tyrosine--tRNA ligase, mitochondrial	15.7699	17.2605	17.3906	18.0882	20.0245	19.5799	#N/A	#N/A	#N/A	+
Ide	F6RPJ9	3.03739	2.67673	F6RPJ9	F6RPJ9	F6RPJ9_MOUSE	Ide	Insulin-degrading enzyme (Fragment)	13.566	13.62	14.0041	13.6997	15.9645	16.8339	#N/A	#N/A	#N/A	+
Psmc5	P62196	2.38692	2.67849	P62196	P62196	PRS8_MOUSE	Psmc5	26S proteasome regulatory subunit 8	16.9184	16.9794	17.2601	17.8321	20.4614	19.3906	#N/A	+	#N/A	+
Otub1	Q7TQI3	1.77881	2.68646	Q7TQI3	Q7TQI3;D3Z7K0;D3YWF6	OTUB1_MOUSE	Otub1	Ubiquitin thioesterase OTUB1	17.4979	17.685	17.3261	19.0145	21.1477	19.987	#N/A	#N/A	#N/A	+
Rab18	P35293	1.8806	2.69187	P35293	P35293;A0A452J8C1;A0A3Q4EI12	RAB18_MOUSE	Rab18	Ras-related protein Rab-18	16.1275	16.5257	16.9794	18.039	19.8344	19.3851	#N/A	#N/A	#N/A	+
Gfpt1	P47856	1.64395	2.69307	P47856	P47856;D3YYD9	GFPT1_MOUSE	Gfpt1	Glutamine--fructose-6-phosphate aminotransferase [isomerizing] 1	12.5665	14.2787	14.5467	14.4509	17.073	16.2346	#N/A	#N/A	#N/A	+
Psma1	Q9R1P4	2.04168	2.69358	Q9R1P4	Q9R1P4;A0A1B0GS70	PSA1_MOUSE	Psma1	Proteasome subunit alpha type-1	17.5328	17.4867	16.5772	18.3679	19.938	20.4315	#N/A	+	#N/A	+
Asns	Q61024	1.5661	2.69588	Q61024	Q61024	ASNS_MOUSE	Asns	Asparagine synthetase [glutamine-hydrolyzing]	18.0641	18.9273	18.4225	20.4603	21.6478	21.6811	#N/A	#N/A	#N/A	+
Agk	Q9ESW4	1.4992	2.69686	Q9ESW4	Q9ESW4	AGK_MOUSE	Agk	Acylglycerol kinase, mitochondrial	14.0066	15.7242	15.1287	16.3101	18.6191	17.3595	#N/A	#N/A	#N/A	+
Eif3k	Q9DBZ5	2.67481	2.69872	Q9DBZ5	Q9DBZ5;A0A140LJ59	EIF3K_MOUSE	Eif3k	Eukaryotic translation initiation factor 3 subunit K	17.6342	17.4078	17.4532	18.2922	20.7672	20.0239	#N/A	#N/A	#N/A	+
Ptar1	A0A494B9V8	1.35215	2.69945	A0A494B9V8	A0A494B9V8	A0A494B9V8_MOUSE	Ptar1	Protein prenyltransferase alpha subunit repeat-containing 1	14.3022	14.116	14.9216	14.1028	18.5093	15.6109	#N/A	#N/A	#N/A	+
Acly	Q91V92	2.56552	2.70362	Q91V92	Q91V92;Q3TS02;Q3V117	ACLY_MOUSE	Acly	ATP-citrate synthase	18.4785	17.9423	17.3377	18.1641	20.9979	20.3707	#N/A	#N/A	#N/A	+
Ctps1	P70698	1.73551	2.71083	P70698	P70698	PYRG1_MOUSE	Ctps1	CTP synthase 1	16.4691	17.7004	17.2618	18.4165	20.7463	19.5993	#N/A	#N/A	#N/A	+
Erp44	Q9D1Q6	1.9963	2.71271	Q9D1Q6	Q9D1Q6	ERP44_MOUSE	Erp44	Endoplasmic reticulum resident protein 44	14.5958	15.3075	14.3931	13.9308	17.9316	16.6074	#N/A	#N/A	#N/A	+
Gatb	Q99JT1	3.72637	2.71624	Q99JT1	Q99JT1;Q3TLZ6;Q8BW84	GATB_MOUSE	Gatb	Glutamyl-tRNA(Gln) amidotransferase subunit B, mitochondrial	13.209	13.5429	13.2655	13.8006	16.1518	16.1896	#N/A	#N/A	#N/A	+
Usp14	Q9JMA1	1.84529	2.71725	Q9JMA1	Q9JMA1;E9PYI8	UBP14_MOUSE	Usp14	Ubiquitin carboxyl-terminal hydrolase 14	16.8805	17.668	16.5557	17.4904	20.7256	19.0062	#N/A	#N/A	#N/A	+
Tkt	P40142	2.0178	2.71737	P40142	P40142;A0A286YE28	TKT_MOUSE	Tkt	Transketolase	16.739	18.2157	16.4811	17.4278	19.897	19.9695	#N/A	#N/A	#N/A	+
Uap1l1	Q3TW96	1.97078	2.71814	Q3TW96	Q3TW96	UAP1L_MOUSE	Uap1l1	UDP-N-acetylhexosamine pyrophosphorylase-like protein 1	13.5866	13.7218	15.2673	13.807	17.0111	16.6166	#N/A	#N/A	#N/A	+
Naa15	A0A0A6YW80	3.33666	2.7216	A0A0A6YW80;G3X8Y3	A0A0A6YW80;A0A0A6YX86;G3X8Y3	A0A0A6YW80_MOUSE;G3X8Y3_MOUSE	Naa15	N-alpha-acetyltransferase 15, NatA auxiliary subunit	14.0627	13.9062	14.2944	14.5592	17.1655	16.689	#N/A	#N/A	#N/A	+
Nsdhl	Q9R1J0	1.81899	2.72204	Q9R1J0	Q9R1J0	NSDHL_MOUSE	Nsdhl	Sterol-4-alpha-carboxylate 3-dehydrogenase, decarboxylating	16.3657	16.8377	16.4601	18.2316	19.425	19.9667	#N/A	#N/A	#N/A	+
Znf431	E9QAG8	1.52608	2.72396	E9QAG8	E9QAG8;D3Z5Z2;A0A087WR27;D3Z5Y8	ZN431_MOUSE	Znf431	Zinc finger protein 431	13.0692	12.0267	14.043	14.0263	16.6741	15.3565	#N/A	#N/A	#N/A	+
Pmpca	Q9DC61	2.01377	2.72421	Q9DC61	Q9DC61;A2AIW9	MPPA_MOUSE	Pmpca	Mitochondrial-processing peptidase subunit alpha	16.3746	17.4	17.4121	18.2168	20.3245	19.8256	#N/A	#N/A	#N/A	+
Poldip2	Q91VA6	1.81367	2.72818	Q91VA6	Q91VA6;F6SQH7	PDIP2_MOUSE	Poldip2	Polymerase delta-interacting protein 2	15.979	16.7134	16.8127	17.8855	20.1041	19.0476	#N/A	#N/A	#N/A	+
Cisd1	Q91WS0	1.35035	2.72971	Q91WS0	Q91WS0	CISD1_MOUSE	Cisd1	CDGSH iron-sulfur domain-containing protein 1	15.3783	13.0757	14.3984	14.3342	18.0488	16.0039	#N/A	#N/A	#N/A	+
Zfp617	Q91WM0	2.96149	2.73737	Q91WM0	Q91WM0	Q91WM0_MOUSE	Zfp617	Zfp617 protein	13.9092	13.4076	14.2415	13.3488	16.5684	16.3599	#N/A	#N/A	#N/A	+
Mob2	Q8VI63	1.71633	2.73764	Q8VI63	Q8VI63;A0A1B0GR18	MOB2_MOUSE	Mob2	MOB kinase activator 2	14.5781	13.2331	14.8446	13.3214	17.3158	16.148	#N/A	#N/A	#N/A	+
Psmd12	Q9D8W5	2.22392	2.73968	Q9D8W5	Q9D8W5;B1AT36;Q3TRH2	PSD12_MOUSE	Psmd12	26S proteasome non-ATPase regulatory subunit 12	17.4303	17.9871	17.5219	18.5629	21.1637	20.0667	#N/A	+	#N/A	+
Ezh1	P70351	1.77255	2.74231	P70351	P70351;A0A0R4J1C0	EZH1_MOUSE	Ezh1	Histone-lysine N-methyltransferase EZH1	16.8979	17.7099	16.8157	16.603	18.7817	20.7161	#N/A	#N/A	#N/A	+
Eif3i	Q9QZD9	2.15235	2.74678	Q9QZD9	Q9QZD9	EIF3I_MOUSE	Eif3i	Eukaryotic translation initiation factor 3 subunit I	17.406	17.7735	17.0394	17.8043	21.0161	19.489	#N/A	#N/A	#N/A	+
Ciao2a	Q9DCL2	1.33251	2.74779	Q9DCL2	Q9DCL2	CIA2A_MOUSE	Ciao2a	Cytosolic iron-sulfur assembly component 2A	14.1744	15.221	14.147	13.6734	18.4093	15.6943	#N/A	#N/A	#N/A	+
Sdc4	O35988	1.39254	2.75158	O35988	O35988	SDC4_MOUSE	Sdc4	Syndecan-4	13.5535	14.1363	14.1692	15.8469	16.2839	18.0722	#N/A	#N/A	#N/A	+
Pgd	Q9DCD0	1.61137	2.75624	Q9DCD0	Q9DCD0	6PGD_MOUSE	Pgd	6-phosphogluconate dehydrogenase, decarboxylating	17.1768	16.8201	15.2263	17.5953	19.2927	19.629	#N/A	#N/A	#N/A	+
Wdr4	Q9EP82	1.40092	2.75916	Q9EP82	Q9EP82;F6VLT8;A0A494B9R5;E9Q156;A0A494BBN7	WDR4_MOUSE	Wdr4	tRNA (guanine-N(7)-)-methyltransferase non-catalytic subunit WDR4	13.5411	15.3407	14.6746	12.9941	17.6369	16.1566	#N/A	#N/A	#N/A	+
Suclg2	Q9Z2I8	2.11179	2.75959	Q9Z2I8	Q9Z2I8;A0A0N4SWD1	SUCB2_MOUSE	Suclg2	Succinate--CoA ligase [GDP-forming] subunit beta, mitochondrial	16.5351	17.0809	16.4156	17.9721	20.0294	19.4916	#N/A	#N/A	#N/A	+
Hdhd5	Q91WM2	1.49058	2.76003	Q91WM2	Q91WM2	HDHD5_MOUSE	Hdhd5	Haloacid dehalogenase-like hydrolase domain-containing 5	14.6999	12.7488	13.2343	14.8461	17.1987	16.0858	#N/A	#N/A	#N/A	+
Trmt10c	Q3UFY8	1.51337	2.77657	Q3UFY8	Q3UFY8	TM10C_MOUSE	Trmt10c	tRNA methyltransferase 10 homolog C	12.8521	13.115	14.7487	13.5046	17.259	15.4044	#N/A	#N/A	#N/A	+
Copg1	Q9QZE5	2.19207	2.7814	Q9QZE5	Q9QZE5	COPG1_MOUSE	Copg1	Coatomer subunit gamma-1	16.7335	17.7469	16.7423	17.7245	20.5271	19.5093	#N/A	#N/A	#N/A	+
Pfn1	P62962	1.8823	2.78274	P62962	P62962;Q5SX49	PROF1_MOUSE	Pfn1	Profilin-1	19.6499	20.1087	19.0716	20.5253	23.3677	21.8755	#N/A	#N/A	#N/A	+
Mrps27	Q8BK72	1.61895	2.78279	Q8BK72	Q8BK72	RT27_MOUSE	Mrps27	28S ribosomal protein S27, mitochondrial	15.1328	15.8042	15.3846	17.4137	18.989	18.4442	#N/A	#N/A	#N/A	+
Ndufs1	Q91VD9	1.71835	2.78309	Q91VD9	Q91VD9	NDUS1_MOUSE	Ndufs1	NADH-ubiquinone oxidoreductase 75 kDa subunit, mitochondrial	15.2927	16.6546	15.8946	17.5505	19.1744	19.088	#N/A	#N/A	#N/A	+
Rpl13a	P19253	1.39317	2.78366	P19253	P19253;A0A1B0GSF0;A0A1B0GTA1;A0A1B0GSQ6;A0A1B0GQW6;A0A1B0GS68	RL13A_MOUSE	Rpl13a	60S ribosomal protein L13a	21.9073	20.6625	20.1806	22.9188	24.3363	24.0656	#N/A	#N/A	#N/A	+
Mthfd1l	Q3V3R1	1.95552	2.78414	Q3V3R1	Q3V3R1	C1TM_MOUSE	Mthfd1l	Monofunctional C1-tetrahydrofolate synthase, mitochondrial	16.8353	17.463	16.8442	18.5976	20.1551	20.2833	#N/A	#N/A	#N/A	+
Ube4b	Q9ES00	1.34474	2.79255	Q9ES00	Q9ES00;G3UZD6;A0A571BD95;A0A5F8MP95	UBE4B_MOUSE	Ube4b	Ubiquitin conjugation factor E4 B	13.7643	16.198	16.5176	16.2014	18.7064	18.2194	#N/A	#N/A	#N/A	+
Sec31a	Q3UPL0	2.25316	2.79755	Q3UPL0	Q3UPL0;S4R192;S4R2A9	SC31A_MOUSE	Sec31a	Protein transport protein Sec31A	16.4857	17.5817	16.921	17.6329	20.4543	19.4515	#N/A	#N/A	#N/A	+
Shmt1	P50431	1.8683	2.80002	P50431	P50431;G3UYY1;G3UZ26	GLYC_MOUSE	Shmt1	Serine hydroxymethyltransferase, cytosolic	17.9319	18.0476	17.0747	18.0405	21.4943	19.6531	#N/A	#N/A	#N/A	+
Herc4	Q6PAV2	1.96219	2.80356	Q6PAV2	Q6PAV2	HERC4_MOUSE	Herc4	Probable E3 ubiquitin-protein ligase HERC4	18.4463	17.9966	17.9696	19.7225	21.4988	21.1758	#N/A	#N/A	#N/A	+
Tars1	Q9D0R2	2.15469	2.80401	Q9D0R2	Q9D0R2	SYTC_MOUSE	Tars1	Threonine--tRNA ligase 1, cytoplasmic	17.0711	17.5312	16.7292	18.1219	20.6792	19.6556	#N/A	#N/A	#N/A	+
Htatip2	Q9Z2G9	1.70861	2.80416	Q9Z2G9	Q9Z2G9;Q3U816	HTAI2_MOUSE	Htatip2	Oxidoreductase HTATIP2	13.232	12.9706	12.6526	14.0424	16.9997	15.0575	#N/A	#N/A	#N/A	+
Napg	Q9CWZ7	1.56875	2.80471	Q9CWZ7	Q9CWZ7;D3Z4B2;A0A494BA20;A0A494BBF5;A0A494BAE3	SNAG_MOUSE	Napg	Gamma-soluble NSF attachment protein	14.6709	14.1637	13.7756	13.6241	18.0778	15.6487	#N/A	#N/A	#N/A	+
Trabd	Q99JY4	2.15443	2.80593	Q99JY4	Q99JY4;E9Q7A5;E9Q8R5	TRABD_MOUSE	Trabd	TraB domain-containing protein	13.1759	14.7563	14.1626	14.6928	17.0898	16.9158	#N/A	#N/A	#N/A	+
Lcp1	Q61233	2.03368	2.81391	Q61233	Q61233	PLSL_MOUSE	Lcp1	Plastin-2	13.5428	13.6658	14.9817	14.0211	16.3048	17.4287	#N/A	#N/A	#N/A	+
Asf1b	Q9DAP7	2.13301	2.81429	Q9DAP7	Q9DAP7	ASF1B_MOUSE	Asf1b	Histone chaperone ASF1B	17.1867	16.9128	17.2052	18.5439	20.4485	20.1043	#N/A	#N/A	#N/A	+
Zranb3	Q6NZP1	3.20237	2.81604	Q6NZP1	Q6NZP1	ZRAB3_MOUSE	Zranb3	DNA annealing helicase and endonuclease ZRANB3	13.9568	14.6053	13.8393	13.8121	16.7475	16.9913	#N/A	#N/A	#N/A	+
Tubb4b	P68372	1.983	2.81687	P68372	P68372	TBB4B_MOUSE	Tubb4b	Tubulin beta-4B chain	19.5569	19.8005	20.1564	21.0239	23.5859	22.3167	#N/A	#N/A	#N/A	+
Hsd17b11	Q8VCR2	2.34235	2.81845	Q9EQ06	Q8VCR2;Q9EQ06;A8Y5N4	DHB11_MOUSE	Hsd17b11	Estradiol 17-beta-dehydrogenase 11	16.5334	17.2731	16.8493	18.0356	20.0782	19.9043	#N/A	#N/A	#N/A	+
Eif4a1	P60843	2.3095	2.82384	P60843	P60843;P10630;E9Q561;Q8BTU6	IF4A1_MOUSE	Eif4a1	Eukaryotic initiation factor 4A-I	22.9798	24.1112	23.9592	24.0373	27.0931	26.0984	#N/A	#N/A	#N/A	+
Lrpprc	Q6PB66	1.70552	2.82913	Q6PB66	Q6PB66	LPPRC_MOUSE	Lrpprc	Leucine-rich PPR motif-containing protein, mitochondrial	17.5917	18.5686	18.4271	20.0051	21.4783	21.4762	#N/A	#N/A	#N/A	+
Ints2	Q80UK8	1.73602	2.82934	Q80UK8	Q80UK8	INT2_MOUSE	Ints2	Integrator complex subunit 2	22.8328	22.2416	22.8021	23.7915	26.6533	24.8394	#N/A	#N/A	#N/A	+
Eef1g	Q9D8N0	2.45793	2.83049	Q9D8N0	Q9D8N0	EF1G_MOUSE	Eef1g	Elongation factor 1-gamma	19.173	19.6918	18.8605	19.9651	22.6855	21.8207	#N/A	#N/A	#N/A	+
Lasp1	Q61792	1.74102	2.83435	Q61792	Q61792;A2A6G7;A2A6H0;A2A6G6;A2A6G9;A2A6G8	LASP1_MOUSE	Lasp1	LIM and SH3 domain protein 1	14.9322	14.166	15.811	15.7037	18.7349	17.2402	#N/A	#N/A	#N/A	+
Calr	P14211	2.3224	2.83719	P14211	P14211	CALR_MOUSE	Calr	Calreticulin	18.9911	19.5306	18.4929	19.4362	22.5223	21.3775	#N/A	#N/A	#N/A	+
Shmt2	Q9CZN7	1.61302	2.83964	Q9CZN7	Q9CZN7	GLYM_MOUSE	Shmt2	Serine hydroxymethyltransferase, mitochondrial	18.3813	18.7713	18.2595	20.5575	21.9982	21.6659	#N/A	#N/A	#N/A	+
Phgdh	Q61753	1.92813	2.84628	Q61753	Q61753;F6ZSB7	SERA_MOUSE	Phgdh	D-3-phosphoglycerate dehydrogenase	17.8747	18.9585	17.6141	19.283	21.6415	20.9163	#N/A	#N/A	#N/A	+
Psmc6	P62334	1.76369	2.84707	P62334	P62334	PRS10_MOUSE	Psmc6	26S proteasome regulatory subunit 10B	16.3299	16.8813	15.836	17.8494	20.1081	19.0343	#N/A	+	#N/A	+
Eif3l	Q8QZY1	2.62231	2.84849	Q8QZY1	Q8QZY1	EIF3L_MOUSE	Eif3l	Eukaryotic translation initiation factor 3 subunit L	17.6362	18.1013	17.6124	18.3808	21.2834	20.279	#N/A	#N/A	#N/A	+
Rpsa	P14206	2.26411	2.85145	P14206	P14206;A0A1L1SUK3	RSSA_MOUSE	Rpsa	40S ribosomal protein SA	20.0678	20.0959	19.8112	20.7778	23.7244	22.3548	#N/A	#N/A	#N/A	+
Ppa1	Q9D819	1.83442	2.85394	Q9D819	Q9D819	IPYR_MOUSE	Ppa1	Inorganic pyrophosphatase	17.7331	18.482	17.3718	18.1494	21.7521	19.8239	#N/A	#N/A	#N/A	+
Mrps24	Q9CQV5	2.30124	2.85869	Q9CQV5	Q9CQV5	RT24_MOUSE	Mrps24	28S ribosomal protein S24, mitochondrial	14.0159	14.5703	14.1754	13.6564	16.2704	17.656	#N/A	#N/A	#N/A	+
Psma5	Q9Z2U1	2.44271	2.86247	Q9Z2U1	Q9Z2U1	PSA5_MOUSE	Psma5	Proteasome subunit alpha type-5	16.6806	16.9605	17.5721	17.945	20.4503	19.8538	#N/A	+	#N/A	+
Lrrc40	Q9CRC8	2.02733	2.86413	Q9CRC8	Q9CRC8;D6RHB1;F6RDA7;F6RGS7;A0A0R4J0W6	LRC40_MOUSE	Lrrc40	Leucine-rich repeat-containing protein 40	16.8156	17.6487	16.822	18.3428	20.6983	19.8445	#N/A	#N/A	#N/A	+
Faf2	Q3TDN2	2.47164	2.86415	Q3TDN2	Q3TDN2;D3YUP4	FAF2_MOUSE	Faf2	FAS-associated factor 2	15.6804	16.5677	16.3895	17.0911	19.5274	19.0653	#N/A	#N/A	#N/A	+
Pgls	Q9CQ60	1.97208	2.86447	Q9CQ60	Q9CQ60;D3Z4X1;Q8CBG6	6PGL_MOUSE	Pgls	6-phosphogluconolactonase	17.163	18.2082	17.3541	18.6996	21.2568	20.1846	#N/A	#N/A	#N/A	+
Hspd1	P63038	1.70416	2.86492	P63038	P63038	CH60_MOUSE	Hspd1	60 kDa heat shock protein, mitochondrial	20.222	18.6279	18.8951	20.7238	22.5307	22.4335	#N/A	#N/A	#N/A	+
Wnk1	P83741	1.72844	2.86526	P83741	P83741;F7CC62	WNK1_MOUSE	Wnk1	Serine/threonine-protein kinase WNK1	12.2407	12.7524	12.0287	14.2407	15.6218	15.74	#N/A	#N/A	#N/A	+
C3	P01027	1.46504	2.86805	P01027	P01027	CO3_MOUSE	C3	Complement C3	14.0482	14.443	15.9343	16.5961	18.2356	18.0113	#N/A	#N/A	#N/A	+
Maip1	Q8BHE8	2.3991	2.86935	Q8BHE8	Q8BHE8	MAIP1_MOUSE	Maip1	m-AAA protease-interacting protein 1, mitochondrial	13.5839	14.3936	14.1812	13.3318	16.2442	17.2397	#N/A	#N/A	#N/A	+
Pkn1	P70268	1.96444	2.8732	P70268	P70268;D6RH37	PKN1_MOUSE	Pkn1	Serine/threonine-protein kinase N1	14.7885	15.4292	14.1964	16.0819	18.3087	17.6857	#N/A	#N/A	#N/A	+
Uba1	Q02053	2.14845	2.87447	Q02053	Q02053;P31254	UBA1_MOUSE	Uba1	Ubiquitin-like modifier-activating enzyme 1	18.4301	18.9805	18.103	19.4665	22.1779	21.0611	#N/A	#N/A	#N/A	+
Snx3	O70492	2.01652	2.87459	O70492	O70492;D3Z6Z0;Q78ZM0	SNX3_MOUSE	Snx3	Sorting nexin-3	15.7652	17.2405	16.098	17.304	19.776	19.177	#N/A	#N/A	#N/A	+
Sgta	Q8BJU0	1.35292	2.87665	Q8BJU0	Q8BJU0;A0A1W2P6P1;A0A1W2P7I5	SGTA_MOUSE	Sgta	Small glutamine-rich tetratricopeptide repeat-containing protein alpha	14.4104	14.8112	13.1407	13.3147	18.0726	15.5192	#N/A	#N/A	#N/A	+
Tacc3	Q9JJ11	1.42585	2.88262	Q9JJ11	Q9JJ11;Q6NV52;F6TNB3;Q99LH8	TACC3_MOUSE	Tacc3	Transforming acidic coiled-coil-containing protein 3	13.0426	13.8111	14.1465	14.7036	18.0879	15.5292	#N/A	#N/A	#N/A	+
Raph1	Q8R5A3	1.61241	2.88328	F2Z3U3	Q8R5A3;F2Z4B7;S4R2K5;G5E867;F2Z3U3	F2Z3U3_MOUSE	Raph1	Ras association (RalGDS/AF-6) and pleckstrin homology domains 1	14.0885	14.862	13.4708	13.5784	17.9709	15.7955	#N/A	#N/A	#N/A	+
Nodal	P43021	2.33252	2.88433	P43021	P43021	NODAL_MOUSE	Nodal	Nodal	16.5104	16.6622	16.6381	17.4149	20.344	19.0374	#N/A	#N/A	#N/A	+
Gsto1	O09131	2.08203	2.88781	O09131	O09131;A0A494BAB1	GSTO1_MOUSE	Gsto1	Glutathione S-transferase omega-1	16.5587	17.3973	16.6401	17.9642	20.5522	19.5036	#N/A	#N/A	#N/A	+
Tmx2	Q9D710	1.92635	2.89232	Q9D710	Q9D710;D3Z2J6	TMX2_MOUSE	Tmx2	Thioredoxin-related transmembrane protein 2	14.7685	14.0529	13.4175	14.0843	17.8125	16.1338	#N/A	#N/A	#N/A	+
Atp5f1a	Q03265	2.04219	2.8925	Q03265	Q03265;D3Z6F5	ATPA_MOUSE	Atp5f1a	ATP synthase subunit alpha, mitochondrial	20.6993	21.4598	21.0002	22.5311	24.4868	24.1434	#N/A	#N/A	#N/A	+
Nceh1	Q8BLF1	1.49819	2.89837	Q8BLF1	Q8BLF1	NCEH1_MOUSE	Nceh1	Neutral cholesterol ester hydrolase 1	13.3858	12.3865	13.4733	15.2557	16.4955	16.5519	#N/A	#N/A	#N/A	+
Nudt5	Q9JKX6	2.23315	2.89854	Q9JKX6	Q9JKX6;A0A0A6YVU1;A2ATT5	NUDT5_MOUSE	Nudt5	ADP-sugar pyrophosphatase	17.1933	17.2911	17.1132	17.4829	21.0299	19.3074	#N/A	#N/A	#N/A	+
Psma4	Q9R1P0	2.83509	2.90603	Q9R1P0	Q9R1P0;E9PW69;E9Q0X0	PSA4_MOUSE	Psma4	Proteasome subunit alpha type-4	17.694	17.6121	17.6413	18.582	20.9949	20.5819	#N/A	+	#N/A	+
Bzw1	Q9CQC6	2.26871	2.90738	Q9CQC6	Q9CQC6;A0A087WPF9;A0A087WQS2	BZW1_MOUSE	Bzw1	Basic leucine zipper and W2 domain-containing protein 1	18.0902	19.0377	18.3426	18.6892	22.1502	20.7444	#N/A	#N/A	#N/A	+
Urah	Q9CRB3	2.54848	2.91141	Q9CRB3	Q9CRB3;A0A1B0GR99;A0A1B0GSD0;A0A0A0MQC3	HIUH_MOUSE	Urah	5-hydroxyisourate hydrolase	13.7401	12.9646	13.6296	13.8027	16.9977	15.8936	#N/A	#N/A	#N/A	+
Swi5	Q8K3D3	1.61291	2.91338	Q8K3D3	Q8K3D3;A0A0A0MQ99;V9GXX7	SWI5_MOUSE	Swi5	DNA repair protein SWI5 homolog	15.2825	15.1849	14.7668	16.6852	19.2764	17.5101	#N/A	#N/A	#N/A	+
Arfip1	E9Q3G5	2.33312	2.92029	A2RSX9	E9Q3G5;G5E8V9;E9QAY5;A2RSX9	A2RSX9_MOUSE	Arfip1	ADP-ribosylation factor interacting protein 1	13.5353	13.7037	13.7024	14.9528	17.1133	16.6744	#N/A	#N/A	#N/A	+
Gfap	P03995	1.96874	2.92126	P03995	P03995	GFAP_MOUSE	Gfap	Glial fibrillary acidic protein	15.5055	13.424	14.5638	14.7279	17.5901	17.363	#N/A	#N/A	#N/A	+
Zpr1	Q62384	1.4439	2.92278	Q62384	Q62384	ZPR1_MOUSE	Zpr1	Zinc finger protein ZPR1	13.8232	15.0854	13.9198	13.0032	18.0027	15.7587	#N/A	#N/A	#N/A	+
Rab27a	Q9ERI2	1.83022	2.92314	Q9ERI2	Q9ERI2	RB27A_MOUSE	Rab27a	Ras-related protein Rab-27A	13.0366	15.2718	14.181	13.7094	17.1315	16.8142	#N/A	#N/A	#N/A	+
Aspscr1	Q8VBT9	1.66586	2.92569	Q8VBT9	Q8VBT9;F7D2E0;F7B7K7;F6S7C9	ASPC1_MOUSE	Aspscr1	Tether containing UBX domain for GLUT4	15.2918	15.8203	14.9433	17.328	18.9829	18.5602	#N/A	#N/A	#N/A	+
Gtf2a2	Q80ZM7	4.32495	2.92759	Q80ZM7	Q80ZM7;D3Z793;D3Z7S8	T2AG_MOUSE	Gtf2a2	Transcription initiation factor IIA subunit 2	13.0304	13.2643	13.3236	13.1927	16.3321	15.9286	#N/A	#N/A	#N/A	+
Nasp	Q99MD9	1.7944	2.9276	Q99MD9	Q99MD9;B1AU75	NASP_MOUSE	Nasp	Nuclear autoantigenic sperm protein	19.1893	19.9161	18.5323	20.1015	23.168	21.5568	#N/A	#N/A	#N/A	+
Prdx1	P35700	2.10666	2.93197	P35700	P35700;B1AXW6;B1AXW5	PRDX1_MOUSE	Prdx1	Peroxiredoxin-1	20.0505	19.6266	19.1995	20.6169	23.43	22.1807	#N/A	#N/A	#N/A	+
Krt7	Q9R0H5	2.10055	2.93889	Q9DCV7	Q9R0H5;Q6IFZ9;Q9DCV7;D3Z6N5	K2C7_MOUSE	Krt7	Keratin, type II cytoskeletal 7	20.3553	18.8692	18.9482	19.9702	22.8306	22.1186	#N/A	#N/A	#N/A	+
Mrps26	Q80ZS3	1.34046	2.93994	Q80ZS3	Q80ZS3	RT26_MOUSE	Mrps26	28S ribosomal protein S26, mitochondrial	13.3607	14.8056	13.247	15.2861	18.223	16.0066	#N/A	#N/A	#N/A	+
Slc27a4	Q91VE0	1.3113	2.94919	Q91VE0	Q91VE0	S27A4_MOUSE	Slc27a4	Long-chain fatty acid transport protein 4	16.5053	16.5368	13.875	16.6991	19.3045	18.402	#N/A	#N/A	#N/A	+
Atp13a1	Q9EPE9	2.2689	2.9503	Q9EPE9	Q9EPE9	AT131_MOUSE	Atp13a1	Manganese-transporting ATPase 13A1	16.17	16.7131	16.8514	17.5754	20.2965	19.2591	#N/A	#N/A	#N/A	+
Lrr1	Q9CWS7	1.64462	2.95202	D3YY91	Q9CWS7;D3YY91	D3YY91_MOUSE	Lrr1	Leucine-rich repeat protein 1	13.7559	13.5811	13.9981	13.3858	17.931	15.3334	#N/A	#N/A	#N/A	+
Xpot	A0A1W2P7Q6	1.33527	2.95332	A0A1W2P7Q6	A0A1W2P7Q6	A0A1W2P7Q6_MOUSE	Xpot	Exportin-T	15.2501	12.2553	12.7177	13.1424	16.7742	15.8152	#N/A	#N/A	#N/A	+
Mfn1	Q811U4	2.61059	2.95359	Q811U4	Q811U4;F6XRI9	MFN1_MOUSE	Mfn1	Mitofusin-1	14.5656	13.749	14.0984	15.0582	17.4569	17.1859	#N/A	#N/A	#N/A	+
Stt3a	P46978	1.6258	2.9538	P46978	P46978	STT3A_MOUSE	Stt3a	Dolichyl-diphosphooligosaccharide--protein glycosyltransferase subunit STT3A	16.2569	16.821	16.101	18.4506	19.5315	20.1909	#N/A	#N/A	#N/A	+
Pcca	Q91ZA3	1.70768	2.9548	Q91ZA3	Q91ZA3;H3BK61	PCCA_MOUSE	Pcca	Propionyl-CoA carboxylase alpha chain, mitochondrial	14.3816	12.8039	14.3023	14.4669	16.1095	17.7774	#N/A	#N/A	#N/A	+
Psmd2	Q8VDM4	2.74781	2.96885	Q8VDM4	Q8VDM4	PSMD2_MOUSE	Psmd2	26S proteasome non-ATPase regulatory subunit 2	18.0253	18.4801	17.9071	18.7636	21.7008	20.8249	#N/A	+	#N/A	+
Osbpl9	A2A8Z1	2.62826	2.9692	A2A8Z1	A2A8Z1;A0A0A6YXH3;F6UHR6;Q5FWX7;E9Q6C1;E9PXZ2	OSBL9_MOUSE	Osbpl9	Oxysterol-binding protein-related protein 9	15.5454	16.4885	15.8337	16.791	19.1912	19.0765	#N/A	#N/A	#N/A	+
Sesn2	P58043	1.96717	2.97043	P58043	P58043	SESN2_MOUSE	Sesn2	Sestrin-2	12.3715	14.1931	13.9348	13.0566	16.6978	16.0211	#N/A	#N/A	#N/A	+
Uck2	Q99PM9	1.36593	2.97216	Q99PM9	Q99PM9;A0A0A6YVQ3;A0A0A6YXW7;A0A0B4J1E5;A0A0A6YXG9	UCK2_MOUSE	Uck2	Uridine-cytidine kinase 2	14.1316	16.4274	17.0973	16.547	19.4372	18.6088	#N/A	#N/A	#N/A	+
Ric8a	Q3TIR3	1.9724	2.97472	Q3TIR3	Q3TIR3;Q80XE1;A0A1B0GSI8	RIC8A_MOUSE	Ric8a	Synembryn-A	15.7272	15.068	16.5005	16.8971	19.4233	18.6226	#N/A	#N/A	#N/A	+
Rab1b	P62821	2.57502	2.9792	Q9D1G1	P62821;Q9D1G1;Q5SW88;A0A494BA38;Q5SW87;A0A494BBL7;A0A494B945	RAB1B_MOUSE	Rab1b	Ras-related protein Rab-1B	18.6008	19.4782	18.8615	19.7202	22.5014	21.7874	#N/A	#N/A	#N/A	+
Psmg1	Q9JK23	1.34836	2.98078	Q9JK23	Q9JK23;A0A3B2WB82	PSMG1_MOUSE	Psmg1	Proteasome assembly chaperone 1	14.6972	14.5402	14.1532	17.1655	17.9391	18.3005	#N/A	#N/A	#N/A	+
Dpysl2	O08553	1.65809	2.98418	O08553	O08553	DPYL2_MOUSE	Dpysl2	Dihydropyrimidinase-related protein 2	14.3458	14.8271	14.0427	13.533	18.3336	16.009	#N/A	#N/A	#N/A	+
Fermt2	Q8CIB5	3.5857	2.98487	Q8CIB5	Q8CIB5;A6X941	FERM2_MOUSE	Fermt2	Fermitin family homolog 2	13.8039	14.3368	14.2311	13.9349	17.32	16.8031	#N/A	#N/A	#N/A	+
Sar1a	Q99JZ4	1.66753	2.99211	Q99JZ4	Q99JZ4	Q99JZ4_MOUSE	Sar1a	GTP-binding protein SAR1a	14.891	16.2985	15.9921	17.2611	19.6927	18.5129	#N/A	#N/A	#N/A	+
Golga2	Q921M4	1.85393	3.00274	Q921M4	Q921M4;Z4YJU8;E9PUQ5;A2AN45;A2AN46;A2AN48	GOGA2_MOUSE	Golga2	Golgin subfamily A member 2	15.08	15.6055	16.1484	16.9979	19.5726	18.3488	#N/A	#N/A	#N/A	+
Aip	O08915	2.49025	3.00321	O08915	O08915	AIP_MOUSE	Aip	AH receptor-interacting protein	13.5584	14.8777	14.4461	14.7794	17.6718	17.1654	#N/A	#N/A	#N/A	+
Fkbp14	P59024	1.39601	3.01006	P59024	P59024;D3YWB6	FKB14_MOUSE	Fkbp14	Peptidyl-prolyl cis-trans isomerase FKBP14	13.4606	13.6251	13.6543	13.2766	18.1421	14.8864	#N/A	#N/A	#N/A	+
Pdpk1	Q9Z2A0	2.02575	3.01101	Q9Z2A0	Q9Z2A0;F2Z3X6;F2Z400;F2Z4A5;F2Z3Z9;F2Z3V6;Q3TRL2	PDPK1_MOUSE	Pdpk1	3-phosphoinositide-dependent protein kinase 1	14.4774	14.222	13.4332	12.7543	17.1593	16.3061	#N/A	#N/A	#N/A	+
Dbr1	Q923B1	1.86575	3.01273	Q923B1	Q923B1	DBR1_MOUSE	Dbr1	Lariat debranching enzyme	13.6978	13.8303	13.503	13.921	17.899	15.6026	#N/A	#N/A	#N/A	+
Dlat	Q8BMF4	1.7791	3.0182	Q8BMF4	Q8BMF4	ODP2_MOUSE	Dlat	Dihydrolipoyllysine-residue acetyltransferase component of pyruvate dehydrogenase complex, mitochondrial	16.0656	16.7699	15.7368	17.8393	20.1198	19.1224	#N/A	#N/A	#N/A	+
Ndufa5	Q9CPP6	3.81903	3.02604	Q9CPP6	Q9CPP6	NDUA5_MOUSE	Ndufa5	NADH dehydrogenase [ubiquinone] 1 alpha subcomplex subunit 5	13.5913	13.8482	13.4411	13.7954	16.427	16.9631	#N/A	#N/A	#N/A	+
Mtarc2	Q922Q1	1.82442	3.02743	Q922Q1	Q922Q1	MARC2_MOUSE	Mtarc2	Mitochondrial amidoxime reducing component 2	14.539	14.3003	12.7299	14.9912	17.2797	17.0553	#N/A	#N/A	#N/A	+
Trap1	Q9CQN1	1.74563	3.03215	Q9CQN1	Q9CQN1	TRAP1_MOUSE	Trap1	Heat shock protein 75 kDa, mitochondrial	17.8682	18.687	17.7038	19.9492	21.822	21.3464	#N/A	#N/A	#N/A	+
Dtymk	P97930	2.6007	3.03244	P97930	P97930;D3Z3R3	KTHY_MOUSE	Dtymk	Thymidylate kinase	18.6055	19.1818	19.2146	19.6455	22.7086	21.68	#N/A	#N/A	#N/A	+
Pfkp	Q9WUA3	1.81827	3.03302	Q9WUA3	Q9WUA3;Q8C605	PFKAP_MOUSE	Pfkp	ATP-dependent 6-phosphofructokinase, platelet type	16.3739	16.8663	16.5199	18.4561	20.411	19.7632	#N/A	#N/A	#N/A	+
Rab35	Q6PHN9	1.88615	3.03554	Q6PHN9	Q6PHN9	RAB35_MOUSE	Rab35	Ras-related protein Rab-35	15.4511	15.9947	16.6324	17.5674	19.7787	19.1151	#N/A	#N/A	#N/A	+
Cdk4	P30285	1.69383	3.03586	P30285	P30285;E9Q9E4;E9PZX7	CDK4_MOUSE	Cdk4	Cyclin-dependent kinase 4	14.4075	16.3285	15.9343	16.9517	19.0056	18.8772	#N/A	#N/A	#N/A	+
Mrpl9	Q99N94	1.50631	3.03658	Q99N94	Q99N94;Q3UK02	RM09_MOUSE	Mrpl9	39S ribosomal protein L9, mitochondrial	14.3137	15.9013	14.6037	17.0016	18.5842	18.3992	#N/A	#N/A	#N/A	+
Slc26a2	Q62273	1.62556	3.04186	Q62273	Q62273;E9PZ06	S26A2_MOUSE	Slc26a2	Sulfate transporter	13.8735	14.7683	14.1564	15.4171	18.7119	16.4795	#N/A	#N/A	#N/A	+
Atp5mc1	Q9CR84	1.41106	3.04205	Q9CR84	Q9CR84	AT5G1_MOUSE	Atp5mc1	ATP synthase F(0) complex subunit C1, mitochondrial	14.2869	13.0476	13.6601	14.9629	18.3251	15.7378	#N/A	#N/A	#N/A	+
Slc1a3	P56564	1.3006	3.0429	P56564	P56564	EAA1_MOUSE	Slc1a3	Excitatory amino acid transporter 1	13.8307	14.9139	14.1203	16.2786	16.6433	19.0143	#N/A	#N/A	#N/A	+
Tufm	Q8BFR5	1.95517	3.04589	Q8BFR5	Q8BFR5	EFTU_MOUSE	Tufm	Elongation factor Tu, mitochondrial	18.3525	18.7616	18.9493	20.3436	22.4908	21.8044	#N/A	#N/A	#N/A	+
Eif4a2	P10630	1.8583	3.04764	P10630	P10630;E9Q561	IF4A2_MOUSE	Eif4a2	Eukaryotic initiation factor 4A-II	17.3307	18.9012	19.1223	19.4552	22.0362	21.4638	#N/A	#N/A	#N/A	+
Pygb	Q8CI94	1.89761	3.05601	Q8CI94	Q8CI94	PYGB_MOUSE	Pygb	Glycogen phosphorylase, brain form	14.0876	14.3246	14.4267	14.6967	18.559	16.3209	#N/A	#N/A	#N/A	+
Lactb	Q9EP89	1.43975	3.05659	Q9EP89	Q9EP89	LACTB_MOUSE	Lactb	Serine beta-lactamase-like protein LACTB, mitochondrial	14.3968	12.5564	14.6184	14.2366	15.8851	18.1321	#N/A	#N/A	#N/A	+
Usp38	Q8BW70	1.79997	3.05892	Q8BW70	Q8BW70	UBP38_MOUSE	Usp38	Ubiquitin carboxyl-terminal hydrolase 38	13.9878	12.8698	14.7342	15.1679	17.0904	17.4073	#N/A	#N/A	#N/A	+
Tubb2b	Q7TMM9	2.18062	3.06205	Q9CWF2	Q7TMM9;Q9CWF2	TBB2B_MOUSE	Tubb2b	Tubulin beta-2B chain	18.1818	18.6619	18.5906	19.3723	22.5148	21.0126	#N/A	#N/A	#N/A	+
Usp37	Q8C0R0	1.89909	3.0636	Q8C0R0	Q8C0R0;A0A0R4J2D0	UBP37_MOUSE	Usp37	Ubiquitin carboxyl-terminal hydrolase 37	13.6214	13.7845	13.602	14.9981	17.8894	16.2407	#N/A	#N/A	#N/A	+
Trmt6	Q8CE96	2.90361	3.07562	Q8CE96	Q8CE96	TRM6_MOUSE	Trmt6	tRNA (adenine(58)-N(1))-methyltransferase non-catalytic subunit TRM6	13.9299	14.2019	14.5494	13.3985	17.2638	16.9273	#N/A	#N/A	#N/A	+
Irgm1	Q60766	1.60415	3.07989	Q60766	Q60766	IRGM1_MOUSE	Irgm1	Immunity-related GTPase family M protein 1	13.7777	14.5163	13.1081	14.6784	18.231	15.9691	#N/A	#N/A	#N/A	+
Uba1y	P31254	1.47184	3.12335	P31254	P31254	UBA1Y_MOUSE	Uba1y	Ubiquitin-like modifier-activating enzyme 1 Y	13.7955	13.0589	15.6422	13.0986	17.6427	16.4017	#N/A	#N/A	#N/A	+
Nelfb	A0A5H1ZRL3	3.40929	3.12496	A0A5H1ZRL3	A0A5H1ZRL3	A0A5H1ZRL3_MOUSE	Nelfb	Negative elongation factor B	13.7598	13.498	13.0576	13.0687	16.6671	16.2749	#N/A	#N/A	#N/A	+
Aldh9a1	Q9JLJ2	1.7051	3.14052	Q9JLJ2	Q9JLJ2;Q3U367	AL9A1_MOUSE	Aldh9a1	4-trimethylaminobutyraldehyde dehydrogenase	14.2696	15.8566	15.4008	15.4599	19.4639	17.3105	#N/A	#N/A	#N/A	+
Atp6v1a	P50516	1.70409	3.14242	P50516	P50516	VATA_MOUSE	Atp6v1a	V-type proton ATPase catalytic subunit A	14.3672	16.1857	15.8526	14.2264	18.8887	17.7121	#N/A	#N/A	#N/A	+
Atl2	Q6PA06	1.30232	3.14479	Q6PA06	Q6PA06;E9QND8	ATLA2_MOUSE	Atl2	Atlastin-2	13.5974	17.0278	16.0544	16.3614	19.1237	18.6864	#N/A	#N/A	#N/A	+
Atp5f1b	P56480	1.8006	3.14599	P56480	P56480	ATPB_MOUSE	Atp5f1b	ATP synthase subunit beta, mitochondrial	19.641	19.7418	19.6152	21.7157	23.5501	23.0987	#N/A	#N/A	#N/A	+
Nmral1	Q8K2T1	2.14	3.14714	Q8K2T1	Q8K2T1;D3YU12;G5E8S7	NMRL1_MOUSE	Nmral1	NmrA-like family domain-containing protein 1	16.2378	17.0348	16.5989	17.304	20.78	19.102	#N/A	#N/A	#N/A	+
Prmt3	Q922H1	2.60037	3.14929	Q922H1	Q922H1	ANM3_MOUSE	Prmt3	Protein arginine N-methyltransferase 3	15.2473	16.0694	16.0108	16.2431	19.5786	18.5053	#N/A	#N/A	#N/A	+
Hsd17b10	O08756	1.61876	3.1547	O08756	O08756;A2AFQ2;Q99N15	HCD2_MOUSE	Hsd17b10	3-hydroxyacyl-CoA dehydrogenase type-2	14.3894	13.8605	13.4238	16.1329	17.6498	17.5629	#N/A	#N/A	#N/A	+
Tle3	Q08122	2.78502	3.15472	Q08122	Q08122;J3KMT7;E0CXS9;E0CXU1;F8WIE2;E0CY14;E0CXS2;F6TS96;Q3TY99	TLE3_MOUSE	Tle3	Transducin-like enhancer protein 3	13.0769	13.9784	13.9356	14.156	17.2801	16.6028	#N/A	#N/A	#N/A	+
Cyb5b	Q9CQX2	1.42376	3.15637	Q9CQX2	Q9CQX2	CYB5B_MOUSE	Cyb5b	Cytochrome b5 type B	14.5331	13.759	13.7112	16.5442	18.2415	17.345	#N/A	#N/A	#N/A	+
Mdh2	P08249	2.06104	3.15971	P08249	P08249	MDHM_MOUSE	Mdh2	Malate dehydrogenase, mitochondrial	19.2158	18.717	18.6151	20.5223	22.3517	22.5029	#N/A	#N/A	#N/A	+
Sar1a	P36536	2.10383	3.17065	P36536	P36536;Q99JZ4	SAR1A_MOUSE	Sar1a	GTP-binding protein SAR1a	16.3942	16.911	16.7865	18.3298	20.4517	20.1003	#N/A	#N/A	#N/A	+
Stk40	Q7TNL3	2.17041	3.17086	Q7TNL3	Q7TNL3;B1AW00	STK40_MOUSE	Stk40	Serine/threonine-protein kinase 40	12.98	13.2163	14.6946	13.9353	17.214	16.5407	#N/A	#N/A	#N/A	+
Rrm1	P07742	1.80739	3.17453	P07742	P07742;A0A1B0GSB1	RIR1_MOUSE	Rrm1	Ribonucleoside-diphosphate reductase large subunit	15.7947	17.2826	17.3248	17.3087	20.9904	19.2141	#N/A	#N/A	#N/A	+
Rbmy1a1	Q60990	1.37535	3.17453	O35698;Q60990	Q60990;O35698;A0A087WR82;J3QK27;A0A087WPY7;B2RWR6	RBY1A_MOUSE;RBY1B_MOUSE	Rbmy1a1;Rbmy1b	RNA-binding motif protein, Y chromosome, family 1 member A1	13.8044	13.8137	14.9619	16.4105	17.0222	18.822	#N/A	#N/A	#N/A	+
Nt5c	Q9JM14	1.79319	3.18098	Q9JM14	Q9JM14	NT5C_MOUSE	Nt5c	5'(3')-deoxyribonucleotidase, cytosolic type	13.2602	14.0016	14.3348	14.7298	18.3123	16.2129	#N/A	#N/A	#N/A	+
Gtf2e1	Q9D0D5	1.72952	3.18571	Q9D0D5	Q9D0D5	T2EA_MOUSE	Gtf2e1	General transcription factor IIE subunit 1	15.9523	15.8512	15.9655	13.8282	19.0286	18.1414	#N/A	#N/A	#N/A	+
Itgb1	P09055	1.44544	3.18683	P09055	P09055	ITB1_MOUSE	Itgb1	Integrin beta-1	14.1857	13.6324	14.6962	16.7482	18.1646	17.8403	#N/A	#N/A	#N/A	+
Psmc2	P46471	2.37277	3.1913	P46471	P46471;Q8BVQ9	PRS7_MOUSE	Psmc2	26S proteasome regulatory subunit 7	18.0756	18.678	18.1618	19.4741	22.2045	21.3729	#N/A	+	#N/A	+
Dusp9	Q9DBB1	1.43918	3.19507	Q7TNL7	Q9DBB1;Q91Z46;G3UX16;A0A1W2P715;Q7TNL7	Q7TNL7_MOUSE	Dusp9	Dual specificity protein phosphatase	13.8247	13.4543	12.4643	14.9225	15.7238	17.9992	#N/A	#N/A	#N/A	+
Serpinh1	P19324	1.30137	3.19936	P19324	P19324;A0A140LHR4;A0A140LHK0	SERPH_MOUSE	Serpinh1	Serpin H1	17.1077	16.3608	13.7885	16.7227	19.5867	18.8018	#N/A	#N/A	#N/A	+
Aacs	Q9D2R0	1.73226	3.22071	Q9D2R0	Q9D2R0	AACS_MOUSE	Aacs	Acetoacetyl-CoA synthetase	14.6979	15.8444	14.2999	16.4774	19.1498	17.9514	#N/A	#N/A	#N/A	+
Psmc1	P62192	2.37353	3.22266	P62192	P62192	PRS4_MOUSE	Psmc1	26S proteasome regulatory subunit 4	16.1525	17.1312	16.4601	17.7289	20.3398	19.8419	#N/A	+	#N/A	+
Aldh2	P47738	1.89521	3.22382	P47738	P47738;A0A0G2JEU1;A0A0G2JF60;A0A0G2JFQ0	ALDH2_MOUSE	Aldh2	Aldehyde dehydrogenase, mitochondrial	18.0929	18.884	18.1515	19.8224	22.6868	21.2362	#N/A	#N/A	#N/A	+
Lap3	Q9CPY7	1.90523	3.22678	Q9CPY7	Q9CPY7	AMPL_MOUSE	Lap3	Cytosol aminopeptidase	17.9892	17.6496	17.6725	19.7277	21.6073	21.3658	#N/A	#N/A	#N/A	+
Galk1	Q9R0N0	1.79478	3.22793	Q9R0N0	Q9R0N0	GALK1_MOUSE	Galk1	Galactokinase	16.8659	18.6352	17.7539	19.171	21.7735	20.8953	#N/A	#N/A	#N/A	+
Fkbp5	Q64378	1.83307	3.22926	Q64378	Q64378;A0A3B2WBD2	FKBP5_MOUSE	Fkbp5	Peptidyl-prolyl cis-trans isomerase FKBP5	16.6898	17.5229	16.5239	18.6774	21.0165	20.149	#N/A	#N/A	#N/A	+
Impact	O55091	1.88786	3.22998	O55091	O55091	IMPCT_MOUSE	Impact	Protein IMPACT	16.4296	17.9779	18.0299	17.8284	21.6046	19.9883	#N/A	#N/A	#N/A	+
Gnpnat1	Q9JK38	1.48737	3.23044	Q9JK38	Q9JK38;A0A2I3BRZ8;A0A2I3BQS3;A0A2I3BRH6	GNA1_MOUSE	Gnpnat1	Glucosamine 6-phosphate N-acetyltransferase	15.1997	14.6417	14.1445	16.7471	19.3025	17.5249	#N/A	#N/A	#N/A	+
Rabep1	O35551	3.11303	3.23471	O35551	O35551;J3QJV7	RABE1_MOUSE	Rabep1	Rab GTPase-binding effector protein 1	13.792	14.0315	13.3378	13.9574	17.4427	16.5861	#N/A	#N/A	#N/A	+
Ahcyl1	Q80SW1	2.10021	3.25285	Q80SW1	Q80SW1	SAHH2_MOUSE	Ahcyl1	S-adenosylhomocysteine hydrolase-like protein 1	15.2022	16.0275	15.001	16.3377	19.6352	18.1547	#N/A	#N/A	#N/A	+
Tdh	Q8K3F7	1.68986	3.25784	Q8K3F7	Q8K3F7;F6X7T7;F6Y7H0;F7AJL7	TDH_MOUSE	Tdh	L-threonine 3-dehydrogenase, mitochondrial	19.2119	19.7009	18.8571	21.4595	23.2724	22.858	#N/A	#N/A	#N/A	+
Echdc2	Q3TLP5	1.38291	3.26629	Q3TLP5	Q3TLP5;F6YTG0;E0CXC8	ECHD2_MOUSE	Echdc2	Enoyl-CoA hydratase domain-containing protein 2, mitochondrial	14.5638	16.2267	16.2591	18.0822	19.1737	19.9248	#N/A	#N/A	#N/A	+
Tnfrsf22	Q78QS6	2.68486	3.26791	Q78QS6	Q78QS6	Q78QS6_MOUSE	Tnfrsf22	Tumor necrosis factor receptor superfamily member 22	18.3161	17.5108	18.3145	18.8421	21.846	21.1816	#N/A	#N/A	#N/A	+
Man2b1	O09159	1.68713	3.27822	O09159	O09159	MA2B1_MOUSE	Man2b1	Lysosomal alpha-mannosidase	12.4868	14.6497	14.0259	14.1146	17.9796	16.2153	#N/A	#N/A	#N/A	+
Eif2b2	Q99LD9	1.382	3.27892	Q99LD9	Q99LD9;D3Z487	EI2BB_MOUSE	Eif2b2	Translation initiation factor eIF-2B subunit beta	13.1528	13.4334	13.6768	16.3396	17.5069	17.3522	#N/A	#N/A	#N/A	+
Aldh1b1	Q9CZS1	1.85358	3.28063	Q9CZS1	Q9CZS1	AL1B1_MOUSE	Aldh1b1	Aldehyde dehydrogenase X, mitochondrial	13.1656	13.4092	15.0394	12.9506	16.3805	17.4631	#N/A	#N/A	#N/A	+
Pdhx	Q8BKZ9	1.55624	3.29847	Q8BKZ9	Q8BKZ9	ODPX_MOUSE	Pdhx	Pyruvate dehydrogenase protein X component, mitochondrial	14.5344	15.0204	13.6875	16.7686	18.3758	18.2266	#N/A	#N/A	#N/A	+
Ak1	Q9R0Y5	2.12823	3.3009	Q9R0Y5	Q9R0Y5	KAD1_MOUSE	Ak1	Adenylate kinase isoenzyme 1	16.2452	17.0883	17.0105	18.1007	20.949	19.8752	#N/A	#N/A	#N/A	+
Cdc34	Q6ZWZ2	2.58245	3.31114	Q8CFI2	Q6ZWZ2;Q8CFI2;A0A1W2P892;A0A1W2P7U1;A0A1W2P7U9;A0A1W2P8B1;A0A1W2P7T2;A0A087WP01;A0A140T8I4	UB2R1_MOUSE	Cdc34	Ubiquitin-conjugating enzyme E2 R1	16.5343	17.152	16.6995	17.7896	20.7825	19.9275	#N/A	#N/A	#N/A	+
Grik1	A0A2I3BPT2	1.54005	3.31474	A0A1B0GSI4;A0A2I3BPT2;A0A2I3BQM2;A0A2I3BRJ1;E9Q2Y1;F6QF13;F6Z3M4	A0A2I3BPT2;A0A2I3BQM2;F6QF13;A0A2I3BRJ1;F6Z3M4;E9Q2Y1;A0A1B0GSI4	A0A1B0GSI4_MOUSE;A0A2I3BPT2_MOUSE;A0A2I3BQM2_MOUSE;A0A2I3BRJ1_MOUSE;E9Q2Y1_MOUSE;F6QF13_MOUSE;F6Z3M4_MOUSE	Grik1	Glutamate receptor ionotropic, kainate 1	19.1134	16.7609	17.3278	18.5508	22.1852	20.3207	#N/A	#N/A	#N/A	+
Dhfr	P00375	1.76172	3.32018	P00375	P00375	DYR_MOUSE	Dhfr	Dihydrofolate reductase	15.4008	16.5784	15.8295	17.6177	20.3851	18.9685	#N/A	#N/A	#N/A	+
Etfb	Q9DCW4	1.70161	3.32334	Q9DCW4	Q9DCW4;A0A0U1RQB4	ETFB_MOUSE	Etfb	Electron transfer flavoprotein subunit beta	17.2437	18.3036	17.5716	19.8785	21.7342	21.4112	#N/A	#N/A	#N/A	+
Ube3d	Q8BX13	1.74209	3.3258	Q8BX13	Q8BX13;D3Z587	UBE3D_MOUSE	Ube3d	E3 ubiquitin-protein ligase E3D	13.6265	14.0188	14.1316	14.2395	18.6973	15.9625	#N/A	#N/A	#N/A	+
Arl8b	Q9CQW2	2.37774	3.32765	Q9CQW2	Q9CQW2;Q8VEH3;A0A0N4SVB8;F6QKK2	ARL8B_MOUSE	Arl8b	ADP-ribosylation factor-like protein 8B	17.2596	17.0983	16.1486	17.5968	20.8802	19.8267	#N/A	#N/A	#N/A	+
Praf2	Q9JIG8	2.33062	3.32768	Q9JIG8	Q9JIG8	PRAF2_MOUSE	Praf2	PRA1 family protein 2	14.3812	13.2804	14.6739	14.825	17.197	18.0386	#N/A	#N/A	#N/A	+
Acot1	Q9QYR9	1.58833	3.33846	O55137	Q9QYR9;O55137	ACOT1_MOUSE	Acot1	Acyl-coenzyme A thioesterase 1	12.9871	13.6772	14.0347	13.6764	18.4134	15.4512	#N/A	#N/A	#N/A	+
Idh2	P54071	1.35461	3.34259	P54071	P54071;D6RIL6;A0A0U1RP68	IDHP_MOUSE	Idh2	Isocitrate dehydrogenase [NADP], mitochondrial	16.4506	16.1025	15.3604	18.8436	19.6537	20.41	#N/A	#N/A	#N/A	+
Tti1	Q91V83	1.46711	3.35372	Q91V83	Q91V83	TTI1_MOUSE	Tti1	TELO2-interacting protein 1 homolog	14.4254	14.1566	15.14	13.8321	19.3343	16.1502	#N/A	#N/A	#N/A	+
Tomm34	Q9CYG7	2.57352	3.35844	Q9CYG7	Q9CYG7	TOM34_MOUSE	Tomm34	Mitochondrial import receptor subunit TOM34	16.7817	16.8548	16.0796	17.5368	20.5588	19.7845	#N/A	#N/A	#N/A	+
Dnm2	Q8BZ98	1.77827	3.3607	P39054	Q8BZ98;P39054;F8WIV5;G3UZZ3;E9QLL2;G3X9G4;Q3T9X3;Q3TCR7	DYN2_MOUSE	Dnm2	Dynamin-2	15.2813	17.0924	16.1633	17.3787	20.5877	19.0915	#N/A	#N/A	#N/A	+
Acad8	Q9D7B6	1.43033	3.36193	Q9D7B6	Q9D7B6;A0A0R4J0P1;D3YTT4	ACAD8_MOUSE	Acad8	Isobutyryl-CoA dehydrogenase, mitochondrial	15.0177	16.1174	15.1226	17.7914	20.2167	18.5317	#N/A	#N/A	#N/A	+
Umps	P13439	1.93612	3.37743	P13439	P13439	UMPS_MOUSE	Umps	Uridine 5'-monophosphate synthase	17.5212	18.6616	17.4129	19.2178	22.2119	20.9497	#N/A	#N/A	#N/A	+
Hspa1a	P17879	1.5541	3.38505	P17879;Q61696	P17879;Q61696	HS71A_MOUSE;HS71B_MOUSE	Hspa1a;Hspa1b	Heat shock 70 kDa protein 1B	18.5048	16.3651	15.9787	18.1228	21.1893	20.0665	#N/A	#N/A	#N/A	+
Sdha	Q8K2B3	1.77206	3.38613	Q8K2B3	Q8K2B3;A0A1Y7VJ55	SDHA_MOUSE	Sdha	Succinate dehydrogenase [ubiquinone] flavoprotein subunit, mitochondrial	16.5273	17.0178	16.4207	18.8671	20.7664	20.4223	#N/A	#N/A	#N/A	+
Tsn	Q62348	1.49417	3.38924	Q62348	Q62348	TSN_MOUSE	Tsn	Translin	14.412	15.4546	14.726	16.3559	19.9754	17.2773	#N/A	#N/A	#N/A	+
Txnl1	Q8CDN6	2.29898	3.39382	Q8CDN6	Q8CDN6;A0A498WGD8	TXNL1_MOUSE	Txnl1	Thioredoxin-like protein 1	14.7337	16.4119	16.2973	15.864	19.5413	18.8998	#N/A	#N/A	#N/A	+
Rab3gap1	Q80UJ7	1.33679	3.40386	Q80UJ7	Q80UJ7;A0A1D5RLG3	RB3GP_MOUSE	Rab3gap1	Rab3 GTPase-activating protein catalytic subunit	14.5868	14.98	14.4033	11.8105	18.161	16.5371	#N/A	#N/A	#N/A	+
Ovca2	Q9D7E3	1.58131	3.411	Q9D7E3	Q9D7E3	OVCA2_MOUSE	Ovca2	Esterase OVCA2	14.5542	12.0277	13.9776	12.8104	17.5755	15.9314	#N/A	#N/A	#N/A	+
Sall3	Q62255	2.41482	3.41198	Q62255	Q62255;A0A5F8MPC9	SALL3_MOUSE	Sall3	Sal-like protein 3	17.7773	16.5688	16.7756	17.4163	21.1689	19.9241	#N/A	#N/A	#N/A	+
Nanp	Q9CPT3	1.81882	3.41751	Q9CPT3	Q9CPT3	NANP_MOUSE	Nanp	N-acylneuraminate-9-phosphatase	12.1096	13.8586	12.8126	14.0743	17.4113	15.8512	#N/A	#N/A	#N/A	+
Slc16a1	P53986	1.57535	3.42581	P53986	P53986	MOT1_MOUSE	Slc16a1	Monocarboxylate transporter 1	13.0536	13.7969	14.7566	13.883	18.6892	15.9075	#N/A	#N/A	#N/A	+
Prdx6	O08709	2.69798	3.4326	O08709	O08709;D3Z0Y2;Q6GT24	PRDX6_MOUSE	Prdx6	Peroxiredoxin-6	18.0767	18.4941	18.075	18.7314	22.4501	21.1037	#N/A	#N/A	#N/A	+
Ehd1	Q9QXY6	2.25811	3.45479	Q9WVK4	Q9QXY6;Q9WVK4	EHD1_MOUSE	Ehd1	EH domain-containing protein 1	16.8935	16.3088	15.9932	14.9135	19.6755	19.2886	#N/A	#N/A	#N/A	+
Iap	P03975	1.34295	3.46966	P03975	P03975	IGEB_MOUSE	Iap	IgE-binding protein	13.6372	13.8289	15.5351	16.8024	19.1391	17.7021	#N/A	#N/A	#N/A	+
Plod2	Q9R0B9	1.43627	3.47385	Q9R0B9	Q9R0B9;E9Q718	PLOD2_MOUSE	Plod2	Procollagen-lysine,2-oxoglutarate 5-dioxygenase 2	12.8788	12.9157	13.8398	14.8001	18.542	15.6229	#N/A	#N/A	#N/A	+
Triml2	A0A1B0GSQ3	3.09918	3.4749	A0A1B0GSQ3;E9PW10	A0A1B0GSQ3;E9PW10	A0A1B0GSQ3_MOUSE;E9PW10_MOUSE	Triml2	Tripartite motif family-like 2	14.251	15.156	13.9807	14.4638	18.0197	17.8559	#N/A	#N/A	#N/A	+
Gfm1	Q8K0D5	1.86022	3.48877	Q8K0D5	Q8K0D5	EFGM_MOUSE	Gfm1	Elongation factor G, mitochondrial	15.8855	17.2863	16.8484	18.4991	20.9094	20.3277	#N/A	#N/A	#N/A	+
Gapdh	P16858	2.10615	3.49122	P16858	P16858;V9GX06;A0A0A0MQF6;A0A1D5RLD8;S4R1W1	G3P_MOUSE	Gapdh	Glyceraldehyde-3-phosphate dehydrogenase	21.8228	22.2692	21.7263	23.1084	26.5814	24.8644	#N/A	#N/A	#N/A	+
Ckb	Q04447	1.83519	3.49421	Q04447	Q04447	KCRB_MOUSE	Ckb	Creatine kinase B-type	18.8761	18.7543	17.9207	20.5667	22.7929	22.2544	#N/A	#N/A	#N/A	+
Stoml2	Q99JB2	1.57685	3.49452	Q99JB2	Q99JB2	STML2_MOUSE	Stoml2	Stomatin-like protein 2, mitochondrial	13.0628	15.7166	15.9629	14.2276	18.2892	18.1848	#N/A	#N/A	#N/A	+
Mat2b	Q99LB6	2.2489	3.49975	Q99LB6	Q99LB6	MAT2B_MOUSE	Mat2b	Methionine adenosyltransferase 2 subunit beta	16.5185	17.3872	16.4082	17.497	21.2456	19.6593	#N/A	#N/A	#N/A	+
B4galnt3	Q6L8S8	2.07607	3.50179	Q6L8S8	Q6L8S8;A0A1D5RMF7	B4GN3_MOUSE	B4galnt3	Beta-1,4-N-acetylgalactosaminyltransferase 3	13.1577	13.8514	14.4726	14.7597	16.7643	18.3599	#N/A	#N/A	#N/A	+
Acaa1a	Q8VCH0	1.74055	3.51834	Q921H8	Q8VCH0;Q921H8;H3BJZ9	THIKA_MOUSE	Acaa1a	3-ketoacyl-CoA thiolase A, peroxisomal	15.3152	16.204	14.8418	17.5403	19.8199	19.1674	#N/A	#N/A	#N/A	+
Tbck	E9Q1W7	1.31856	3.52153	E9Q1W7	E9Q1W7	E9Q1W7_MOUSE	Tbck	TBC domain-containing protein kinase-like protein	16.1754	13.7709	13.2149	16.5102	18.5027	18.3761	#N/A	#N/A	#N/A	+
Ptpn6	P29351	1.63113	3.52308	P29351	P29351	PTN6_MOUSE	Ptpn6	Tyrosine-protein phosphatase non-receptor type 6	13.1027	15.0014	15.3116	15.8118	19.0328	17.627	#N/A	#N/A	#N/A	+
Tex19.1	Q99MV2	1.42115	3.52446	Q99MV2	Q99MV2	TX19A_MOUSE	Tex19.1	Testis-expressed protein 19.1	15.8165	14.3534	15.6806	18.0054	19.1389	19.838	#N/A	#N/A	#N/A	+
Pdk1	Q8BFP9	1.76262	3.53207	Q8BFP9	Q8BFP9	PDK1_MOUSE	Pdk1	[Pyruvate dehydrogenase (acetyl-transferring)] kinase isozyme 1, mitochondrial	16.1941	16.1716	14.8515	17.777	19.917	19.6442	#N/A	#N/A	#N/A	+
Pmvk	Q9D1G2	1.88143	3.56516	Q9D1G2	Q9D1G2;D3YXP6	PMVK_MOUSE	Pmvk	Phosphomevalonate kinase	13.7741	14.9715	13.2394	13.5568	18.4587	16.4425	#N/A	#N/A	#N/A	+
Ahcy	P50247	1.9747	3.57431	P50247	P50247	SAHH_MOUSE	Ahcy	Adenosylhomocysteinase	17.4752	18.2589	17.3555	19.3603	22.306	21.0676	#N/A	#N/A	#N/A	+
Idh3a	Q9D6R2	1.40915	3.57794	Q9D6R2	Q9D6R2;A0A1L1STE6	IDH3A_MOUSE	Idh3a	Isocitrate dehydrogenase [NAD] subunit alpha, mitochondrial	17.1549	16.9142	14.7623	18.4342	20.8953	19.8935	#N/A	#N/A	#N/A	+
Snf8	Q9CZ28	2.80271	3.59079	Q9CZ28	Q9CZ28;A2A6M1	SNF8_MOUSE	Snf8	Vacuolar-sorting protein SNF8	13.7234	13.2277	13.1515	14.3258	16.8132	17.5825	#N/A	#N/A	#N/A	+
Ergic3	Q9CQE7	2.18716	3.59647	Q9CQE7	Q9CQE7;F6RK81;F6UIS1	ERGI3_MOUSE	Ergic3	Endoplasmic reticulum-Golgi intermediate compartment protein 3	15.0433	13.514	13.568	13.0802	17.8149	16.9807	#N/A	#N/A	#N/A	+
Gldc	Q91W43	1.42882	3.59845	Q91W43	Q91W43	GCSP_MOUSE	Gldc	Glycine dehydrogenase (decarboxylating), mitochondrial	14.9602	16.0048	14.8911	18.2365	19.5455	19.6977	#N/A	#N/A	#N/A	+
Ccs	Q9WU84	1.45009	3.60096	Q9WU84	Q9WU84;A0A494BAJ5;A0A494BBF1;A0A494BB58	CCS_MOUSE	Ccs	Copper chaperone for superoxide dismutase	13.4009	13.1301	15.4437	16.0742	18.6808	17.5455	#N/A	#N/A	#N/A	+
Surf4	Q64310	1.78978	3.60381	Q64310	Q64310	SURF4_MOUSE	Surf4	Surfeit locus protein 4	15.8659	16.0133	14.9911	17.7995	19.4691	20.0734	#N/A	#N/A	#N/A	+
Grcc10	O35127	2.14765	3.61191	O35127	O35127	C10_MOUSE	Grcc10	Protein C10	12.9673	14.8386	13.4189	14.649	17.8801	17.2807	#N/A	#N/A	#N/A	+
Vps25	Q9CQ80	1.31856	3.62014	Q9CQ80	Q9CQ80;A2A4K0;A8XY17;A2A4J8	VPS25_MOUSE	Vps25	Vacuolar protein-sorting-associated protein 25	15.1957	17.109	17.1754	14.0427	20.4447	18.557	#N/A	#N/A	#N/A	+
Myg1	Q9JK81	1.75468	3.63581	Q9JK81	Q9JK81;F7A3N3	MYG1_MOUSE	Myg1	MYG1 exonuclease	15.0167	13.9777	16.0904	16.8203	19.0729	19.1513	#N/A	#N/A	#N/A	+
Cpox	P36552	2.02928	3.64145	P36552	P36552	HEM6_MOUSE	Cpox	Oxygen-dependent coproporphyrinogen-III oxidase, mitochondrial	13.9005	14.9979	13.9786	13.1241	16.7944	18.4891	#N/A	#N/A	#N/A	+
Bola2	Q8BGS2	2.02682	3.64361	Q8BGS2	Q8BGS2	BOLA2_MOUSE	Bola2	BolA-like protein 2	16.2999	17.4182	15.5807	17.1434	21.0059	19.5025	#N/A	#N/A	#N/A	+
Rab5c	P35278	1.7415	3.64567	P35278	P35278;Q8C266	RAB5C_MOUSE	Rab5c	Ras-related protein Rab-5C	14.3408	13.9963	14.6306	16.2372	19.3967	17.497	#N/A	#N/A	#N/A	+
Acadm	P45952	1.65587	3.67618	P45952	P45952	ACADM_MOUSE	Acadm	Medium-chain specific acyl-CoA dehydrogenase, mitochondrial	16.834	16.9676	16.6513	19.4721	20.9089	21.406	#N/A	#N/A	#N/A	+
Maoa	Q64133	1.71196	3.6854	Q64133	Q64133	AOFA_MOUSE	Maoa	Amine oxidase [flavin-containing] A	14.6172	14.9024	15.5415	17.2147	19.9636	18.5451	#N/A	#N/A	#N/A	+
Ddhd2	Q80Y98	2.10831	3.68718	Q80Y98	Q80Y98	DDHD2_MOUSE	Ddhd2	Phospholipase DDHD2	13.6737	12.4954	14.5066	13.9109	16.6893	17.9783	#N/A	#N/A	#N/A	+
Tgm3	Q08189	1.54945	3.69589	Q08189	Q08189	TGM3_MOUSE	Tgm3	Protein-glutamine gamma-glutamyltransferase E	14.8774	13.9862	14.5991	13.0019	16.334	19.2901	#N/A	#N/A	#N/A	+
Ppm1a	P49443	2.19454	3.70937	P49443	P49443;P36993;Q99NF7;A0A1Y7VJZ4;Q9EQE2	PPM1A_MOUSE	Ppm1a	Protein phosphatase 1A	12.8601	13.6026	13.0262	13.4687	18.0236	15.874	#N/A	#N/A	#N/A	+
Mapk3	Q63844	2.88618	3.71849	Q63844	Q63844;A0A0U1RPZ0;D3Z6D8;D3Z3G6	MK03_MOUSE	Mapk3	Mitogen-activated protein kinase 3	13.3111	14.5719	14.179	13.4038	17.6928	17.4771	#N/A	#N/A	#N/A	+
Peg10	Q7TN75	1.7438	3.72494	Q7TN75	Q7TN75;H3BJQ1;E9Q3F7	PEG10_MOUSE	Peg10	Retrotransposon-derived protein PEG10	13.7066	15.5754	15.0959	16.6194	19.5042	18.4444	#N/A	#N/A	#N/A	+
Cntln	A2AM05	4.21878	3.72653	A2AM05	A2AM05	CNTLN_MOUSE	Cntln	Centlein	14.593	14.0347	14.0873	14.4698	18.083	17.9625	#N/A	#N/A	#N/A	+
Pex3	Q9QXY9	1.73778	3.75245	Q9QXY9	Q9QXY9;E9QA46	PEX3_MOUSE	Pex3	Peroxisomal biogenesis factor 3	12.7297	13.6719	13.6485	15.5028	18.3517	16.9297	#N/A	#N/A	#N/A	+
Papss1	Q60967	1.62007	3.75955	Q60967	Q60967;Q6NZM8	PAPS1_MOUSE	Papss1	Bifunctional 3'-phosphoadenosine 5'-phosphosulfate synthase 1	13.5187	13.3956	13.1678	16.1359	18.1065	17.5216	#N/A	#N/A	#N/A	+
Sucla2	Q9Z2I9	1.34345	3.761	Q9Z2I9	Q9Z2I9	SUCB1_MOUSE	Sucla2	Succinate--CoA ligase [ADP-forming] subunit beta, mitochondrial	14.048	16.4181	14.5956	17.8635	19.5097	19.4749	#N/A	#N/A	#N/A	+
Slc1a5	P51912	1.75015	3.76954	P51912	P51912;Q9ESU7	AAAT_MOUSE	Slc1a5	Neutral amino acid transporter B(0)	14.0446	14.2984	13.5262	16.4611	18.4154	18.2889	#N/A	#N/A	#N/A	+
Tsfm	Q9CZR8	1.71437	3.77013	Q9CZR8	Q9CZR8;D3Z4M7;Q9CX33	EFTS_MOUSE	Tsfm	Elongation factor Ts, mitochondrial	12.5713	14.7514	13.4323	14.3464	16.4416	18.6494	#N/A	#N/A	#N/A	+
Prdx3	P20108	1.53855	3.77284	P20108	P20108	PRDX3_MOUSE	Prdx3	Thioredoxin-dependent peroxide reductase, mitochondrial	13.1623	14.3579	14.0502	15.5605	16.664	19.4471	#N/A	#N/A	#N/A	+
Cluh	Z4YLI8	2.19312	3.77377	A0A0R4J140;Z4YLI8	Z4YLI8;A0A0R4J140	A0A0R4J140_MOUSE;Z4YLI8_MOUSE	Cluh	Clustered mitochondria protein homolog	13.8496	13.3456	13.3145	15.2505	18.1095	17.3181	#N/A	#N/A	#N/A	+
Srm	Q64674	2.13836	3.77464	Q64674	Q64674	SPEE_MOUSE	Srm	Spermidine synthase	17.2478	17.7578	17.5513	19.3208	22.2036	21.2845	#N/A	#N/A	#N/A	+
Nadk2	Q8C5H8	2.0531	3.79622	Q8C5H8	Q8C5H8;Z4YK42	NAKD2_MOUSE	Nadk2	NAD kinase 2, mitochondrial	14.2007	13.4483	12.625	15.1122	17.6732	17.6123	#N/A	#N/A	#N/A	+
Rras2	P62071	2.69178	3.8015	P62071	P62071	RRAS2_MOUSE	Rras2	Ras-related protein R-Ras2	13.3213	13.0139	13.8176	14.1072	17.9951	16.7379	#N/A	#N/A	#N/A	+
Chp1	P61022	1.72467	3.809	P61022	P61022;B0R091	CHP1_MOUSE	Chp1	Calcineurin B homologous protein 1	13.4408	13.4226	13.5553	14.0146	19.0118	15.8229	#N/A	#N/A	#N/A	+
Ampd2	Q9DBT5	2.09668	3.82151	Q9DBT5	Q9DBT5;A2AE27	AMPD2_MOUSE	Ampd2	AMP deaminase 2	14.779	14.0724	13.2953	14.6017	18.9843	17.0328	#N/A	#N/A	#N/A	+
Crkl	P47941	1.34269	3.85247	P47941	P47941;A0A338P675	CRKL_MOUSE	Crkl	Crk-like protein	13.0642	13.0051	14.5033	13.584	19.4117	15.3716	#N/A	#N/A	#N/A	+
Rwdd4	Q9CPR1	1.45057	3.85544	Q9CPR1	Q9CPR1;H3BJN8;H3BJI4	RWDD4_MOUSE	Rwdd4	RWD domain-containing protein 4	13.5466	16.5589	15.8343	13.3895	19.1407	18.2348	#N/A	#N/A	#N/A	+
Ddrgk1	Q80WW9	1.97326	3.86864	Q80WW9	Q80WW9	DDRGK_MOUSE	Ddrgk1	DDRGK domain-containing protein 1	13.0925	14.8198	13.0677	13.8942	18.5471	16.6273	#N/A	#N/A	#N/A	+
Fdft1	P53798	2.09629	3.9126	P53798	P53798;A0A286YD20	FDFT_MOUSE	Fdft1	Squalene synthase	12.8807	12.5785	13.7083	14.0597	18.2075	16.2313	#N/A	#N/A	#N/A	+
Taco1	Q8K0Z7	2.57085	3.95064	Q8K0Z7	Q8K0Z7	TACO1_MOUSE	Taco1	Translational activator of cytochrome c oxidase 1	15.0347	13.8738	13.4627	13.7222	18.4451	17.5028	#N/A	#N/A	#N/A	+
Musk	Q61006	1.32496	3.96511	Q61006	Q61006;F6WVU1;K3W4P7;E9PVV8;Q497X0;J3QPS3	MUSK_MOUSE	Musk	Muscle, skeletal receptor tyrosine-protein kinase	16.6199	13.526	13.916	17.129	19.6603	18.8654	#N/A	#N/A	#N/A	+
Pdcd4	Q61823	1.56895	3.98704	Q61823	Q61823;A0A494BA05	PDCD4_MOUSE	Pdcd4	Programmed cell death protein 4	14.919	17.1659	13.627	15.1756	19.8669	18.5509	#N/A	#N/A	#N/A	+
Tyms	P07607	1.66134	4.03528	P07607	P07607	TYSY_MOUSE	Tyms	Thymidylate synthase	15.1461	13.1831	12.9414	15.1373	19.1795	17.095	#N/A	#N/A	#N/A	+
Aco2	Q99KI0	1.41036	4.0435	Q99KI0	Q99KI0;A0A2R8VHM8	ACON_MOUSE	Aco2	Aconitate hydratase, mitochondrial	15.6513	16.678	15.158	19.1522	20.5848	20.8219	#N/A	#N/A	#N/A	+
Rab23	P35288	1.34787	4.05085	P35288	P35288;Q9D4I9	RAB23_MOUSE	Rab23	Ras-related protein Rab-23	13.3169	16.5725	17.047	17.0878	20.6591	19.4547	#N/A	#N/A	#N/A	+
Bckdhb	Q6P3A8	1.61849	4.06773	Q6P3A8	Q6P3A8	ODBB_MOUSE	Bckdhb	2-oxoisovalerate dehydrogenase subunit beta, mitochondrial	13.356	14.7305	14.1775	16.8667	18.4598	19.2411	#N/A	#N/A	#N/A	+
Cfap46	E9Q2C0	1.58918	4.08296	E9Q2C0	E9Q2C0	E9Q2C0_MOUSE	Cfap46	Cilia and flagella-associated protein 46	22.105	19.1672	19.5183	21.911	25.0982	24.4185	#N/A	#N/A	#N/A	+
Acadvl	P50544	1.45296	4.10184	P50544	P50544;B1AR28	ACADV_MOUSE	Acadvl	Very long-chain specific acyl-CoA dehydrogenase, mitochondrial	14.8729	16.1953	13.5575	17.5921	19.9338	19.3787	#N/A	#N/A	#N/A	+
Cenpj	Q569L8	1.32955	4.10591	Q569L8	Q569L8;A0A2R8VK38	CENPJ_MOUSE	Cenpj	Centromere protein J	18.5187	16.7806	17.5013	14.2815	21.6993	20.0535	#N/A	#N/A	#N/A	+
Akr1a1	Q9JII6	1.78733	4.12966	Q9JII6	Q9JII6	AK1A1_MOUSE	Akr1a1	Aldo-keto reductase family 1 member A1	16.645	17.537	14.873	14.8252	20.4867	19.7127	#N/A	#N/A	#N/A	+
Aldh4a1	Q8CHT0	1.41671	4.13264	Q8CHT0	Q8CHT0	AL4A1_MOUSE	Aldh4a1	Delta-1-pyrroline-5-carboxylate dehydrogenase, mitochondrial	13.7508	15.4196	14.1927	17.6678	19.9381	18.8426	#N/A	#N/A	#N/A	+
Rab10	P61027	1.6311	4.14318	P61027	P61027	RAB10_MOUSE	Rab10	Ras-related protein Rab-10	15.1571	12.994	13.4792	13.849	16.4952	19.5308	#N/A	#N/A	#N/A	+
Igkv1-110	P01631	1.74898	4.15284	A0A0B4J1I0;A0A140T8M0	P01631;A0A0B4J1I0;A0A140T8M0	A0A0B4J1I0_MOUSE;A0A140T8M0_MOUSE	Igkv1-110;Igkv1-117	Immunoglobulin kappa variable 1-110 (Fragment)	18.6043	15.8744	16.6866	18.7431	21.7706	21.4893	#N/A	#N/A	#N/A	+
Cyb5r3	Q9DCN2	1.81162	4.16005	Q9DCN2	Q9DCN2;F2Z456	NB5R3_MOUSE	Cyb5r3	NADH-cytochrome b5 reductase 3	14.2498	15.1122	15.7587	17.3611	19.3162	20.2448	#N/A	#N/A	#N/A	+
Prmt7	Q922X9	1.4749	4.16168	Q922X9	Q922X9	ANM7_MOUSE	Prmt7	Protein arginine N-methyltransferase 7	15.0098	14.5675	12.778	16.8209	19.6109	18.3006	#N/A	#N/A	#N/A	+
Hspa2	P17156	1.99829	4.1708	P17156	P17156	HSP72_MOUSE	Hspa2	Heat shock-related 70 kDa protein 2	16.5347	14.6966	13.6138	15.0908	19.2275	19.0821	#N/A	#N/A	#N/A	+
Usp47	Q8BY87	1.47571	4.17485	Q8BY87	Q8BY87;A0A1L1SV73	UBP47_MOUSE	Usp47	Ubiquitin carboxyl-terminal hydrolase 47	12.9519	15.3068	14.017	17.0002	19.1532	18.8344	#N/A	#N/A	#N/A	+
Atp6v0d1	P51863	1.50177	4.18323	P51863	P51863	VA0D1_MOUSE	Atp6v0d1	V-type proton ATPase subunit d 1	13.8086	14.3928	16.3447	17.4558	20.0246	19.3428	#N/A	#N/A	#N/A	+
Commd2	Q8BXC6	1.40457	4.20349	Q8BXC6	Q8BXC6	COMD2_MOUSE	Commd2	COMM domain-containing protein 2	16.8714	12.7639	14.2527	13.8983	19.4637	17.8364	#N/A	#N/A	#N/A	+
Trnt1	Q8K1J6	1.56616	4.23168	Q8K1J6	Q8K1J6	TRNT1_MOUSE	Trnt1	CCA tRNA nucleotidyltransferase 1, mitochondrial	13.8019	16.9971	14.5883	13.3779	19.367	18.479	#N/A	#N/A	#N/A	+
Acp1	Q9D358	1.3931	4.24998	Q9D358	Q9D358;Q561M1	PPAC_MOUSE	Acp1	Low molecular weight phosphotyrosine protein phosphatase	15.6392	14.1854	13.2609	17.5399	19.8218	18.9908	#N/A	#N/A	#N/A	+
Ptgr1	Q91YR9	2.50979	4.27645	Q91YR9	Q91YR9	PTGR1_MOUSE	Ptgr1	Prostaglandin reductase 1	13.1007	13.5608	13.0976	14.3634	18.6218	16.9924	#N/A	#N/A	#N/A	+
Tsen2	Q6P7W5	2.26679	4.30022	Q6P7W5	Q6P7W5	SEN2_MOUSE	Tsen2	tRNA-splicing endonuclease subunit Sen2	13.8101	13.4938	14.3126	13.7329	19.3484	16.9267	#N/A	#N/A	#N/A	+
Ighg1	P01869	1.69643	4.3122	P01868;P01869	P01869;P01868;A0A075B5P4;A0A0A6YWR2	IGH1M_MOUSE;IGHG1_MOUSE	Ighg1	Ig gamma-1 chain C region secreted form	20.4152	17.8525	18.0701	20.7161	23.9204	23.2309	#N/A	#N/A	#N/A	+
Tpm2	P58774	1.95622	4.31406	P58774	P58774;A2AIM5;A2AIM4	TPM2_MOUSE	Tpm2	Tropomyosin beta chain	14.0016	15.0716	16.295	16.8702	20.0154	19.732	#N/A	#N/A	#N/A	+
Ctrl	Q9ER05	3.59471	4.33298	Q9ER05	Q9ER05	Q9ER05_MOUSE	Ctrl	Chymopasin	15.0455	14.5864	15.1697	14.9402	19.757	18.7799	#N/A	#N/A	#N/A	+
Acad10	Q8K370	1.446	4.34259	Q8K370	Q8K370;D3Z7X0;D3Z2B3	ACD10_MOUSE	Acad10	Acyl-CoA dehydrogenase family member 10	11.9555	13.9203	13.3087	13.6322	19.5618	15.5318	#N/A	#N/A	#N/A	+
Adat3	Q6PAT0	2.18286	4.35083	Q6PAT0	Q6PAT0;A0A1Y7VL25	ADAT3_MOUSE	Adat3	Probable inactive tRNA-specific adenosine deaminase-like protein 3	13.4624	14.38	14.2328	15.9509	19.348	18.3667	#N/A	#N/A	#N/A	+
Grhpr	Q91Z53	2.28149	4.38658	Q91Z53	Q91Z53;B1AXQ0;D6REG4	GRHPR_MOUSE	Grhpr	Glyoxylate reductase/hydroxypyruvate reductase	15.2532	14.6397	14.5463	13.388	19.7208	17.9659	#N/A	#N/A	#N/A	+
Map2k4	P47809	1.69623	4.40609	P47809	P47809	MP2K4_MOUSE	Map2k4	Dual specificity mitogen-activated protein kinase kinase 4	13.7923	16.6038	13.2306	13.907	19.3224	18.2566	#N/A	#N/A	#N/A	+
Carhsp1	Q9CR86	1.47751	4.43031	Q9CR86	Q9CR86	CHSP1_MOUSE	Carhsp1	Calcium-regulated heat stable protein 1	15.4089	16.4481	13.0638	13.5852	20.2502	17.8634	#N/A	#N/A	#N/A	+
Itih2	Q61703	1.70445	4.48624	Q61703	Q61703;G3X977	ITIH2_MOUSE	Itih2	Inter-alpha-trypsin inhibitor heavy chain H2	13.2187	13.5984	13.7454	16.4483	19.4501	18.0278	#N/A	#N/A	#N/A	+
Psmd8	Q9CX56	1.32978	4.49549	Q9CX56	Q9CX56;Q3TG45;Q9CPS5	PSMD8_MOUSE	Psmd8	26S proteasome non-ATPase regulatory subunit 8	16.5267	13.4231	14.5433	18.1507	20.4246	19.8883	#N/A	+	#N/A	+
Rragb	Q6NTA4	1.72111	4.51538	Q6NTA4	Q6NTA4	RRAGB_MOUSE	Rragb	Ras-related GTP-binding protein B	14.3862	13.0976	13.6796	12.9533	19.8097	16.2793	#N/A	#N/A	#N/A	+
Ugdh	O70475	1.68874	4.52474	O70475	O70475;D3YXP9	UGDH_MOUSE	Ugdh	UDP-glucose 6-dehydrogenase	14.2362	13.0144	14.3096	16.7937	19.5305	18.6959	#N/A	#N/A	#N/A	+
Hgh1	Q8C3I8	2.1338	4.53103	Q8C3I8	Q8C3I8	HGH1_MOUSE	Hgh1	Protein HGH1 homolog	15.2849	15.5113	13.6346	14.0038	20.074	18.2054	#N/A	#N/A	#N/A	+
Ccdc93	Q7TQK5	1.4435	4.53455	Q7TQK5	Q7TQK5;E9QAD4	CCD93_MOUSE	Ccdc93	Coiled-coil domain-containing protein 93	13.9213	14.4559	14.3967	13.7111	20.9981	16.3135	#N/A	#N/A	#N/A	+
Pmm1	Q9Z2M7	1.9466	4.56562	O35621	Q9Z2M7;O35621;Q91W01;A0A2R8W6J8;Q9D6D9	PMM1_MOUSE	Pmm1	Phosphomannomutase 1	13.5938	15.9698	13.8261	13.57	19.7005	17.9105	#N/A	#N/A	#N/A	+
Arhgef10l	A2AWP8	1.93486	4.57641	A2AWP8	A2AWP8;A2AWP4;A2AWP6	ARGAL_MOUSE	Arhgef10l	Rho guanine nucleotide exchange factor 10-like protein	16.3864	14.1586	13.6341	13.5883	19.5211	18.5154	#N/A	#N/A	#N/A	+
Emc1	Q8C7X2	1.47487	4.58385	Q8C7X2	Q8C7X2;Z4YJW0	EMC1_MOUSE	Emc1	ER membrane protein complex subunit 1	13.2619	12.9961	16.1998	16.3733	18.5653	20.0179	#N/A	#N/A	#N/A	+
Ube2c	Q9D1C1	1.50231	4.61182	Q9D1C1	Q9D1C1	UBE2C_MOUSE	Ube2c	Ubiquitin-conjugating enzyme E2 C	13.9906	17.3381	17.6397	14.6633	21.0134	20.0261	#N/A	#N/A	#N/A	+
Atp1a3	Q6PIC6	3.34844	4.64516	Q6PIC6	Q6PIC6;A0A0G2JGX4;Q8VCE0	AT1A3_MOUSE	Atp1a3	Sodium/potassium-transporting ATPase subunit alpha-3	14.7838	14.0209	15.3725	14.78	19.157	19.6119	#N/A	#N/A	#N/A	+
Hint1	P70349	1.47663	4.64614	P70349	P70349	HINT1_MOUSE	Hint1	Histidine triad nucleotide-binding protein 1	16.8605	14.0096	14.4423	17.9334	21.016	19.8991	#N/A	#N/A	#N/A	+
Aprt	P08030	1.51501	4.64647	P08030	P08030	APT_MOUSE	Aprt	Adenine phosphoribosyltransferase	17.4702	15.6676	15.1706	19.1048	22.2161	20.7835	#N/A	#N/A	#N/A	+
Lypla1	P97823	1.30495	4.79869	P97823	P97823;D3Z269;J3QP56;D3YUG4	LYPA1_MOUSE	Lypla1	Acyl-protein thioesterase 1	14.0248	12.3212	13.6331	17.6179	19.6596	18.7363	#N/A	#N/A	#N/A	+
Nudt4	Q8R2U6	2.73909	4.82825	Q8R2U6	Q8R2U6	NUDT4_MOUSE	Nudt4	Diphosphoinositol polyphosphate phosphohydrolase 2	13.3558	13.5524	15.0081	14.5875	19.3942	18.5142	#N/A	#N/A	#N/A	+
Emc8	O70378	1.74929	4.96856	O70378	O70378;M0QWY0;M0QWP2	EMC8_MOUSE	Emc8	ER membrane protein complex subunit 8	16.2366	16.9478	13.442	13.9872	20.2875	19.9564	#N/A	#N/A	#N/A	+
Mthfd2	P18155	1.67733	5.10526	P18155	P18155;A0A0N4SVS2;A0A0N4SVW2	MTDC_MOUSE	Mthfd2	Bifunctional methylenetetrahydrofolate dehydrogenase/cyclohydrolase, mitochondrial	13.3628	13.5358	12.0641	16.3814	18.5689	19.3137	#N/A	#N/A	#N/A	+
Col20a1	Q923P0	1.51645	5.18612	Q923P0	Q923P0;A0A2K6EDL8;F6UFI2	COKA1_MOUSE	Col20a1	Collagen alpha-1(XX) chain	17.219	14.6137	14.2568	18.6308	21.5666	21.1658	#N/A	#N/A	#N/A	+
Kif15	Q6P9L6	1.62199	5.2795	Q6P9L6	Q6P9L6;A0A1L1SR51	KIF15_MOUSE	Kif15	Kinesin-like protein KIF15	13.7832	17.8335	14.3565	14.0415	19.5835	20.9828	#N/A	#N/A	#N/A	+
Diaph1	O08808	1.93296	5.29777	O08808	O08808;D3Z074;E9PV41;F6XC54;E9PXV7	DIAP1_MOUSE	Diaph1	Protein diaphanous homolog 1	13.6319	16.3173	13.982	16.7882	20.5541	20.4012	#N/A	#N/A	#N/A	+
Sbds	P70122	3.94035	7.22086	P70122	P70122;D6REV5	SBDS_MOUSE	Sbds	Ribosome maturation protein SBDS	12.9243	13.5853	13.4855	14.3814	20.5379	21.0921	#N/A	#N/A	#N/A	+
Mbd3	Q9Z2D8	0.928662	-2.70775	Q9Z2D8	Q9Z2D8;D3YTR4;D3YTR5;F6WZH1	MBD3_MOUSE	Mbd3	Methyl-CpG-binding domain protein 3	20.121	19.7877	20.0956	16.9073	17.6724	15.3679	#N/A	#N/A	+	-
Kansl2	Q8BQR4	0.982532	-2.11693	Q8BQR4	Q8BQR4;F8WJE3	KANL2_MOUSE	Kansl2	KAT8 regulatory NSL complex subunit 2	19.1732	18.7107	19.009	16.8493	17.3123	15.325	#N/A	#N/A	+	-
Kansl3	A2RSY1	0.409608	-1.89862	A2RSY1	A2RSY1	KANL3_MOUSE	Kansl3	KAT8 regulatory NSL complex subunit 3	19.5263	18.954	18.7343	13.9154	15.4413	16.3265	#N/A	#N/A	+	-
Mbd3	D3YTR4	1.24913	-1.813	D3YTR4	D3YTR4	D3YTR4_MOUSE	Mbd3	Methyl-CpG-binding domain protein 3	19.4103	19.6228	19.1487	19.2017	18.6136	16.4522	#N/A	#N/A	+	-
Mta3	Q924K8	0.462416	-1.50957	Q924K8	Q924K8;Q3UII8;Q3U3A7;E9Q794;H3BIY7	MTA3_MOUSE	Mta3	Metastasis-associated protein MTA3	19.3673	18.2637	18.7579	17.4442	19.0259	14.8715	#N/A	#N/A	+	-
Sap130	Q8BIH0	0.259807	-1.39524	Q8BIH0	Q8BIH0;J3QNK5;A0A0R4J060	SP130_MOUSE	Sap130	Histone deacetylase complex subunit SAP130	18.8462	18.6491	19.2299	13.2332	16.28	15.9087	#N/A	#N/A	+	-
Gatad2a	Q8CHY6	1.1223	-1.33904	Q8CHY6	Q8CHY6;A0A1D5RM58;A0A1I7Q4G8;E9QMN5	P66A_MOUSE	Gatad2a	Transcriptional repressor p66 alpha	22.3598	22.0438	22.0791	20.6916	20.4583	20.4508	#N/A	#N/A	+	-
Tet1	E9Q9Y4	0.8791	-1.28859	E9Q9Y4	E9Q9Y4	E9Q9Y4_MOUSE	Tet1	Methylcytosine dioxygenase TET1	18.2335	17.5726	18.1129	16.2536	16.3547	16.1544	#N/A	#N/A	+	-
Mta2	Q9R190	1.18523	-1.28286	Q9R190	Q9R190	MTA2_MOUSE	Mta2	Metastasis-associated protein MTA2	22.2732	21.6945	21.7891	20.9088	20.8434	19.9237	#N/A	#N/A	+	-
Sin3a	Q60520	0.509408	-1.26304	Q60520	Q60520	SIN3A_MOUSE	Sin3a	Paired amphipathic helix protein Sin3a	21.9257	21.6979	22.2572	19.174	20.3936	19.6077	#N/A	#N/A	+	-
Tada3	Q8R0L9	0.469351	-1.25603	Q8R0L9	Q8R0L9	TADA3_MOUSE	Tada3	Transcriptional adapter 3	18.5885	16.3209	17.1844	14.9214	15.3183	15.6773	#N/A	#N/A	+	-
Suds3	Q8BR65	0.882158	-1.22985	Q8BR65	Q8BR65;A0A0R4J243	SDS3_MOUSE	Suds3	Sin3 histone deacetylase corepressor complex component SDS3	18.9724	18.4715	19.0844	19.4809	18.7027	16.8422	#N/A	#N/A	+	-
Mbd2	Q9Z2E1	0.923001	-1.22384	Q9Z2E1	Q9Z2E1	MBD2_MOUSE	Mbd2	Methyl-CpG-binding domain protein 2	17.8367	17.4623	17.6944	16.0813	15.8263	16.2633	#N/A	#N/A	+	-
Kmt2a	P55200	1.13215	-1.13647	P55200	P55200	KMT2A_MOUSE	Kmt2a	Histone-lysine N-methyltransferase 2A	18.8749	18.7218	18.466	18.7217	16.8172	18.302	#N/A	#N/A	+	-
Dpy30	Q99LT0	0.672633	-1.10533	Q99LT0	Q99LT0	DPY30_MOUSE	Dpy30	Protein dpy-30 homolog	17.633	17.7909	17.5999	16.9521	17.5189	15.2584	#N/A	#N/A	+	-
Kansl1	Q80TG1	0.585077	-1.0881	Q80TG1	Q80TG1;A2A5Y4	KANL1_MOUSE	Kansl1	KAT8 regulatory NSL complex subunit 1	19.5015	19.5007	19.6423	17.3511	18.0501	17.7715	#N/A	#N/A	+	-
Dnmt3l	Q9CWR8	0.80251	-1.07533	Q9CWR8	Q9CWR8	DNM3L_MOUSE	Dnmt3l	DNA (cytosine-5)-methyltransferase 3-like	25.1586	25.9093	26.1804	26.8212	24.3833	25.5008	#N/A	#N/A	+	-
Kat2b	Q9JHD1	0.348731	-1.01343	Q9JHD1	Q9JHD1;Q9JHD2;F6SIC5;Q6P3Z8	KAT2B_MOUSE	Kat2b	Histone acetyltransferase KAT2B	17.7295	17.3479	18.1966	14.6181	15.9483	15.9708	#N/A	#N/A	+	-
Polr1e	Q8K202	1.01062	-1.00877	Q8K202	Q8K202	RPA49_MOUSE	Polr1e	DNA-directed RNA polymerase I subunit RPA49	20.0312	19.982	19.9939	19.2405	19.4087	18.1975	#N/A	#N/A	+	-
Zzz3	Q6KAQ7	0.358633	-0.906207	Q6KAQ7	Q6KAQ7;D3YTT9	ZZZ3_MOUSE	Zzz3	ZZ-type zinc finger-containing protein 3	17.3363	17.2355	18.353	15.0655	15.8004	16.3823	#N/A	#N/A	+	-
Ehmt2	A2CG76	0.355423	-0.900395	A2CG76	A2CG76	A2CG76_MOUSE	Ehmt2	Histone-lysine N-methyltransferase EHMT2	18.6125	16.2561	16.1271	18.0908	15.6243	17.1182	#N/A	#N/A	+	-
Taf1a	P97357	0.685138	-0.856943	P97357	P97357;J3KMG9;A0A0A6YW00	TAF1A_MOUSE	Taf1a	TATA box-binding protein-associated factor RNA polymerase I subunit A	17.4505	16.5966	16.9522	17.1289	16.9954	15.3548	#N/A	#N/A	+	-
Dnmt3a	O88508	0.771209	-0.834054	O88508	O88508;G3UZG8	DNM3A_MOUSE	Dnmt3a	DNA (cytosine-5)-methyltransferase 3A	23.4086	23.1823	23.434	24.3225	22.2221	23.2835	#N/A	#N/A	+	-
Kat14	Q8CID0	0.345807	-0.82992	Q8CID0	Q8CID0;E9QA90	CSR2B_MOUSE	Kat14	Cysteine-rich protein 2-binding protein	17.2909	16.6625	18.0816	14.9935	16.1705	15.6839	#N/A	#N/A	+	-
Hdac2	P70288	0.735979	-0.803462	P70288	P70288;Q8BQ10;A0A0R4J008	HDAC2_MOUSE	Hdac2	Histone deacetylase 2	20.7408	20.6982	20.5393	19.4217	19.833	19.2601	#N/A	#N/A	+	-
Kmt2b	O08550	0.98193	-0.801427	O08550	O08550;F8WJ40;F6W623	KMT2B_MOUSE	Kmt2b	Histone-lysine N-methyltransferase 2B	20.24	20.1869	20.376	19.3554	19.5002	18.9761	#N/A	#N/A	+	-
Ogt	Q8CGY8	0.438457	-0.797162	Q8CGY8	Q8CGY8	OGT1_MOUSE	Ogt	UDP-N-acetylglucosamine--peptide N-acetylglucosaminyltransferase 110 kDa subunit	21.5353	20.9967	21.5823	19.4479	20.4507	19.7361	#N/A	#N/A	+	-
Sf3b1	Q99NB9	1.4936	-0.792414	Q99NB9	Q99NB9;G5E866	SF3B1_MOUSE	Sf3b1	Splicing factor 3B subunit 1	23.3936	23.5674	23.3337	23.3416	22.2384	22.995	#N/A	#N/A	+	-
Mta1	Q8K4B0	0.730768	-0.766783	Q8K4B0	Q8K4B0;F8WHY8;E9PX23	MTA1_MOUSE	Mta1	Metastasis-associated protein MTA1	22.2132	22.0208	22.2015	20.8953	21.2024	20.9294	#N/A	#N/A	+	-
Chd4	Q6PDQ2	0.940505	-0.760782	Q6PDQ2	Q6PDQ2;E9QAS5;F6WR45;E9QAS4	CHD4_MOUSE	Chd4	Chromodomain-helicase-DNA-binding protein 4	22.4251	21.8808	22.2223	21.3549	21.4407	20.9793	#N/A	#N/A	+	-
Sin3b	Q62141	0.612514	-0.735282	Q62141	Q62141;A0A1D5RM25	SIN3B_MOUSE	Sin3b	Paired amphipathic helix protein Sin3b	18.2735	18.6055	19.5911	18.0457	18.1723	17.615	#N/A	#N/A	+	-
Suv39h1	O54864	0.899745	-0.724814	O54864	O54864;A2AC19	SUV91_MOUSE	Suv39h1	Histone-lysine N-methyltransferase SUV39H1	18.3792	18.6493	19.0991	19.2809	17.7785	18.4762	#N/A	#N/A	+	-
Baz2a	E9Q374	0.737253	-0.72029	A0A1W2P6X9;A0A5F8MPQ7;E9Q374;F8VPM0	E9Q374;A0A5F8MPQ7;A0A1W2P6X9;F8VPM0	A0A1W2P6X9_MOUSE;A0A5F8MPQ7_MOUSE;E9Q374_MOUSE;F8VPM0_MOUSE	Baz2a	Bromodomain adjacent to zinc finger domain protein 2A	21.1351	21.5108	20.6741	21.7861	20.1245	20.9879	#N/A	#N/A	+	-
Kmt2c	Q8BRH4	0.746828	-0.70773	Q8BRH4	Q8BRH4;G3UWI5;F8WI37;G3UZC8	KMT2C_MOUSE	Kmt2c	Histone-lysine N-methyltransferase 2C	17.2852	17.0315	17.0618	16.0174	16.2979	15.9846	#N/A	#N/A	+	-
Kdm6a	O70546	0.812934	-0.670691	O70546	O70546	KDM6A_MOUSE	Kdm6a	Lysine-specific demethylase 6A	16.6154	16.0583	16.5889	15.572	15.3972	15.6787	#N/A	#N/A	+	-
Arid4b	A2CG63	0.36109	-0.661043	A2CG63	A2CG63;Z4YL44;Z4YMH1	ARI4B_MOUSE	Arid4b	AT-rich interactive domain-containing protein 4B	16.8512	16.5011	17.0146	14.9211	16.0819	15.24	#N/A	#N/A	+	-
Aebp2	Q9Z248	0.763454	-0.651701	Q9Z248	Q9Z248;F6V059	AEBP2_MOUSE	Aebp2	Zinc finger protein AEBP2	17.122	17.2124	17.1314	16.145	16.0893	16.4127	#N/A	#N/A	+	-
Polr1d	P97304	0.515866	-0.62349	P97304	P97304	RPAC2_MOUSE	Polr1d	DNA-directed RNA polymerases I and III subunit RPAC2	19.9205	19.2113	19.4841	18.3866	18.9795	18.2748	#N/A	#N/A	+	-
Polr1a	O35134	1.08589	-0.598444	O35134	O35134;A0A0U1RPM9	RPA1_MOUSE	Polr1a	DNA-directed RNA polymerase I subunit RPA1	21.3965	20.6583	20.7202	20.9172	20.2182	20.431	#N/A	#N/A	+	-
Polr1c	P52432	1.74807	-0.597468	P52432	P52432;D3Z7Q8;D3Z3D6;G3UXX5	RPAC1_MOUSE	Polr1c	DNA-directed RNA polymerases I and III subunit RPAC1	22.5296	22.0554	22.1779	22.1899	21.6072	21.6742	#N/A	#N/A	+	-
Ehmt2	Q9Z148	1.65921	-0.573525	Q9Z148	Q9Z148;A2CG76	EHMT2_MOUSE	Ehmt2	Histone-lysine N-methyltransferase EHMT2	21.1275	21.2272	20.8711	21.2518	20.4021	20.6897	#N/A	#N/A	+	-
Baz2a	Q91YE5	0.887394	-0.559119	Q91YE5	Q91YE5;E9Q374;A0A5F8MPQ7;A0A1W2P6X9;F8VPM0	BAZ2A_MOUSE	Baz2a	Bromodomain adjacent to zinc finger domain protein 2A	23.0383	23.2786	22.6917	23.0796	22.0879	22.838	#N/A	#N/A	+	-
Hcfc1	Q61191	0.48805	-0.545181	Q61191	Q61191;B1AUX2	HCFC1_MOUSE	Hcfc1	Host cell factor 1	20.8921	20.6016	20.8193	19.5138	20.0347	19.7884	#N/A	#N/A	+	-
Cbx3	P23198	0.516484	-0.537191	P23198	P23198;D3Z313;D3Z1A9;Q9DCC5	CBX3_MOUSE	Cbx3	Chromobox protein homolog 3	22.9775	22.7694	22.6224	22.9954	21.5914	23.0166	#N/A	#N/A	+	-
Kat2a	Q9JHD2	0.171875	-0.535106	Q9JHD2	Q9JHD2;Q6P3Z8	KAT2A_MOUSE	Kat2a	Histone acetyltransferase KAT2A	16.4579	16.6951	18.044	15.2507	17.393	14.7606	#N/A	#N/A	+	-
Tada2a	Q8CHV6	0.15409	-0.508896	Q8CHV6	Q8CHV6;B1AT25	TAD2A_MOUSE	Tada2a	Transcriptional adapter 2-alpha	14.991	14.7576	16.0422	17.7594	16.5011	14.2562	#N/A	#N/A	+	-
Akap8l	Q9R0L7	0.738654	-0.496086	Q9R0L7	Q9R0L7;A0A494B9L0;Q5RL57	AKP8L_MOUSE	Akap8l	A-kinase anchor protein 8-like	18.6297	19.5187	19.3406	19.0058	18.4777	18.7774	#N/A	#N/A	+	-
Rbbp4	A8Y5E8	0.100712	-0.491537	A8Y5E8	A8Y5E8	A8Y5E8_MOUSE	Rbbp4	Histone-binding protein RBBP4 (Fragment)	18.9805	18.5404	18.7268	14.4756	18.3263	16.0522	#N/A	#N/A	+	-
Wdr5	P61965	0.412125	-0.466458	P61965	P61965;F6Q3W0	WDR5_MOUSE	Wdr5	WD repeat-containing protein 5	21.0123	20.2562	20.1877	19.4563	19.865	19.6583	#N/A	#N/A	+	-
Mtf2	Q02395	0.656663	-0.452838	Q02395	Q02395;E9PZQ6;E9Q8G7;E9PZE8;E9QAD3	MTF2_MOUSE	Mtf2	Metal-response element-binding transcription factor 2	21.8059	22.1361	21.3246	21.7494	20.9958	21.6066	#N/A	#N/A	+	-
Polr1f	Q78WZ7	0.423562	-0.433884	Q78WZ7	Q78WZ7	RPA43_MOUSE	Polr1f	DNA-directed RNA polymerase I subunit RPA43	20.0609	18.9183	19.1802	19.5029	19.364	18.5994	#N/A	#N/A	+	-
Tet2	Q4JK59	0.283561	-0.430341	Q4JK59	Q4JK59;A0A0G2JF55	TET2_MOUSE	Tet2	Methylcytosine dioxygenase TET2	15.6345	16.2272	15.9023	16.5763	16.5201	14.7894	#N/A	#N/A	+	-
Hdac1	O09106	0.275049	-0.418366	O09106	O09106	HDAC1_MOUSE	Hdac1	Histone deacetylase 1	23.38	22.6294	23.231	21.8415	22.8627	21.8415	#N/A	#N/A	+	-
Taf1d	Q9D4V4	0.394431	-0.353762	Q9D4V4	Q9D4V4;A0A1L1SUU1;A0A1L1SUD1	TAF1D_MOUSE	Taf1d	TATA box-binding protein-associated factor RNA polymerase I subunit D	19.4995	18.545	18.9429	18.6759	18.2238	18.9003	#N/A	#N/A	+	-
Mbip	Q99LQ1	0.0826725	-0.346991	Q99LQ1	Q99LQ1	MBIP1_MOUSE	Mbip	MAP3K12-binding inhibitory protein 1	18.0605	17.2467	17.8552	13.8707	16.7838	16.0388	#N/A	#N/A	+	-
Tbp	P29037	0.652437	-0.342003	P29037	P29037;Q6SJ95;F8WJ67;Z4YMT0;Q91YM5	TBP_MOUSE	Tbp	TATA-box-binding protein	20.325	19.6185	20.0159	19.7694	19.6726	19.5078	#N/A	#N/A	+	-
Dnmt3b	O88509	0.24452	-0.324943	O88509	O88509;P0DOY1;Q3KR45	DNM3B_MOUSE	Dnmt3b	DNA (cytosine-5)-methyltransferase 3B	22.6724	22.4603	23.3494	23.9844	22.6596	22.9237	#N/A	#N/A	+	-
Mta1	E9PX23	0.0865487	-0.31883	E9PX23	E9PX23	E9PX23_MOUSE	Mta1	Metastasis-associated protein MTA1	14.5385	18.0323	17.4542	15.3459	16.6467	15.4011	#N/A	#N/A	+	-
Dnmt1	P13864	0.151891	-0.314052	P13864	P13864;J3QNW0	DNMT1_MOUSE	Dnmt1	DNA (cytosine-5)-methyltransferase 1	22.6431	22.4547	21.9147	20.6351	20.9993	22.1964	#N/A	#N/A	+	-
Polr1b	P70700	0.669475	-0.296652	P70700	P70700	RPA2_MOUSE	Polr1b	DNA-directed RNA polymerase I subunit RPA2	21.3044	20.7552	20.7507	21.0513	20.7072	20.6303	#N/A	#N/A	+	-
Jarid2	Q62315	0.255507	-0.28677	Q62315	Q62315	JARD2_MOUSE	Jarid2	Protein Jumonji	21.7255	21.4881	20.9602	20.6083	21.2923	20.5252	#N/A	#N/A	+	-
Rbbp4	Q60972	0.309028	-0.278425	Q60972	Q60972	RBBP4_MOUSE	Rbbp4	Histone-binding protein RBBP4	23.551	23.1345	23.1051	22.4368	22.9825	22.5743	#N/A	#N/A	+	-
Rbbp5	Q8BX09	0.211503	-0.235216	Q8BX09	Q8BX09;A0A0R4J2B6;A0A087WRV7	RBBP5_MOUSE	Rbbp5	Retinoblastoma-binding protein 5	20.3838	20.3216	20.6109	19.8388	20.6348	19.4724	#N/A	#N/A	+	-
Chd3	B1AR17	0.0808866	-0.153563	B1AR17;E9Q614;F7C528	B1AR17;E9Q614;F7C528	B1AR17_MOUSE;E9Q614_MOUSE;F7C528_MOUSE	Chd3	Chromodomain helicase DNA-binding protein 3	16.5744	15.7901	15.9804	14.6422	16.06	15.1265	#N/A	#N/A	+	-
Ubtf	P25976	0.416989	-0.146593	P25976	P25976;A2AWT7;E9Q4A8;A2AWT6;A2AWT5	UBF1_MOUSE	Ubtf	Nucleolar transcription factor 1	23.3974	23.5221	23.2422	23.7052	23.3667	23.2736	#N/A	#N/A	+	-
Ncoa6	A2AQN0	0.116009	-0.135485	A2AQM9;A2AQN0;Q5XJV5	A2AQN0;A2AQM9;Q5XJV5	A2AQM9_MOUSE;A2AQN0_MOUSE;Q5XJV5_MOUSE	Ncoa6	Nuclear receptor coactivator 6 (Fragment)	15.1883	16.5073	16.0636	15.6468	15.7626	15.6694	#N/A	#N/A	+	-
Taf1b	P97358	0.0808772	-0.111777	P97358	P97358	TAF1B_MOUSE	Taf1b	TATA box-binding protein-associated factor RNA polymerase I subunit B	19.7717	18.3608	18.9913	18.597	19.0667	18.5701	#N/A	#N/A	+	-
Eed	Q921E6	0.147352	-0.0829563	Q921E6	Q921E6;A0A140LIN6;A0A5F8MPX8	EED_MOUSE	Eed	Polycomb protein EED	22.3458	22.4259	21.8719	21.9726	21.9978	22.1444	#N/A	#N/A	+	-
Rbbp7	Q60973	0.00323788	-0.00518751	Q60973	Q60973;F6ZLC6;A2AFI9;A2AFJ1	RBBP7_MOUSE	Rbbp7	Histone-binding protein RBBP7	22.8538	22.6866	22.524	21.6146	22.9364	21.8928	#N/A	#N/A	+	-
Ezh2	Q61188	0.0712622	0.0665336	Q61188	Q61188;D3Z774;Q6AXH7	EZH2_MOUSE	Ezh2	Histone-lysine N-methyltransferase EZH2	22.1979	21.9385	21.2916	21.9782	21.6805	22.1557	#N/A	#N/A	+	-
Hcfc2	Q9D968	0.0254281	0.0669072	Q9D968	Q9D968	HCFC2_MOUSE	Hcfc2	Host cell factor 2	16.6836	16.983	16.8322	14.8128	17.1149	15.6747	#N/A	#N/A	+	-
Taf1c	Q6PDZ2	0.0524625	0.088227	Q6PDZ2	Q6PDZ2	TAF1C_MOUSE	Taf1c	TATA box-binding protein-associated factor RNA polymerase I subunit C	17.2349	15.891	16.5677	16.2324	17.2023	15.9371	#N/A	#N/A	+	-
Suz12	Q80U70	0.461078	0.244164	Q80U70	Q80U70;E9PW15	SUZ12_MOUSE	Suz12	Polycomb protein Suz12	21.7088	21.5598	21.0271	21.2611	21.645	21.6217	#N/A	#N/A	+	-
Men1	O88559	0.520108	0.261958	O88559	O88559;F8WHD9;D3YZC2;F7CJP6;A0A0R4J1I3	MEN1_MOUSE	Men1	Menin	19.4944	19.1809	19.0673	19.6985	19.6951	19.5494	#N/A	#N/A	+	-
Ddx21	Q9JIK5	0.30126	0.300551	Q9JIK5	Q9JIK5	DDX21_MOUSE	Ddx21	Nucleolar RNA helicase 2	25.6811	25.7559	24.692	25.6323	25.4934	25.9884	#N/A	#N/A	+	-
Sap18	O55128	0.173	0.465502	O55128	O55128;D3YY73;D3Z2N9;E9Q317	SAP18_MOUSE	Sap18	Histone deacetylase complex subunit SAP18	17.472	19.2174	20.0606	20.5396	19.5961	19.9797	#N/A	#N/A	+	-
H3-3a	P02301	0.8496	0.465564	P02301;P68433;P84228;P84244	P02301;P84228;P84244;P68433;E0CYR7;F8WI35;A0A1W2P768;E0CYN1;E0CZ27	H31_MOUSE;H32_MOUSE;H33_MOUSE;H3C_MOUSE	H3-3a;H3-5;H3c1;H3c2	Histone H3.3C	23.7598	23.6403	24.0072	24.3994	24.4814	24.353	#N/A	#N/A	+	-
Ash2l	Q91X20	0.893116	0.520504	Q91X20	Q91X20;D6RET1;D3YYA0;E9PU93;D6RI55	ASH2L_MOUSE	Ash2l	Set1/Ash2 histone methyltransferase complex subunit ASH2	20.4964	20.2131	20.1182	19.7247	20.8688	20.4484	#N/A	#N/A	+	-
Sap30bp	Q02614	0.801605	0.575887	Q02614	Q02614	S30BP_MOUSE	Sap30bp	SAP30-binding protein	18.3552	18.4186	19.1153	18.7677	19.5703	18.9098	#N/A	#N/A	+	-
Gsk3b	Q9WV60	0.155232	0.605059	Q9WV60	Q9WV60;E9QAQ5	GSK3B_MOUSE	Gsk3b	Glycogen synthase kinase-3 beta	13.7001	14.9387	17.5427	13.4489	16.1486	14.8767	#N/A	#N/A	+	-
Phf19	Q9CXG9	0.164803	0.627041	Q9CXG9	Q9CXG9;A0A0J9YU15	PHF19_MOUSE	Phf19	PHD finger protein 19	16.5797	17.4761	14.7845	14.274	17.8499	14.9614	#N/A	#N/A	+	-
Ttf1	Q62187	1.11735	0.642206	Q62187	Q62187	TTF1_MOUSE	Ttf1	Transcription termination factor 1	20.153	20.2356	20.0698	20.5399	20.5288	21.2548	#N/A	#N/A	+	-
Kansl1	A2A5Y4	0.243357	0.797257	A2A5Y4	A2A5Y4	A2A5Y4_MOUSE	Kansl1	KAT8 regulatory NSL complex subunit 1	14.3062	16.5972	16.9606	13.5515	15.6767	16.6256	#N/A	#N/A	+	-
Mybbp1a	Q7TPV4	2.82917	0.800062	Q7TPV4	Q7TPV4	MBB1A_MOUSE	Mybbp1a	Myb-binding protein 1A	25.7183	25.799	25.6448	25.4957	26.5226	26.4064	#N/A	#N/A	+	-
Rrp8	Q9DB85	0.420741	0.859443	Q9DB85	Q9DB85;E9PVA2	RRP8_MOUSE	Rrp8	Ribosomal RNA-processing protein 8	20.6101	19.8376	19.8335	21.9464	20.6848	22.1479	#N/A	#N/A	+	-
Kmt2d	Q6PDK2	0.199963	0.953982	Q6PDK2	Q6PDK2;A0A0A0MQ73	KMT2D_MOUSE	Kmt2d	Histone-lysine N-methyltransferase 2D	17.1666	16.1198	17.127	12.0086	16.7177	16.4013	#N/A	#N/A	+	-
Myo1c	Q9WTI7	0.455926	0.983512	Q9WTI7	Q9WTI7	MYO1C_MOUSE	Myo1c	Unconventional myosin-Ic	18.5332	19.1601	20.9318	20.9169	21.0945	20.6435	#N/A	#N/A	+	-
Dr1	Q91WV0	0.290349	1.00673	Q91WV0	Q91WV0	NC2B_MOUSE	Dr1	Protein Dr1	15.8928	12.5895	16.4978	13.77	15.1885	16.2	#N/A	#N/A	+	-
Cxxc1	Q9CWW7	0.459099	1.5571	Q9CWW7	Q9CWW7	CXXC1_MOUSE	Cxxc1	CXXC-type zinc finger protein 1	16.384	17.5215	17.155	13.2605	17.9161	17.3586	#N/A	#N/A	+	-
Sirt1	Q923E4	0.601284	1.93716	Q923E4	Q923E4;Q3UNI1	SIR1_MOUSE	Sirt1	NAD-dependent protein deacetylase sirtuin-1	15.2876	17.3996	17.2078	15.7733	20.3313	16.3772	#N/A	#N/A	+	-
Cemip2	Q5FWI3	0.924246	-4.1462	Q5FWI3	Q5FWI3;A0A494BB04	CEIP2_MOUSE	Cemip2	Cell surface hyaluronidase	14.8895	20.392	20.0442	20.6346	15.4901	14.1977	#N/A	#N/A	#N/A	-
Olfm2	Q8BM13	0.750942	-3.6149	Q8BM13	Q8BM13;A0A1L1SQX6;A0A1L1SV46	NOE2_MOUSE	Olfm2	Noelin-2	20.0867	19.9637	19.7969	14.1249	15.4241	14.3323	#N/A	#N/A	#N/A	-
Znf207	Q9JMD0	0.858328	-3.45383	Q9JMD0	Q9JMD0;M0QWF0	ZN207_MOUSE	Znf207	BUB3-interacting and GLEBS motif-containing protein ZNF207	21.5125	20.7368	21.5207	18.5105	19.6263	14.6063	#N/A	#N/A	#N/A	-
Zscan20	B2KFW1	0.735009	-3.36256	B2KFW1	B2KFW1	ZSC20_MOUSE	Zscan20	Zinc finger and SCAN domain-containing protein 20	21.0459	19.7475	19.7155	14.717	15.4257	15.4621	#N/A	#N/A	#N/A	-
Cgn	P59242	1.24839	-3.28175	P59242	P59242;D3YUW7;A0A5F8MPM7;A0A0G2JFG0;A0A5F8MPT6;A0A0G2JEK8;E9QMC1	CING_MOUSE	Cgn	Cingulin	18.1517	19.7135	20.6439	16.9561	15.3766	15.7926	#N/A	#N/A	#N/A	-
Rbm3	O89086	0.557421	-3.17252	O89086	O89086;Q8BG13	RBM3_MOUSE	Rbm3	RNA-binding protein 3	21.3903	20.9526	20.3984	14.2348	16.0049	16.1381	#N/A	#N/A	#N/A	-
Exosc4	Q921I9	1.05188	-3.00896	Q921I9	Q921I9	EXOS4_MOUSE	Exosc4	Exosome complex component RRP41	20.1011	20.624	20.2432	20.1007	19.4321	15.0845	#N/A	#N/A	#N/A	-
Thoc1	Q8R3N6	0.737424	-2.97783	Q8R3N6	Q8R3N6;A0A3Q4EBV8	THOC1_MOUSE	Thoc1	THO complex subunit 1	21.356	21.6445	21.6395	19.1847	20.6283	15.3283	#N/A	#N/A	#N/A	-
Rps20	P60867	0.560913	-2.89898	P60867	P60867	RS20_MOUSE	Rps20	40S ribosomal protein S20	13.4828	19.0228	19.6136	19.9901	15.2652	14.9915	#N/A	#N/A	#N/A	-
Thoc5	Q8BKT7	0.822958	-2.85997	Q8BKT7	Q8BKT7;A0A0R4J0J6	THOC5_MOUSE	Thoc5	THO complex subunit 5 homolog	19.8186	20.2118	20.1444	17.5706	18.709	14.4438	#N/A	#N/A	#N/A	-
Srsf9	Q9D0B0	1.02121	-2.85543	Q9D0B0	Q9D0B0;F6RTE1	SRSF9_MOUSE	Srsf9	Serine/arginine-rich splicing factor 9	21.5348	21.3128	21.669	18.3437	18.7615	16.9578	#N/A	#N/A	#N/A	-
Ncoa5	Q91W39	0.573952	-2.74357	Q91W39	Q91W39;B7ZC24;B7ZC23	NCOA5_MOUSE	Ncoa5	Nuclear receptor coactivator 5	21.2546	21.3948	21.3401	17.2992	20.0226	15.1346	#N/A	#N/A	#N/A	-
Cmas	Q99KK2	0.878117	-2.70231	Q99KK2	Q99KK2;A0A0R4J0B4	NEUA_MOUSE	Cmas	N-acylneuraminate cytidylyltransferase	20.2693	20.3143	19.8476	16.5051	17.1988	15.8647	#N/A	#N/A	#N/A	-
Efhd2	Q9D8Y0	1.13517	-2.68735	Q9D8Y0	Q9D8Y0;Q8C845	EFHD2_MOUSE	Efhd2	EF-hand domain-containing protein D2	17.5674	18.6892	18.8513	16.014	15.9511	14.2351	#N/A	#N/A	#N/A	-
Morf4l1	A0A087WQB0	0.985756	-2.67715	A0A087WQB0	A0A087WQB0	A0A087WQB0_MOUSE	Morf4l1	Mortality factor 4-like protein 1	21.1916	21.0336	20.8804	18.9104	19.441	16.2127	#N/A	#N/A	#N/A	-
Gpatch1	Q9DBM1	0.6077	-2.67331	Q9DBM1	Q9DBM1;D6RET6	GPTC1_MOUSE	Gpatch1	G patch domain-containing protein 1	19.6467	19.4068	19.6774	14.3291	15.4356	15.7478	#N/A	#N/A	#N/A	-
Trim39	Q9ESN2	1.29898	-2.6162	Q9ESN2	Q9ESN2;G3UWI0;E9QLN4	TRI39_MOUSE	Trim39	E3 ubiquitin-protein ligase TRIM39	16.5422	16.6892	16.8866	18.6549	15.537	13.6171	#N/A	#N/A	#N/A	-
Smarcd2	Q99JR8	1.13397	-2.5665	Q99JR8	Q99JR8;G3UXC0	SMRD2_MOUSE	Smarcd2	SWI/SNF-related matrix-associated actin-dependent regulator of chromatin subfamily D member 2	18.9063	19.0022	19.0031	17.0468	17.1999	14.6463	#N/A	#N/A	#N/A	-
Phrf1	A6H619	0.88461	-2.54989	A6H619	A6H619;F7ANA1;F6WXS6	PHRF1_MOUSE	Phrf1	PHD and RING finger domain-containing protein 1	19.0481	19.7949	19.3124	17.7096	18.3172	14.5155	#N/A	#N/A	#N/A	-
Dst	Q91ZU6	0.830574	-2.5389	Q91ZU6	Q91ZU6;S4R1P5;S4R1Y6;A0A087WSP0;E9Q9X1	DYST_MOUSE	Dst	Dystonin	19.2352	19.9856	19.7069	19.7052	19.4022	14.8365	#N/A	#N/A	#N/A	-
Hmgxb4	Q80Y32	1.25617	-2.52198	Q80Y32	Q80Y32;G3UX81	Q80Y32_MOUSE	Hmgxb4	HMG box domain-containing 4	19.0729	18.7614	18.5893	18.3272	17.6561	14.6754	#N/A	#N/A	#N/A	-
C1qbp	O35658	0.653012	-2.5033	O35658	O35658;Q8R5L1	C1QBP_MOUSE	C1qbp	Complement component 1 Q subcomponent-binding protein, mitochondrial	20.1837	20.8301	20.6624	21.7529	15.6391	21.0689	#N/A	#N/A	#N/A	-
Rpp25	Q91WE3	0.869017	-2.49742	Q91WE3	Q91WE3	RPP25_MOUSE	Rpp25	Ribonuclease P protein subunit p25	19.3293	18.6035	18.5168	15.4628	16.0735	14.8878	#N/A	#N/A	#N/A	-
Znf592	Q8BHZ4	0.533839	-2.46354	Q8BHZ4	Q8BHZ4	ZN592_MOUSE	Znf592	Zinc finger protein 592	18.8303	19.3603	19.4529	14.0617	16.4449	14.4806	#N/A	#N/A	#N/A	-
Smndc1	Q8BGT7	1.02929	-2.41682	Q8BGT7	Q8BGT7	SPF30_MOUSE	Smndc1	Survival of motor neuron-related-splicing factor 30	20.994	20.8097	20.1934	20.1316	19.8355	16.3952	#N/A	#N/A	#N/A	-
Rbm27	Q5SFM8	0.760765	-2.39609	Q5SFM8	Q5SFM8	RBM27_MOUSE	Rbm27	RNA-binding protein 27	19.9389	19.8323	20.448	16.8211	18.0979	15.6301	#N/A	#N/A	#N/A	-
Chd9	Q8BYH8	1.07644	-2.38495	Q8BYH8	Q8BYH8;A0A1B0GR76	CHD9_MOUSE	Chd9	Chromodomain-helicase-DNA-binding protein 9	19.6237	19.693	21.2536	19.8344	19.1289	16.3036	#N/A	#N/A	#N/A	-
Ep400	F6R9G0	0.766801	-2.3684	F6R9G0	F6R9G0	F6R9G0_MOUSE	Ep400	E1A-binding protein p400 (Fragment)	19.4951	18.7309	19.3888	16.8504	18.02	14.4759	#N/A	#N/A	#N/A	-
Znhit3	Q9CQK1	0.476702	-2.34482	Q9CQK1	Q9CQK1	ZNHI3_MOUSE	Znhit3	Zinc finger HIT domain-containing protein 3	19.0036	19.5937	19.1019	13.6108	15.9257	15.0396	#N/A	#N/A	#N/A	-
Cwf19l2	Q8BG79	1.05002	-2.30151	Q8BG79	Q8BG79	C19L2_MOUSE	Cwf19l2	CWF19-like protein 2	18.4726	18.2251	19.0043	18.2193	17.7987	14.559	#N/A	#N/A	#N/A	-
Foxr1	Q3UTB7	0.607073	-2.29003	Q3UTB7	Q3UTB7;A0A1L1STP3;A0A1L1SR25	FOXR1_MOUSE	Foxr1	Forkhead box protein R1	18.763	18.8104	19.1339	14.5537	16.2277	14.8227	#N/A	#N/A	#N/A	-
Ppp1cc	A0A0G2JFF1	1.15554	-2.2863	A0A0G2JFF1	A0A0G2JFF1	A0A0G2JFF1_MOUSE	Ppp1cc	Serine/threonine-protein phosphatase (Fragment)	19.0624	19.0933	18.5523	17.3273	17.3563	15.0887	#N/A	#N/A	#N/A	-
Znf593	Q9DB42	1.03783	-2.26115	Q9DB42	Q9DB42	ZN593_MOUSE	Znf593	Zinc finger protein 593	18.9482	18.6723	19.5992	16.4702	16.3191	16.0036	#N/A	#N/A	#N/A	-
Eif2s3x	Q9Z0N2	0.947051	-2.25511	Q9Z0N1	Q9Z0N2;Q9Z0N1;A2AAW9	IF2G_MOUSE	Eif2s3x	Eukaryotic translation initiation factor 2 subunit 3, X-linked	21.8844	21.883	22.2797	19.757	20.3555	18.0364	#N/A	#N/A	#N/A	-
Sall2	Q9QX96	1.12755	-2.2522	Q9QX96	Q9QX96;A0A2I3BQV4	SALL2_MOUSE	Sall2	Sal-like protein 2	18.5038	17.7113	18.6305	15.9571	15.7282	15.1688	#N/A	#N/A	#N/A	-
Tpm1	G5E8R0	1.20877	-2.23015	E9Q453;E9Q455;E9Q456;G5E8R0;G5E8R1;G5E8R2	G5E8R0;E9Q456;G5E8R1;S4R261;E9Q453;G5E8R2;E9Q455	E9Q453_MOUSE;E9Q455_MOUSE;E9Q456_MOUSE;G5E8R0_MOUSE;G5E8R1_MOUSE;G5E8R2_MOUSE	Tpm1	Tropomyosin alpha-1 chain	17.8386	18.3764	19.7939	17.7134	17.0013	15.3995	#N/A	#N/A	#N/A	-
Csnk2a1	Q60737	1.03772	-2.20023	Q60737	Q60737;Q6NSS6;A2ANR6	CSK21_MOUSE	Csnk2a1	Casein kinase II subunit alpha	19.6668	18.7675	18.4617	18.6742	18.1824	15.2023	#N/A	#N/A	#N/A	-
Myo18a	Q9JMH9	1.20889	-2.18386	Q9JMH9	Q9JMH9;K3W4L0;E9QAX2;B2RRE2	MY18A_MOUSE	Myo18a	Unconventional myosin-XVIIIa	18.2558	18.2028	18.7551	17.9509	17.4308	14.7837	#N/A	#N/A	#N/A	-
Mycn	P03966	0.883875	-2.165	P03966	P03966	MYCN_MOUSE	Mycn	N-myc proto-oncogene protein	17.3274	19.064	19.0895	16.3552	14.9352	16.6528	#N/A	#N/A	#N/A	-
Exosc1	Q9DAA6	1.06023	-2.14119	Q9DAA6	Q9DAA6	EXOS1_MOUSE	Exosc1	Exosome complex component CSL4	18.2547	19.1408	19.1424	18.8613	15.2459	18.1713	#N/A	#N/A	#N/A	-
Rai14	Q9EP71	1.23884	-2.13776	Q9EP71	Q9EP71;A0A2I3BPY7	RAI14_MOUSE	Rai14	Ankycorbin	16.7007	18.244	19.2006	18.2718	16.3426	15.5904	#N/A	#N/A	#N/A	-
Clk4	O35493	1.02784	-2.1245	O35493	O35493;B0QZP9	CLK4_MOUSE	Clk4	Dual specificity protein kinase CLK4	17.7006	18.231	18.3798	16.1892	16.5055	14.4958	#N/A	#N/A	#N/A	-
Bend3	Q6PAL0	0.924181	-2.09791	Q6PAL0	Q6PAL0	BEND3_MOUSE	Bend3	BEN domain-containing protein 3	20.0801	19.603	20.1555	17.8595	18.4567	16.1965	#N/A	#N/A	#N/A	-
Ccdc124	Q9D8X2	0.753725	-2.09567	Q9D8X2	Q9D8X2	CC124_MOUSE	Ccdc124	Coiled-coil domain-containing protein 124	20.6019	20.4266	20.9191	19.1906	16.3199	20.0579	#N/A	#N/A	#N/A	-
Ticrr	Q8BQ33	1.08256	-2.09175	Q8BQ33	Q8BQ33;A0A0U1RNX1	TICRR_MOUSE	Ticrr	Treslin	17.1874	18.1989	19.1518	16.7733	16.4389	15.0332	#N/A	#N/A	#N/A	-
Syde2	A0A1D5RLX6	0.917816	-2.08724	A0A0G2JEY9;A0A1D5RLX6;E9PUP1	A0A1D5RLX6;E9PUP1;A0A0G2JEY9	A0A0G2JEY9_MOUSE;A0A1D5RLX6_MOUSE;E9PUP1_MOUSE	Syde2	Synapse defective 1, Rho GTPase, homolog 2 (C. elegans)	18.8089	18.156	18.0828	18.1535	17.8965	14.5296	#N/A	#N/A	#N/A	-
Brd2	Q7JJ13	1.06914	-2.08403	Q7JJ13	Q7JJ13;I7HPW1	BRD2_MOUSE	Brd2	Bromodomain-containing protein 2	21.6033	21.747	20.5264	19.3335	19.314	18.1231	#N/A	#N/A	#N/A	-
Rbfox1	Q9JJ43	0.658946	-2.07418	Q8BIF2;Q8BP71;Q9JJ43	Q9JJ43;Q8BP71;Q8BIF2;A0A2I3BR20;A0A2K6EDK7;A0A2R8VK79;A0A2R8W6K5;A0A2I3BRA9;A0A2R8VI79;A0A2I3BRU6;A2A4W9	RFOX1_MOUSE;RFOX2_MOUSE;RFOX3_MOUSE	Rbfox1;Rbfox2;Rbfox3	RNA binding protein fox-1 homolog 3	17.5058	18.5043	18.0487	14.3951	15.5307	14.5479	#N/A	#N/A	#N/A	-
Nav2	V9GXT3	0.955009	-2.07412	E9Q842;V9GX91;V9GXT3	V9GXT3;V9GX91;E9Q842	E9Q842_MOUSE;V9GX91_MOUSE;V9GXT3_MOUSE	Nav2	Neuron navigator 2	16.4783	17.0493	19.16	16.2505	14.8214	15.4994	#N/A	#N/A	#N/A	-
Skt	A2AQ25	1.29727	-2.07023	A2AQ25	A2AQ25;E9QAU4;D3Z781	SKT_MOUSE	Skt	Sickle tail protein	17.6325	17.8551	19.2948	17.1386	16.363	15.457	#N/A	#N/A	#N/A	-
Mrgbp	Q9DAT2	1.06686	-2.06918	Q9DAT2	Q9DAT2	MRGBP_MOUSE	Mrgbp	MRG/MORF4L-binding protein	19.3762	18.1215	18.8772	16.861	16.887	15.5925	#N/A	#N/A	#N/A	-
Ppp1r9a	H3BJD6	1.293	-2.0562	H3BJD0;H3BJD6;H3BKQ7;H3BL28;Q7TN74	H3BJD6;H3BJD0;H3BKE7;H3BKQ7;Q3UXW4;H3BL28;Q7TN74;Q8BMP0	H3BJD0_MOUSE;H3BJD6_MOUSE;H3BKQ7_MOUSE;H3BL28_MOUSE;Q7TN74_MOUSE	Ppp1r9a	Protein phosphatase 1, regulatory subunit 9A	17.8568	18.6446	18.9322	19.9151	17.4112	16.1507	#N/A	#N/A	#N/A	-
Bst2	Q8R2Q8	0.672221	-2.05497	Q8R2Q8	Q8R2Q8	BST2_MOUSE	Bst2	Bone marrow stromal antigen 2	17.6692	19.9677	19.7054	18.0481	18.5603	15.025	#N/A	#N/A	#N/A	-
Pcnp	Q6P8I4	0.806307	-2.04236	Q6P8I4	Q6P8I4;D3YWA4;F8WI88	PCNP_MOUSE	Pcnp	PEST proteolytic signal-containing nuclear protein	20.1171	19.9877	20.1374	17.0493	17.7352	16.8259	#N/A	#N/A	#N/A	-
Zmynd8	Q3U1M7	0.931964	-2.01943	A2A483;A2A484;E9Q8D1	Q3U1M7;A2A483;A2A484;A2A485;Q3UH28;A2A482;E9Q8D1	A2A483_MOUSE;A2A484_MOUSE;E9Q8D1_MOUSE	Zmynd8	Zinc finger, MYND-type-containing 8	20.8115	21.4255	21.7602	18.859	19.1532	18.236	#N/A	#N/A	#N/A	-
Bclaf1	Q8K019	0.539734	-2.00614	Q8K019	Q8K019;A0A087WRN1;F8WI22	BCLF1_MOUSE	Bclaf1	Bcl-2-associated transcription factor 1	21.9071	21.6776	22.3482	19.0667	21.215	17.2725	#N/A	#N/A	#N/A	-
P4ha1	Q60715	0.378779	-1.99982	Q60715	Q60715	P4HA1_MOUSE	P4ha1	Prolyl 4-hydroxylase subunit alpha-1	20.1612	20.1504	14.0224	19.2026	16.7319	16.0368	#N/A	#N/A	#N/A	-
Tbl1x	Q9QXE7	0.939101	-1.99697	Q9QXE7	Q9QXE7;Q8BHJ5;A0A0J9YV90	TBL1X_MOUSE	Tbl1x	F-box-like/WD repeat-containing protein TBL1X	18.3419	18.0146	19.8352	17.9167	15.3272	17.7331	#N/A	#N/A	#N/A	-
Exosc5	Q9CRA8	1.11666	-1.99609	Q9CRA8	Q9CRA8;A0A0U1RPC2;A0A0U1RPX0	EXOS5_MOUSE	Exosc5	Exosome complex component RRP46	19.716	19.54	19.7352	19.8276	16.3438	19.0734	#N/A	#N/A	#N/A	-
Phf5a	P83870	0.800222	-1.97795	P83870	P83870	PHF5A_MOUSE	Phf5a	PHD finger-like domain-containing protein 5A	18.3339	19.1982	18.3802	16.4392	17.3063	14.9135	#N/A	#N/A	#N/A	-
Stxbp1	O08599	0.532338	-1.9775	O08599	O08599	STXB1_MOUSE	Stxbp1	Syntaxin-binding protein 1	19.9785	17.2621	17.6594	14.7551	15.965	14.9075	#N/A	#N/A	#N/A	-
Thoc3	Q8VE80	0.636898	-1.97114	Q8VE80	Q8VE80	THOC3_MOUSE	Thoc3	THO complex subunit 3	19.3018	19.8314	19.541	16.8114	18.4153	15.3852	#N/A	#N/A	#N/A	-
Gja1	P23242	0.941516	-1.96306	P23242	P23242	CXA1_MOUSE	Gja1	Gap junction alpha-1 protein	16.0069	17.9797	18.9341	18.4783	16.097	15.6764	#N/A	#N/A	#N/A	-
Nr2c2	P49117	1.11376	-1.95996	P49117	P49117;G3X9W4;Q3ZAR9	NR2C2_MOUSE	Nr2c2	Nuclear receptor subfamily 2 group C member 2	18.0825	17.7467	17.7437	15.8452	15.9138	14.8754	#N/A	#N/A	#N/A	-
Ppwd1	Q8CEC6	0.960726	-1.9394	Q8CEC6	Q8CEC6	PPWD1_MOUSE	Ppwd1	Peptidylprolyl isomerase domain and WD repeat-containing protein 1	19.0575	18.5555	18.7635	19.0253	18.4271	15.395	#N/A	#N/A	#N/A	-
Zfp655	Q9CZP3	0.90315	-1.93852	Q9CZP3	Q9CZP3	Q9CZP3_MOUSE	Zfp655	Zinc finger protein 655	18.6234	18.7445	19.4736	19.1365	18.621	15.491	#N/A	#N/A	#N/A	-
Oip5	A2AQ14	0.735873	-1.938	A2AQ14	A2AQ14	MS18B_MOUSE	Oip5	Protein Mis18-beta	19.2538	19.0299	19.082	19.2334	15.2449	19.1786	#N/A	#N/A	#N/A	-
Snrpf	P62307	0.997015	-1.92951	P62307	P62307	RUXF_MOUSE	Snrpf	Small nuclear ribonucleoprotein F	21.169	23.2734	22.9282	21.7885	19.4909	21.2296	#N/A	#N/A	#N/A	-
Mau2	Q9D2X5	0.640016	-1.91917	Q9D2X5	Q9D2X5;Z4YNA3;A0A1D5RLR7;A0A1D5RLW7	SCC4_MOUSE	Mau2	MAU2 chromatid cohesion factor homolog	17.2961	17.7585	18.4033	14.4208	15.5425	14.5585	#N/A	#N/A	#N/A	-
Stag2	O35638	0.689167	-1.90829	O35638	O35638;A2AFF6	STAG2_MOUSE	Stag2	Cohesin subunit SA-2	19.3226	19.8287	19.7	20.4057	15.9226	19.8893	#N/A	#N/A	#N/A	-
Sf3a2	Q62203	0.530381	-1.88616	Q62203	Q62203;D3Z5A6;D3YW09;G3UVU2	SF3A2_MOUSE	Sf3a2	Splicing factor 3A subunit 2	19.0358	19.4832	19.1996	16.5848	18.6511	14.7282	#N/A	#N/A	#N/A	-
Zfp263	E9PXW0	1.12655	-1.88323	Q8CF60	E9PXW0;Q8CF60	Q8CF60_MOUSE	Zfp263	Zinc finger protein 263	18.1469	17.8813	17.8615	17.0337	16.9873	14.708	#N/A	#N/A	#N/A	-
Cpsf7	Q8BTV2	0.7077	-1.86256	Q8BTV2	Q8BTV2;A0A494BAS7;A0A494BAN3;A0A494B9T0;A0A494BBL0	CPSF7_MOUSE	Cpsf7	Cleavage and polyadenylation specificity factor subunit 7	19.6125	19.5525	20.7578	18.0279	19.0278	16.2225	#N/A	#N/A	#N/A	-
Ep400	Q8CHI8	1.13026	-1.85935	Q8CHI8	Q8CHI8	EP400_MOUSE	Ep400	E1A-binding protein p400	19.1166	18.3755	18.7334	17.1728	17.222	15.7584	#N/A	#N/A	#N/A	-
Tfcp2l1	Q3UNW5	0.785042	-1.8589	Q3UNW5	Q3UNW5	TF2L1_MOUSE	Tfcp2l1	Transcription factor CP2-like protein 1	19.3098	19.035	17.6027	16.1559	16.2715	16.0624	#N/A	#N/A	#N/A	-
Phf6	Q9D4J7	0.894158	-1.85363	Q9D4J7	Q9D4J7;E9QAG2	PHF6_MOUSE	Phf6	PHD finger protein 6	19.167	19.2075	18.8303	18.215	15.5264	18.4762	#N/A	#N/A	#N/A	-
Pcid2	Q8BFV2	1.21308	-1.84508	Q8BFV2	Q8BFV2	PCID2_MOUSE	Pcid2	PCI domain-containing protein 2	20.376	20.535	20.964	19.1671	19.1028	17.728	#N/A	#N/A	#N/A	-
Trir	Q9D735	0.379897	-1.83553	Q9D735	Q9D735	TRIR_MOUSE	Trir	Telomerase RNA component interacting RNase	19.5518	18.9864	19.3302	13.9556	16.6064	15.6346	#N/A	#N/A	#N/A	-
Phf14	Q9D4H9	0.495548	-1.81709	Q9D4H9	Q9D4H9;G5E8S0	PHF14_MOUSE	Phf14	PHD finger protein 14	19.2597	19.5197	19.0173	20.7753	15.3953	20.2565	#N/A	#N/A	#N/A	-
Pbx2	P41778	0.431218	-1.81137	O35984	P41778;O35317;O35984;V9GXB8;D9J2V6;Q3UR63	PBX2_MOUSE	Pbx2	Pre-B-cell leukemia transcription factor 2	18.0002	18.608	19.0006	13.8674	15.1294	15.986	#N/A	#N/A	#N/A	-
Atp6v0a1	Q9Z1G4	0.95496	-1.80916	Q9Z1G4	Q9Z1G4;K3W4T3	VPP1_MOUSE	Atp6v0a1	V-type proton ATPase 116 kDa subunit a1	17.505	16.4053	16.048	17.8366	16.137	14.1421	#N/A	#N/A	#N/A	-
Brd4	Q9ESU6	0.85971	-1.80671	Q9ESU6	Q9ESU6;Q3UH70	BRD4_MOUSE	Brd4	Bromodomain-containing protein 4	20.9063	20.8287	19.1524	18.2554	18.0293	17.9287	#N/A	#N/A	#N/A	-
Xrn1	P97789	0.797893	-1.80148	P97789	P97789;A0A087WQN7;A0A087WNV6;F8VQ87	XRN1_MOUSE	Xrn1	5'-3' exoribonuclease 1	17.1939	17.4863	17.4599	14.7128	15.3679	14.4556	#N/A	#N/A	#N/A	-
Jmjd1c	Q69ZK6	1.04539	-1.78866	Q69ZK6	Q69ZK6;A0A0A0MQ98;G3UZM1	JHD2C_MOUSE	Jmjd1c	Probable JmjC domain-containing histone demethylation protein 2C	17.8723	18.2671	19.2558	16.6973	16.0269	16.4419	#N/A	#N/A	#N/A	-
Fnbp4	Q6ZQ03	0.696183	-1.78536	Q6ZQ03	Q6ZQ03;A0A0R4IZZ6;A0A5F8MPU2	FNBP4_MOUSE	Fnbp4	Formin-binding protein 4	19.4004	19.8197	20.0049	21.5738	16.9021	19.9266	#N/A	#N/A	#N/A	-
Brd8	Q8R3B7	0.874783	-1.77643	Q8R3B7	Q8R3B7;D3YZC7;D3YZC8	BRD8_MOUSE	Brd8	Bromodomain-containing protein 8	18.74	18.4911	18.7015	16.2314	16.6914	15.8377	#N/A	#N/A	#N/A	-
Klf3	Q60980	0.329307	-1.76164	Q60980	Q60980;A0A0G2JE66	KLF3_MOUSE	Klf3	Krueppel-like factor 3	18.7765	18.9068	19.1552	13.1355	15.2529	16.2108	#N/A	#N/A	#N/A	-
Cftr	P26361	1.00478	-1.75963	P26361	P26361;E9PVD7	CFTR_MOUSE	Cftr	Cystic fibrosis transmembrane conductance regulator	20.9515	21.8683	21.303	20.8345	18.2644	20.695	#N/A	#N/A	#N/A	-
Arl1	P61211	0.529661	-1.75733	P61211	P61211;E9Q006;F8WIB1	ARL1_MOUSE	Arl1	ADP-ribosylation factor-like protein 1	18.4734	20.7786	20.5085	20.0302	16.1658	20.2149	#N/A	#N/A	#N/A	-
Ythdc1	E9Q5K9	0.810231	-1.7521	E9Q5K9	E9Q5K9;D6RG95	YTDC1_MOUSE	Ythdc1	YTH domain-containing protein 1	18.8024	19.3598	19.4634	17.9284	18.5251	15.7477	#N/A	#N/A	#N/A	-
Chtf18	Q8BIW9	0.569018	-1.7486	Q8BIW9	Q8BIW9;A0A0R4J0I4;E9PVJ3	CTF18_MOUSE	Chtf18	Chromosome transmission fidelity protein 18 homolog	19.4011	19.9444	19.9574	18.776	19.8942	15.6481	#N/A	#N/A	#N/A	-
Med16	Q6PGF3	0.733039	-1.73302	Q6PGF3	Q6PGF3;E9QP84;G3UW74	MED16_MOUSE	Med16	Mediator of RNA polymerase II transcription subunit 16	17.9246	17.4546	18.0979	15.547	16.5582	14.4878	#N/A	#N/A	#N/A	-
Lsm4	Q9QXA5	0.280195	-1.73125	Q9QXA5	Q9QXA5;Q9CY46;D3YTP8	LSM4_MOUSE	Lsm4	U6 snRNA-associated Sm-like protein LSm4	20.4511	20.7792	19.7416	14.436	18.9103	15.3311	#N/A	#N/A	#N/A	-
Exosc6	Q8BTW3	1.24248	-1.71808	Q8BTW3	Q8BTW3	EXOS6_MOUSE	Exosc6	Exosome complex component MTR3	22.01	21.504	21.4042	19.9915	19.5291	19.4897	#N/A	#N/A	#N/A	-
Trrap	E9PWT1	0.87393	-1.7167	A0A1D5RLL4	E9PWT1;E9QLK7;D3YY11;A0A1D5RLL4;E9PZA7	A0A1D5RLL4_MOUSE	Trrap	Transformation/transcription domain-associated protein	19.2661	18.6137	18.9664	17.1973	17.7804	15.8079	#N/A	#N/A	#N/A	-
Proser1	Q5PRE5	0.786548	-1.71268	Q5PRE5	Q5PRE5	PRSR1_MOUSE	Proser1	Proline and serine-rich protein 1	18.5611	17.9018	18.6258	16.1991	16.9901	15.2285	#N/A	#N/A	#N/A	-
Taf2	Q8C176	1.29562	-1.70162	Q8C176	Q8C176;B9EJX5	TAF2_MOUSE	Taf2	Transcription initiation factor TFIID subunit 2	18.2949	17.4385	17.193	17.7363	15.144	16.7841	#N/A	#N/A	#N/A	-
Trip12	A0A087WNZ7	0.710838	-1.69474	A0A087WNZ7	A0A087WNZ7	A0A087WNZ7_MOUSE	Trip12	E3 ubiquitin-protein ligase TRIP12	18.6851	18.5089	18.4468	16.466	17.566	15.098	#N/A	#N/A	#N/A	-
Nup58	Q8R332	1.02603	-1.68952	Q8R332	Q8R332	NUP58_MOUSE	Nup58	Nucleoporin p58/p45	18.945	18.9426	19.026	17.4457	17.7482	16.0524	#N/A	#N/A	#N/A	-
Rnf169	E9Q7F2	0.940716	-1.68638	E9Q7F2	E9Q7F2	RN169_MOUSE	Rnf169	E3 ubiquitin-protein ligase RNF169	17.6079	18.7184	19.1813	16.754	16.1065	16.6516	#N/A	#N/A	#N/A	-
Ckmt1	P30275	0.257604	-1.6738	P30275	P30275;A2ARP5	KCRU_MOUSE	Ckmt1	Creatine kinase U-type, mitochondrial	20.6124	20.0132	14.7289	14.0369	15.8376	15.5106	#N/A	#N/A	#N/A	-
Smarcc1	P97496	1.19621	-1.67275	P97496	P97496;Q3UNN4	SMRC1_MOUSE	Smarcc1	SWI/SNF complex subunit SMARCC1	21.6185	21.4735	21.3154	19.9459	19.9245	18.9067	#N/A	#N/A	#N/A	-
Acin1	Q9JIX8	1.08073	-1.67	Q9JIX8	Q9JIX8;B8JJ91;Q52KR6;B8JJ92;B8JJ90;F6RJ39	ACINU_MOUSE	Acin1	Apoptotic chromatin condensation inducer in the nucleus	22.1747	22.734	22.5377	21.1035	21.251	19.6839	#N/A	#N/A	#N/A	-
Znf518b	B2RRE4	0.782068	-1.66583	B2RRE4	B2RRE4;J3QPN0	Z518B_MOUSE	Znf518b	Zinc finger protein 518B	19.0095	18.7508	19.0392	19.0635	15.7056	18.8942	#N/A	#N/A	#N/A	-
Zfp444	Q3TDV8	0.416785	-1.65741	Q3TDV8	Q3TDV8	Q3TDV8_MOUSE	Zfp444	Zinc finger protein 444	18.2939	18.6926	17.9091	13.8295	15.5274	15.5204	#N/A	#N/A	#N/A	-
Kif14	L0N7N1	1.12418	-1.65559	L0N7N1	L0N7N1;A0A0J9YUN5;E9Q3T3	KIF14_MOUSE	Kif14	Kinesin-like protein KIF14	16.9397	17.9821	18.1596	17.1804	16.7735	15.0462	#N/A	#N/A	#N/A	-
Rpl32	P62911	0.420375	-1.6449	P62911	P62911	RL32_MOUSE	Rpl32	60S ribosomal protein L32	19.3531	20.046	18.774	21.4919	15.9567	20.586	#N/A	#N/A	#N/A	-
Cttn	Q60598	1.1843	-1.64325	Q60598	Q60598;Q921L6	SRC8_MOUSE	Cttn	Src substrate cortactin	17.6358	17.4484	18.863	18.1928	15.6653	17.1182	#N/A	#N/A	#N/A	-
Shroom3	Q9QXN0	0.436376	-1.62769	Q9QXN0	Q9QXN0;A0A286YDQ8;E9Q6I3;A0A0R4J1H8;E9QMY5	SHRM3_MOUSE	Shroom3	Protein Shroom3	16.6633	17.3996	18.3739	13.6411	15.6359	14.1476	#N/A	#N/A	#N/A	-
Zswim3	Q8CFL8	0.741975	-1.62291	Q8CFL8	Q8CFL8	ZSWM3_MOUSE	Zswim3	Zinc finger SWIM domain-containing protein 3	18.3371	18.3427	18.5664	16.6663	17.5886	15.1218	#N/A	#N/A	#N/A	-
Ccdc71	Q8VEG0	0.723117	-1.62093	Q8VEG0	Q8VEG0	CCD71_MOUSE	Ccdc71	Coiled-coil domain-containing protein 71	19.2801	19.9838	20.0483	20.2103	16.6624	19.857	#N/A	#N/A	#N/A	-
Trrap	Q80YV3	0.766615	-1.61307	Q80YV3	Q80YV3;E9PWT1;E9QLK7;A0A1D5RLL4;E9PZA7;F7CGG2	TRRAP_MOUSE	Trrap	Transformation/transcription domain-associated protein	20.4664	20.0903	20.566	17.9042	18.5318	17.7555	#N/A	#N/A	#N/A	-
Cpsf4	Q8BQZ5	0.910974	-1.60402	Q8BQZ5	Q8BQZ5;E0CXT7;B2LVG5;M0QWM8;F7B6Z5;B2LVG6	CPSF4_MOUSE	Cpsf4	Cleavage and polyadenylation specificity factor subunit 4	19.5447	19.5273	19.9894	18.3155	18.7539	16.7265	#N/A	#N/A	#N/A	-
Thrap3	Q569Z6	0.532189	-1.59007	Q569Z6	Q569Z6	TR150_MOUSE	Thrap3	Thyroid hormone receptor-associated protein 3	22.152	21.9802	22.4779	19.9603	21.6868	18.4183	#N/A	#N/A	#N/A	-
Zkscan3	Q91VW9	0.893455	-1.58207	Q91VW9	Q91VW9;A0A286YD32;A0A0R4J1L3	ZKSC3_MOUSE	Zkscan3	Zinc finger protein with KRAB and SCAN domains 3	17.9023	18.2248	18.1232	15.9521	15.6738	16.2633	#N/A	#N/A	#N/A	-
Arid3b	Q9Z1N7	1.00983	-1.57856	Q9Z1N7	Q9Z1N7;F8WIN2	ARI3B_MOUSE	Arid3b	AT-rich interactive domain-containing protein 3B	18.5938	18.1161	18.4059	16.615	15.8858	16.8225	#N/A	#N/A	#N/A	-
Znf710	Q3U288	0.767323	-1.56564	Q3U288	Q3U288	ZN710_MOUSE	Znf710	Zinc finger protein 710	19.2824	18.9704	18.2592	17.6928	18.2451	15.726	#N/A	#N/A	#N/A	-
Rfx2	P48379	0.860047	-1.55922	P48379	P48379	RFX2_MOUSE	Rfx2	DNA-binding protein RFX2	17.7005	17.9344	18.1146	16.174	16.766	15.0773	#N/A	#N/A	#N/A	-
	Q80X32	0.756106	-1.55627	Q80X32	Q80X32	CE024_MOUSE		UPF0461 protein C5orf24 homolog	19.3478	18.8738	19.093	19.7706	16.2437	19.1863	#N/A	#N/A	#N/A	-
Actl6b	Q99MR0	1.18444	-1.55606	Q99MR0	Q99MR0;D3Z5W4;F8WI57	ACL6B_MOUSE	Actl6b	Actin-like protein 6B	18.2192	18.0255	18.0693	16.5974	16.5654	15.7782	#N/A	#N/A	#N/A	-
Tfb1m	Q8JZM0	1.07819	-1.55441	Q8JZM0	Q8JZM0	TFB1M_MOUSE	Tfb1m	Dimethyladenosine transferase 1, mitochondrial	16.1706	17.6879	17.7969	18.2484	15.8992	15.9439	#N/A	#N/A	#N/A	-
Gins1	Q9CZ15	0.458553	-1.54734	Q9CZ15	Q9CZ15	PSF1_MOUSE	Gins1	DNA replication complex GINS protein PSF1	17.1411	17.0805	17.9413	13.8908	15.8822	14.05	#N/A	#N/A	#N/A	-
Mideas	A0A1Y7VP67	0.932217	-1.54104	A0A1Y7VP67;E9Q2I4	A0A1Y7VP67;E9Q2I4	A0A1Y7VP67_MOUSE;E9Q2I4_MOUSE	Mideas	ELM2 and Myb/SANT-like domain-containing 1 (Fragment)	16.5938	17.2231	17.5179	16.5083	16.5302	14.3093	#N/A	#N/A	#N/A	-
Taf11	Q99JX1	0.632435	-1.53804	Q99JX1	Q99JX1	TAF11_MOUSE	Taf11	Transcription initiation factor TFIID subunit 11	18.3825	17.5487	17.2937	14.9785	15.3912	15.6344	#N/A	#N/A	#N/A	-
Bag4	Q8CI61	0.342846	-1.5253	Q8CI61	Q8CI61	BAG4_MOUSE	Bag4	BAG family molecular chaperone regulator 4	13.7222	18.6165	18.163	18.9709	15.9792	15.7065	#N/A	#N/A	#N/A	-
Spta1	P08032	0.872544	-1.52171	P08032	P08032	SPTA1_MOUSE	Spta1	Spectrin alpha chain, erythrocytic 1	15.8011	16.746	16.8592	18.2156	15.9084	14.8591	#N/A	#N/A	#N/A	-
Dnajc17	Q91WT4	0.406397	-1.52064	Q91WT4	Q91WT4	DJC17_MOUSE	Dnajc17	DnaJ homolog subfamily C member 17	18.6891	18.5964	18.6523	14.6207	16.9189	15.3191	#N/A	#N/A	#N/A	-
Foxk2	Q3UCQ1	0.513997	-1.5191	Q3UCQ1	Q3UCQ1	FOXK2_MOUSE	Foxk2	Forkhead box protein K2	18.2581	18.5353	19.0324	15.2193	16.3747	16.1096	#N/A	#N/A	#N/A	-
Zbtb45	Q52KG4	1.05153	-1.51048	Q52KG4	Q52KG4;A0A1B0GRT4	ZBT45_MOUSE	Zbtb45	Zinc finger and BTB domain-containing protein 45	18.0655	17.2008	17.7232	16.8133	15.0718	16.8086	#N/A	#N/A	#N/A	-
Ambra1	A2AH22	1.18086	-1.50297	A2AH22	A2AH22	AMRA1_MOUSE	Ambra1	Activating molecule in BECN1-regulated autophagy protein 1	17.0042	16.9506	18.5515	17.8963	16.3622	15.8332	#N/A	#N/A	#N/A	-
Cbll1	Q9JIY2	0.39469	-1.49684	Q9JIY2	Q9JIY2;A0A1X7SB71;E9QM14	HAKAI_MOUSE	Cbll1	E3 ubiquitin-protein ligase Hakai	17.9145	18.6789	19.0805	14.3999	15.9269	16.1163	#N/A	#N/A	#N/A	-
Chmp4b	Q9D8B3	0.268219	-1.48527	Q9D8B3	Q9D8B3	CHM4B_MOUSE	Chmp4b	Charged multivesicular body protein 4b	15.4117	14.2194	20.735	18.2939	16.1256	15.2339	#N/A	#N/A	#N/A	-
Rprd1b	Q9CSU0	0.783302	-1.47081	Q9CSU0	Q9CSU0;F7DAY5;F6YB25;A0A0R4J195	RPR1B_MOUSE	Rprd1b	Regulation of nuclear pre-mRNA domain-containing protein 1B	19.7614	20.1888	18.9727	18.6417	19.0363	16.8044	#N/A	#N/A	#N/A	-
Pus7	Q91VU7	0.438665	-1.45066	Q91VU7	Q91VU7;F6XMS4	PUS7_MOUSE	Pus7	Pseudouridylate synthase 7 homolog	19.3526	18.4485	18.9398	17.5129	19.2159	15.0097	#N/A	#N/A	#N/A	-
Tefm	Q5SSK3	1.15371	-1.44893	Q5SSK3	Q5SSK3	TEFM_MOUSE	Tefm	Transcription elongation factor, mitochondrial	19.8792	21.2858	20.2547	20.1332	19.5362	18.3424	#N/A	#N/A	#N/A	-
Nucks1	Q80XU3	0.38403	-1.44527	Q80XU3	Q80XU3;A0A087WRY3	NUCKS_MOUSE	Nucks1	Nuclear ubiquitous casein and cyclin-dependent kinase substrate 1	13.5251	17.5505	18.2899	16.6949	15.3679	14.7717	#N/A	#N/A	#N/A	-
Znf518a	B2RRF6	1.13762	-1.43925	B2RRF6	B2RRF6	Z518A_MOUSE	Znf518a	Zinc finger protein 518A	18.4423	18.693	18.672	18.5868	16.1977	18.1208	#N/A	#N/A	#N/A	-
Pbrm1	Q8BSQ9	1.14215	-1.43725	Q8BSQ9	Q8BSQ9;D6RIL0;D3YYF2;E9Q7L2;D3Z1W6;D3Z1N4;D3Z3R4;F6THL5;E9Q4Y5;D6RI94;F8VQD1;E9Q7L3	PB1_MOUSE	Pbrm1	Protein polybromo-1	20.2129	20.6214	19.3072	19.2338	17.9234	18.8897	#N/A	#N/A	#N/A	-
Kank2	Q8BX02	0.822215	-1.43437	Q8BX02	Q8BX02	KANK2_MOUSE	Kank2	KN motif and ankyrin repeat domain-containing protein 2	17.1679	17.2646	17.3403	17.7051	14.647	17.2232	#N/A	#N/A	#N/A	-
Tubgcp2	Q921G8	0.782484	-1.43379	Q921G8	Q921G8;A0A1B0GR08	GCP2_MOUSE	Tubgcp2	Gamma-tubulin complex component 2	17.3426	17.7242	17.5312	18.1447	17.5663	14.9375	#N/A	#N/A	#N/A	-
Rbm15b	Q6PHZ5	0.711278	-1.43323	Q6PHZ5	Q6PHZ5	RB15B_MOUSE	Rbm15b	Putative RNA-binding protein 15B	18.4925	19.0089	19.0745	16.6387	17.4265	16.3144	#N/A	#N/A	#N/A	-
Pdzd4	Q9QY39	0.706811	-1.43077	Q9QY39	Q9QY39;A2AFG3	PDZD4_MOUSE	Pdzd4	PDZ domain-containing protein 4	17.2224	17.6998	19.2874	16.5609	16.7659	15.7578	#N/A	#N/A	#N/A	-
Ybx3	Q9JKB3	0.742188	-1.42792	Q9JKB3	Q9JKB3	YBOX3_MOUSE	Ybx3	Y-box-binding protein 3	18.9166	17.4192	19.1038	18.9245	16.0901	18.2361	#N/A	#N/A	#N/A	-
2310022A10Rik	Q8R3Y5	0.652112	-1.42763	G5E8E3	Q8R3Y5;G5E8E3	G5E8E3_MOUSE	2310022A10Rik	RIKEN cDNA 2310022A10 gene	18.9404	18.7956	18.2257	16.4136	17.4338	15.8985	#N/A	#N/A	#N/A	-
Prpf4b	Q61136	0.491318	-1.42436	Q61136	Q61136;A0A1Y7VLT3	PRP4B_MOUSE	Prpf4b	Serine/threonine-protein kinase PRP4 homolog	20.2517	20.076	20.003	18.1318	19.8562	16.5263	#N/A	#N/A	#N/A	-
Taf8	Q9EQH4	1.05446	-1.42027	Q9EQH4	Q9EQH4	TAF8_MOUSE	Taf8	Transcription initiation factor TFIID subunit 8	18.1331	17.3941	16.9433	18.1546	15.5	16.972	#N/A	#N/A	#N/A	-
Fiz1	Q9WTJ4	0.293193	-1.42024	Q9WTJ4	Q9WTJ4;A0A140LJ12;A0A140LI81;A0A140LIY3	FIZ1_MOUSE	Fiz1	Flt3-interacting zinc finger protein 1	19.718	19.21	19.0882	14.7132	18.2198	15.3045	#N/A	#N/A	#N/A	-
Zbtb44	Q8R0A2	0.310133	-1.4154	Q8R0A2	Q8R0A2;A0A1L1SQN1;A0A1L1SSL7	ZBT44_MOUSE	Zbtb44	Zinc finger and BTB domain-containing protein 44	19.0001	18.6545	18.3916	13.7584	16.2943	15.7772	#N/A	#N/A	#N/A	-
Snrnp48	Q9D361	1.19632	-1.41496	Q9D361	Q9D361;J3QMA8	SNR48_MOUSE	Snrnp48	U11/U12 small nuclear ribonucleoprotein 48 kDa protein	16.8199	16.9627	16.581	17.1252	16.32	14.5945	#N/A	#N/A	#N/A	-
Elf2	Q9JHC9	0.880813	-1.41301	Q9JHC9	Q9JHC9;A0A0B4J1G5	ELF2_MOUSE	Elf2	ETS-related transcription factor Elf-2	17.7401	17.8778	18.4706	16.5492	16.965	15.5279	#N/A	#N/A	#N/A	-
Fam171a2	A2A699	1.11676	-1.41105	A2A699	A2A699	F1712_MOUSE	Fam171a2	Protein FAM171A2	18.7006	19.446	18.5977	17.5465	17.0032	17.32	#N/A	#N/A	#N/A	-
Nop10	Q9CQS2	0.434599	-1.40774	Q9CQS2	Q9CQS2	NOP10_MOUSE	Nop10	H/ACA ribonucleoprotein complex subunit 3	18.0501	18.1331	18.028	14.4095	16.0688	15.426	#N/A	#N/A	#N/A	-
Znf423	Q80TS5	0.290461	-1.40701	Q80TS5	Q80TS5;G3UW89	ZN423_MOUSE	Znf423	Zinc finger protein 423	19.6932	17.9566	19.6261	14.3386	17.3866	15.6066	#N/A	#N/A	#N/A	-
Brd7	O88665	1.22697	-1.40289	O88665	O88665	BRD7_MOUSE	Brd7	Bromodomain-containing protein 7	19.0892	19.831	18.4243	18.2749	17.5996	17.4043	#N/A	#N/A	#N/A	-
Znf638	Q61464	0.466834	-1.39389	Q61464	Q61464;E9QKZ7;E9QML5;A0A0N4SVI8;A0A0N4SV80;A0A0N4SVM8;A0A0N4SV38;Q3TZK9	ZN638_MOUSE	Znf638	Zinc finger protein 638	21.049	21.2689	21.3903	18.1462	19.9864	18.153	#N/A	#N/A	#N/A	-
Ubl5	Q9EPV8	0.317045	-1.38958	Q9EPV8	Q9EPV8;A0A1Y7VKT9;E0CY38;E0CZB3;E0CYW1;E0CY91	UBL5_MOUSE	Ubl5	Ubiquitin-like protein 5	17.702	18.7284	17.6139	13.3544	15.6984	15.2218	#N/A	#N/A	#N/A	-
Zbtb10	E9Q8X5	0.798137	-1.38725	E9Q8X5	E9Q8X5	E9Q8X5_MOUSE	Zbtb10	Zinc finger and BTB domain-containing 10	18.6563	17.5789	17.5829	17.894	17.6956	15.3859	#N/A	#N/A	#N/A	-
Anapc2	Q8BZQ7	0.664899	-1.38706	Q8BZQ7	Q8BZQ7;A2AI11	ANC2_MOUSE	Anapc2	Anaphase-promoting complex subunit 2	18.7113	18.6738	18.7766	16.5826	17.6162	15.9819	#N/A	#N/A	#N/A	-
Tax1bp1	Q3UKC1	0.399992	-1.38122	Q3UKC1	Q3UKC1	TAXB1_MOUSE	Tax1bp1	Tax1-binding protein 1 homolog	13.9851	17.5931	18.2772	17.5213	15.731	15.195	#N/A	#N/A	#N/A	-
Kmt5a	Q2YDW7	0.5505	-1.37531	Q2YDW7	Q2YDW7;D3YXI6;A0A0G2JFK5;E9QNB8	KMT5A_MOUSE	Kmt5a	N-lysine methyltransferase KMT5A	18.473	18.4296	17.9861	19.6109	15.6559	18.8434	#N/A	#N/A	#N/A	-
Hdac3	O88895	0.550977	-1.37322	O88895	O88895;Q3UM33	HDAC3_MOUSE	Hdac3	Histone deacetylase 3	15.5795	17.1395	18.6456	15.5951	15.5141	15.2192	#N/A	#N/A	#N/A	-
Atad5	Q4QY64	1.14087	-1.37236	Q4QY64	Q4QY64;Z4YKQ9	ATAD5_MOUSE	Atad5	ATPase family AAA domain-containing protein 5	20.9037	21.0689	20.0181	19.5208	19.2161	18.7949	#N/A	#N/A	#N/A	-
Tfeb	Q9R210	0.450049	-1.37109	Q9R210	Q9R210;F6W7D6;Q3UKG7	TFEB_MOUSE	Tfeb	Transcription factor EB	17.4301	18.1714	18.1628	14.5078	15.5111	15.8828	#N/A	#N/A	#N/A	-
Znf516	Q7TSH3	0.427621	-1.36506	Q7TSH3	Q7TSH3	ZN516_MOUSE	Znf516	Zinc finger protein 516	17.134	18.176	18.1916	14.3339	15.6104	15.5773	#N/A	#N/A	#N/A	-
Cdca7	Q9D0M2	0.558556	-1.35478	Q9D0M2	Q9D0M2	CDCA7_MOUSE	Cdca7	Cell division cycle-associated protein 7	20.9452	21.9528	21.6435	23.5949	19.5861	21.7725	#N/A	#N/A	#N/A	-
Dmtn	Q9WV69	0.680939	-1.35	Q9WV69	Q9WV69	DEMA_MOUSE	Dmtn	Dematin	17.4882	17.1244	17.1281	14.8713	15.3777	15.2283	#N/A	#N/A	#N/A	-
Tfap2c	Q61312	0.86563	-1.34868	Q61312	Q61312;Q3ULB3;A2APA8	AP2C_MOUSE	Tfap2c	Transcription factor AP-2 gamma	17.6748	17.7419	17.665	17.6469	17.5159	15.1511	#N/A	#N/A	#N/A	-
Dynll1	Q9D0M5	0.915663	-1.33617	P63168;Q9D0M5	Q9D0M5;P63168;Q80ZS7	DYL1_MOUSE;DYL2_MOUSE	Dynll1;Dynll2	Dynein light chain 1, cytoplasmic	18.8793	19.8972	19.974	18.4349	18.5686	17.3518	#N/A	#N/A	#N/A	-
Lrif1	Q8CDD9	1.24348	-1.33548	Q8CDD9	Q8CDD9;D3Z005;D3YWW6;D3Z1H3	LRIF1_MOUSE	Lrif1	Ligand-dependent nuclear receptor-interacting factor 1	17.0944	16.4114	18.0055	17.3953	16.0311	15.7513	#N/A	#N/A	#N/A	-
Sfswap	Q3USH5	1.1011	-1.333	Q3USH5	Q3USH5	SFSWA_MOUSE	Sfswap	Splicing factor, suppressor of white-apricot homolog	18.4794	18.8567	18.8822	17.8834	17.9262	16.4586	#N/A	#N/A	#N/A	-
Cebpb	P28033	1.1857	-1.33258	P28033	P28033	CEBPB_MOUSE	Cebpb	CCAAT/enhancer-binding protein beta	17.8891	18.0022	18.5108	17.0162	16.1144	16.9296	#N/A	#N/A	#N/A	-
Nanog	Q80Z64	0.854794	-1.3309	Q80Z64	Q80Z64	NANOG_MOUSE	Nanog	Homeobox protein NANOG	18.6098	19.0719	19.0243	19.7539	16.7548	18.8133	#N/A	#N/A	#N/A	-
Snrpa	Q62189	1.07842	-1.32651	Q62189	Q62189;D3Z0S6	SNRPA_MOUSE	Snrpa	U1 small nuclear ribonucleoprotein A	20.8246	20.1781	21.1086	20.9023	20.2327	18.621	#N/A	#N/A	#N/A	-
Atp5pb	Q9CQQ7	0.353393	-1.32469	Q9CQQ7	Q9CQQ7;A0A0G2JGX3	AT5F1_MOUSE	Atp5pb	ATP synthase F(0) complex subunit B1, mitochondrial	19.6335	17.2997	17.3976	14.8317	16.8045	15.1274	#N/A	#N/A	#N/A	-
Znf609	Q8BZ47	0.724165	-1.32385	Q8BZ47	Q8BZ47	ZN609_MOUSE	Znf609	Zinc finger protein 609	16.9368	17.8897	19.5353	18.2529	17.1929	16.4668	#N/A	#N/A	#N/A	-
Ppp1ca	P63087	0.659439	-1.32258	P62137	P63087;P62137;P62141;A0A0G2JFF1;A0A0G2JGC1	PP1A_MOUSE	Ppp1ca	Serine/threonine-protein phosphatase PP1-alpha catalytic subunit	23.3278	23.1111	22.804	20.9945	21.9425	20.5311	#N/A	#N/A	#N/A	-
Eloa	Q8CB77	0.344539	-1.31694	Q8CB77	Q8CB77	ELOA1_MOUSE	Eloa	Elongin-A	18.7562	18.5308	17.4686	14.5645	17.0686	14.9575	#N/A	#N/A	#N/A	-
Sltm	Q8CH25	0.671539	-1.31305	Q8CH25	Q8CH25	SLTM_MOUSE	Sltm	SAFB-like transcription modulator	19.0716	19.1456	18.1154	17.1259	17.9156	16.1875	#N/A	#N/A	#N/A	-
Rps24	P62849	0.903863	-1.30912	P62849	P62849;A0A286YEB7	RS24_MOUSE	Rps24	40S ribosomal protein S24	16.3325	16.9138	16.7805	18.0009	16.3808	15.0148	#N/A	#N/A	#N/A	-
Tial1	P70318	0.500694	-1.30359	P70318	P70318;P52912;Q921W2;D3YY02;D3Z4H6;D3Z3Y4;A0A0N4SVR8;D6RGU1;A0A0U1RPB0;A0A0N4SUX1;G5E8L2;Q8CII5;Q80ZW7	TIAR_MOUSE	Tial1	Nucleolysin TIAR	21.6393	21.1906	21.0029	18.3842	19.7031	18.7982	#N/A	#N/A	#N/A	-
Tcf7l1	Q9Z1J1	0.931035	-1.30301	Q9Z1J1	Q9Z1J1;F6VNH1;A1A550;A1A549	TF7L1_MOUSE	Tcf7l1	Transcription factor 7-like 1	20.7522	20.9281	21.4826	19.4467	19.186	19.5128	#N/A	#N/A	#N/A	-
Esrrb	Q61539	0.57002	-1.30029	Q61539	Q61539;D3YW03;E9QKA2;G5E8P8	ERR2_MOUSE	Esrrb	Steroid hormone receptor ERR2	23.6017	23.5594	22.3687	20.7296	21.1728	21.3563	#N/A	#N/A	#N/A	-
Sox3	P53784	0.450726	-1.29958	P53784	P53784;A2AM37	SOX3_MOUSE	Sox3	Transcription factor SOX-3	15.4552	16.266	18.106	14.4494	14.052	15.4871	#N/A	#N/A	#N/A	-
Spen	Q62504	0.966395	-1.29857	Q62504	Q62504;A2ADB0;A2ADB1	MINT_MOUSE	Spen	Msx2-interacting protein	20.0087	19.7695	19.9736	18.9565	19.2112	17.5458	#N/A	#N/A	#N/A	-
Taf3	Q5HZG4	0.823289	-1.29749	Q5HZG4	Q5HZG4;A2ASY0	TAF3_MOUSE	Taf3	Transcription initiation factor TFIID subunit 3	18.4139	18.0657	17.8058	16.934	15.6001	17.4145	#N/A	#N/A	#N/A	-
Pdrg1	D6RFC3	0.546266	-1.28592	D6RFC3	D6RFC3	D6RFC3_MOUSE	Pdrg1	p53 and DNA damage-regulated protein 1	16.4038	14.7883	16.5387	17.605	15.9772	14.1189	#N/A	#N/A	#N/A	-
Qser1	A2BIE1	0.713762	-1.28545	A0A338P6K9;A2BIE1	A2BIE1;A0A338P6K9	A0A338P6K9_MOUSE;A2BIE1_MOUSE	Qser1	Glutamine and serine-rich 1	17.9163	16.7523	19.1435	16.9439	16.3264	16.4807	#N/A	#N/A	#N/A	-
Mtpap	Q9D0D3	1.06694	-1.28519	Q9D0D3	Q9D0D3;A0A3Q4L2Q3	PAPD1_MOUSE	Mtpap	Poly(A) RNA polymerase, mitochondrial	18.0383	18.3991	18.1662	17.1007	16.035	17.2468	#N/A	#N/A	#N/A	-
Bri3bp	Q8BXV2	0.809192	-1.28498	Q8BXV2	Q8BXV2	BRI3B_MOUSE	Bri3bp	BRI3-binding protein	17.0297	17.7563	18.0788	16.0132	16.3591	15.5099	#N/A	#N/A	#N/A	-
Snrpb2	Q9CQI7	0.461011	-1.27911	Q9CQI7	Q9CQI7;A2CES4	RU2B_MOUSE	Snrpb2	U2 small nuclear ribonucleoprotein B''	21.666	21.3651	21.1436	18.4211	20.042	18.6978	#N/A	#N/A	#N/A	-
Tcf7	Q00417	0.52499	-1.27754	Q00417	Q00417;A0A5K1VVQ7	TCF7_MOUSE	Tcf7	Transcription factor 7	17.4493	18.0579	17.9066	15.1193	16.3557	15.3558	#N/A	#N/A	#N/A	-
Snrnp27	Q8K194	0.354928	-1.27318	Q8K194	Q8K194	SNR27_MOUSE	Snrnp27	U4/U6.U5 small nuclear ribonucleoprotein 27 kDa protein	19.3867	18.456	18.5726	15.385	17.815	15.5388	#N/A	#N/A	#N/A	-
Nop58	A0A087WQ46	0.878714	-1.27294	A0A087WQ46	A0A087WQ46	A0A087WQ46_MOUSE	Nop58	Nucleolar protein 58 (Fragment)	16.463	17.1921	16.932	18.3411	15.4522	16.4661	#N/A	#N/A	#N/A	-
Lsr	Q99KG5	0.279222	-1.2726	Q99KG5	Q99KG5	LSR_MOUSE	Lsr	Lipolysis-stimulated lipoprotein receptor	15.5793	16.6673	19.2862	14.7463	17.0617	13.5326	#N/A	#N/A	#N/A	-
Rbbp6	P97868	0.481261	-1.27149	P97868	P97868;A0A338P6W1	RBBP6_MOUSE	Rbbp6	E3 ubiquitin-protein ligase RBBP6	19.6321	20.0172	20.2942	17.6912	19.3362	16.9382	#N/A	#N/A	#N/A	-
Eif2s2	Q99L45	1.19016	-1.27002	Q99L45	Q99L45	IF2B_MOUSE	Eif2s2	Eukaryotic translation initiation factor 2 subunit 2	20.0438	19.4728	19.8139	19.2931	19.0935	17.6783	#N/A	#N/A	#N/A	-
Znf865	Q3U3I9	1.21288	-1.26966	Q3U3I9	Q3U3I9;H9KUY5	ZN865_MOUSE	Znf865	Zinc finger protein 865	18.5667	18.4907	17.9856	18.4722	16.3745	17.8438	#N/A	#N/A	#N/A	-
Zrsr1	Q64707	0.871853	-1.26885	Q64707	Q64707;Q62377;B1B0E8	U2AFL_MOUSE	Zrsr1	U2 small nuclear ribonucleoprotein auxiliary factor 35 kDa subunit-related protein 1	16.0254	17.2522	17.7183	17.7368	16.4188	15.4099	#N/A	#N/A	#N/A	-
Ncbp2	Q9CQ49	0.939608	-1.26109	Q9CQ49	Q9CQ49;A0A338P7L9	NCBP2_MOUSE	Ncbp2	Nuclear cap-binding protein subunit 2	20.6984	21.2318	21.1306	19.4843	19.668	19.0824	#N/A	#N/A	#N/A	-
Maz	P56671	0.481177	-1.25273	P56671	P56671;A0A0U1RNL9;F8VPK3;A0A0U1RNL1	MAZ_MOUSE	Maz	Myc-associated zinc finger protein	17.0713	17.4191	16.8054	14.477	16.0511	14.3298	#N/A	#N/A	#N/A	-
Brd3	Q8K2F0	0.198687	-1.25273	Q8K2F0	Q8K2F0;A2AKA9	BRD3_MOUSE	Brd3	Bromodomain-containing protein 3	19.3867	19.014	18.2695	12.5577	16.6358	15.4727	#N/A	#N/A	#N/A	-
Bptf	A2A655	0.40999	-1.24898	A2A654;A2A655	A2A655;A2A654	A2A654_MOUSE;A2A655_MOUSE	Bptf	Bromodomain PHD finger transcription factor	14.1277	16.4697	17.2275	17.5907	16.0177	14.1922	#N/A	#N/A	#N/A	-
Ankrd11	E9Q4F7	0.29225	-1.24689	E9Q4F7	E9Q4F7;E9Q4F8	ANR11_MOUSE	Ankrd11	Ankyrin repeat domain-containing protein 11	17.2316	17.4901	17.8885	13.091	14.5221	15.8347	#N/A	#N/A	#N/A	-
Nr5a2	P45448	1.00143	-1.24422	P45448	P45448;A0A0A6YWQ4;Q1WLP7;A0A0A6YY04	NR5A2_MOUSE	Nr5a2	Nuclear receptor subfamily 5 group A member 2	17.1625	17.0207	16.9744	18.4639	16.5475	15.7748	#N/A	#N/A	#N/A	-
Bud31	Q6PGH1	0.73625	-1.24286	Q6PGH1	Q6PGH1	BUD31_MOUSE	Bud31	Protein BUD31 homolog	20.302	20.6434	19.8801	18.4835	19.0815	18.0873	#N/A	#N/A	#N/A	-
Mpnd	Q3TV65	0.903543	-1.24265	Q3TV65	Q3TV65;E0CYJ7;F7BJW2;E0CXX6	MPND_MOUSE	Mpnd	MPN domain-containing protein	18.3812	18.5284	17.8861	18.5564	16.1192	18.0716	#N/A	#N/A	#N/A	-
Kcnab2	P62482	0.415695	-1.24129	P62482	P62482;A0A571BF54;A0A571BGH0;A0A571BEM7;E0CXZ9;Q3UPV6	KCAB2_MOUSE	Kcnab2	Voltage-gated potassium channel subunit beta-2	14.7962	17.2309	18.0625	18.3771	16.4803	15.2704	#N/A	#N/A	#N/A	-
Gon4l	Q9DB00	0.72048	-1.24035	Q9DB00	Q9DB00;K4DI71;E9Q507	GON4L_MOUSE	Gon4l	GON-4-like protein	16.6448	16.829	18.3056	15.9913	16.1727	15.2319	#N/A	#N/A	#N/A	-
Zfp407	G3UVV3	0.373913	-1.23622	G3UVV3	G3UVV3	G3UVV3_MOUSE	Zfp407	Zinc finger protein 407	17.234	16.9238	17.6877	13.6502	15.3027	14.9727	#N/A	#N/A	#N/A	-
Hic2	Q9JLZ6	0.695812	-1.23533	Q9JLZ6	Q9JLZ6	HIC2_MOUSE	Hic2	Hypermethylated in cancer 2 protein	20.0674	18.717	19.1211	17.8699	18.4126	17.0044	#N/A	#N/A	#N/A	-
Exosc7	Q9D0M0	0.841989	-1.23042	Q9D0M0	Q9D0M0	EXOS7_MOUSE	Exosc7	Exosome complex exonuclease RRP42	15.9553	17.2278	17.5509	17.9449	16.278	15.6007	#N/A	#N/A	#N/A	-
Tmpo	Q61033	1.15379	-1.22941	Q61033	Q61033;Q61029	LAP2A_MOUSE	Tmpo	Lamina-associated polypeptide 2, isoforms alpha/zeta	22.24	22.2145	23.553	22.4839	21.6592	21.1277	#N/A	#N/A	#N/A	-
Rae1	Q8C570	1.15792	-1.2281	Q8C570	Q8C570;A2ASC6	RAE1L_MOUSE	Rae1	mRNA export factor	20.8713	20.4513	20.8278	19.7075	19.7138	18.7589	#N/A	#N/A	#N/A	-
Senp2	Q91ZX6	1.14212	-1.22754	Q91ZX6	Q91ZX6;A0A338P6A3	SENP2_MOUSE	Senp2	Sentrin-specific protease 2	17.3788	17.36	17.5101	16.0896	15.7363	15.9779	#N/A	#N/A	#N/A	-
Usp39	Q3TIX9	0.441538	-1.22618	Q3TIX9	Q3TIX9	SNUT2_MOUSE	Usp39	U4/U6.U5 tri-snRNP-associated protein 2	20.384	20.3355	20.4647	17.3355	18.9287	17.8788	#N/A	#N/A	#N/A	-
Znf219	Q6IQX8	0.74118	-1.2229	Q6IQX8	Q6IQX8;Q4VA98	ZN219_MOUSE	Znf219	Zinc finger protein 219	21.3299	20.4463	20.699	19.0194	19.4638	18.8377	#N/A	#N/A	#N/A	-
Usp42	B2RQC2	0.468656	-1.2214	B2RQC2	B2RQC2	UBP42_MOUSE	Usp42	Ubiquitin carboxyl-terminal hydrolase 42	18.0568	18.9565	18.4952	15.764	17.2125	15.9809	#N/A	#N/A	#N/A	-
Capzb	P47757	1.08974	-1.21795	P47757	P47757;A2AMW0	CAPZB_MOUSE	Capzb	F-actin-capping protein subunit beta	19.7572	19.7333	21.2234	20.2453	19.1105	18.9332	#N/A	#N/A	#N/A	-
Bud13	Q8R149	0.54741	-1.21709	Q8R149	Q8R149;A0A1L1SSX5	BUD13_MOUSE	Bud13	BUD13 homolog	20.4082	20.5639	20.2807	18.6884	19.9671	17.5693	#N/A	#N/A	#N/A	-
Rarg	P18911	0.519036	-1.21288	P18911	P18911	RARG_MOUSE	Rarg	Retinoic acid receptor gamma	19.3871	19.1307	19.8055	17.8384	19.1423	16.5128	#N/A	#N/A	#N/A	-
Mier3	Q3UHF3	0.438464	-1.21084	Q3UHF3	Q3UHF3;F7BFR0	MIER3_MOUSE	Mier3	Mesoderm induction early response protein 3	14.4845	17.4095	17.8333	16.3059	15.92	14.6749	#N/A	#N/A	#N/A	-
Ing5	Q9D8Y8	0.993536	-1.20737	Q9D8Y8	Q9D8Y8	ING5_MOUSE	Ing5	Inhibitor of growth protein 5	18.4631	19.0073	19.6821	17.923	17.4344	17.6887	#N/A	#N/A	#N/A	-
Brwd3	A2AHJ4	0.882807	-1.20654	A2AHJ4	A2AHJ4	BRWD3_MOUSE	Brwd3	Bromodomain and WD repeat-containing protein 3	18.7022	18.7219	18.407	19.5455	16.788	18.4873	#N/A	#N/A	#N/A	-
Dido1	Q8C9B9	0.841495	-1.20401	Q8C9B9	Q8C9B9	DIDO1_MOUSE	Dido1	Death-inducer obliterator 1	20.3862	19.8695	19.7695	18.4194	18.7532	18.0611	#N/A	#N/A	#N/A	-
Ubn2	Q80WC1	1.29203	-1.20171	Q80WC1	Q80WC1	UBN2_MOUSE	Ubn2	Ubinuclein-2	17.3056	16.4436	17.7502	17.5037	16.2005	15.8976	#N/A	#N/A	#N/A	-
Zbtb34	A2ATY4	0.426206	-1.20014	A2ATY4	A2ATY4	A2ATY4_MOUSE	Zbtb34	Zinc finger and BTB domain-containing 34	18.0542	17.571	18.1385	15.1112	16.9142	15.123	#N/A	#N/A	#N/A	-
Cdk5rap2	Q8K389	0.753431	-1.19972	Q8K389	Q8K389	CK5P2_MOUSE	Cdk5rap2	CDK5 regulatory subunit-associated protein 2	17.6727	18.3398	19.0862	18.0701	18.0384	16.1465	#N/A	#N/A	#N/A	-
Naa40	Q8VE10	0.624161	-1.19954	Q8VE10	Q8VE10;A0A494B9D7	NAA40_MOUSE	Naa40	N-alpha-acetyltransferase 40	21.8479	21.2366	21.5632	23.1553	19.7856	21.7168	#N/A	#N/A	#N/A	-
Slc2a1	P17809	0.77956	-1.19406	P17809	P17809	GTR1_MOUSE	Slc2a1	Solute carrier family 2, facilitated glucose transporter member 1	17.6187	18.9	19.2522	18.102	16.5661	17.9822	#N/A	#N/A	#N/A	-
Alyref	O08583	0.382842	-1.19199	O08583	O08583	THOC4_MOUSE	Alyref	THO complex subunit 4	23.2363	23.5913	22.4154	21.0216	22.9922	19.7561	#N/A	#N/A	#N/A	-
Npat	Q8BMA5	1.00634	-1.18884	Q8BMA5	Q8BMA5	NPAT_MOUSE	Npat	Protein NPAT	16.6029	17.0873	18.1802	16.7503	16.2054	15.7273	#N/A	#N/A	#N/A	-
Cdc16	Q8R349	0.35647	-1.1857	Q8R349	Q8R349	CDC16_MOUSE	Cdc16	Cell division cycle protein 16 homolog	19.2618	19.0721	18.794	17.1861	19.333	15.4525	#N/A	#N/A	#N/A	-
Hnrnpab	Q99020	0.935357	-1.18443	Q99020	Q99020;Q20BD0	ROAA_MOUSE	Hnrnpab	Heterogeneous nuclear ribonucleoprotein A/B	22.9788	22.3639	21.8719	21.5639	21.6119	20.4085	#N/A	#N/A	#N/A	-
Cpsf6	Q6NVF9	0.383147	-1.18236	Q6NVF9	Q6NVF9;H3BJ30;H3BKW0;H3BJW3	CPSF6_MOUSE	Cpsf6	Cleavage and polyadenylation specificity factor subunit 6	18.9854	18.6268	22.1914	18.7097	18.7249	18.167	#N/A	#N/A	#N/A	-
Fus	P56959	0.361186	-1.17771	P56959	P56959;Q8CFQ9;G3UXT7	FUS_MOUSE	Fus	RNA-binding protein FUS	22.3574	21.6295	21.1534	18.3616	20.2901	19.1055	#N/A	#N/A	#N/A	-
Aff1	O88573	0.316244	-1.17185	O88573	O88573;A3KMF4;E9Q921;B1AVP1	AFF1_MOUSE	Aff1	AF4/FMR2 family member 1	17.7011	17.9016	17.5361	13.9922	16.5633	14.6584	#N/A	#N/A	#N/A	-
Zfp809	G3X9G7	0.788142	-1.16959	G3X9G7	G3X9G7	ZN809_MOUSE	Zfp809	Zinc finger protein 809	16.7427	16.7021	17.3656	18.0479	15.239	16.8509	#N/A	#N/A	#N/A	-
Rsrc1	Q9DBU6	0.696936	-1.16838	Q9DBU6	Q9DBU6;E9Q6P8;Q8BR75;Q3TGY1	RSRC1_MOUSE	Rsrc1	Serine/Arginine-related protein 53	16.4687	17.2812	18.0903	16.7225	16.857	15.0876	#N/A	#N/A	#N/A	-
Snrpa1	P57784	0.507356	-1.16642	P57784	P57784;G5E883	RU2A_MOUSE	Snrpa1	U2 small nuclear ribonucleoprotein A'	22.4874	22.5762	22.3202	19.8327	20.9423	20.333	#N/A	#N/A	#N/A	-
Rbm10	Q99KG3	0.815385	-1.16288	Q99KG3	Q99KG3	RBM10_MOUSE	Rbm10	RNA-binding protein 10	21.5921	21.6531	21.1099	20.0041	20.4636	19.3902	#N/A	#N/A	#N/A	-
Cmss1	Q9CZT6	1.19115	-1.16223	Q9CZT6	Q9CZT6	CMS1_MOUSE	Cmss1	Protein CMSS1	20.6371	20.7883	21.0653	19.9727	19.9416	18.9656	#N/A	#N/A	#N/A	-
Phf10	Q9D8M7	1.01408	-1.16197	Q9D8M7	Q9D8M7;K4DI61	PHF10_MOUSE	Phf10	PHD finger protein 10	17.8586	18.0296	17.1108	16.6287	15.8863	16.6037	#N/A	#N/A	#N/A	-
Cirbp	P60824	0.402799	-1.15587	P60824	P60824;D3YU80;K4DI65	CIRBP_MOUSE	Cirbp	Cold-inducible RNA-binding protein	19.1403	18.6464	18.1534	17.9982	19.2102	15.4472	#N/A	#N/A	#N/A	-
U2af2	P26369	1.11857	-1.15564	P26369	P26369;Q80XR5;Q3KQM4	U2AF2_MOUSE	U2af2	Splicing factor U2AF 65 kDa subunit	23.0911	23.2294	23.8955	22.4321	22.3052	21.7075	#N/A	#N/A	#N/A	-
Pspc1	Q8R326	0.493017	-1.15555	Q8R326	Q8R326;F7D909	PSPC1_MOUSE	Pspc1	Paraspeckle component 1	21.0385	20.4709	20.358	18.1672	19.4785	18.2278	#N/A	#N/A	#N/A	-
Dcaf1	Q80TR8	0.658594	-1.15488	Q80TR8	Q80TR8	DCAF1_MOUSE	Dcaf1	DDB1- and CUL4-associated factor 1	17.6696	17.575	18.7874	17.8772	17.9268	15.718	#N/A	#N/A	#N/A	-
Ccdc12	Q8R344	0.692107	-1.14357	Q8R344	Q8R344;A0A0G2JF16;A0A0G2JFK6	CCD12_MOUSE	Ccdc12	Coiled-coil domain-containing protein 12	17.8936	17.4708	18.0434	15.8623	16.0752	16.2727	#N/A	#N/A	#N/A	-
Uhrf2	Q7TMI3	0.949691	-1.13707	Q7TMI3	Q7TMI3	UHRF2_MOUSE	Uhrf2	E3 ubiquitin-protein ligase UHRF2	17.5731	17.0108	16.9052	16.3708	16.5155	15.1403	#N/A	#N/A	#N/A	-
Nup205	B9EJ54	0.829246	-1.1367	A0A0J9YUD5;B9EJ54	B9EJ54;A0A0J9YUD5	A0A0J9YUD5_MOUSE;B9EJ54_MOUSE	Nup205	Nucleoporin 205	22.1534	21.9459	22.2847	20.6225	21.0596	20.1703	#N/A	#N/A	#N/A	-
Zcchc10	Q9CX48	0.556284	-1.13523	Q9CX48	Q9CX48;F6QZB1	ZCH10_MOUSE	Zcchc10	Zinc finger CCHC domain-containing protein 10	16.4894	15.2583	15.474	17.8595	14.8784	15.3918	#N/A	#N/A	#N/A	-
Ccdc130	Q9D516	0.688099	-1.13421	Q9D516	Q9D516	CC130_MOUSE	Ccdc130	Coiled-coil domain-containing protein 130	17.5228	19.4985	17.7504	17.3163	16.8968	16.8787	#N/A	#N/A	#N/A	-
Hnrnpa3	Q8BG05	0.818474	-1.13394	Q8BG05	Q8BG05;A2AL12;A2AL13	ROA3_MOUSE	Hnrnpa3	Heterogeneous nuclear ribonucleoprotein A3	26.0223	25.6312	24.9403	24.6309	24.8747	23.4697	#N/A	#N/A	#N/A	-
Tmod3	Q9JHJ0	0.294625	-1.12837	Q9JHJ0	Q9JHJ0;A0A1L1SQ12;A0A1L1SR42	TMOD3_MOUSE	Tmod3	Tropomodulin-3	16.8199	18.4346	19.1974	14.5422	16.3762	15.8641	#N/A	#N/A	#N/A	-
Arid2	E9Q7E2	0.953185	-1.12801	E9Q7E2	E9Q7E2	ARID2_MOUSE	Arid2	AT-rich interactive domain-containing protein 2	19.7244	19.8429	18.4569	18.7267	17.7661	18.3533	#N/A	#N/A	#N/A	-
Tmpo	Q61029	0.662859	-1.1277	Q61029	Q61029	LAP2B_MOUSE	Tmpo	Lamina-associated polypeptide 2, isoforms beta/delta/epsilon/gamma	22.2915	22.3256	22.3746	20.3256	20.9765	20.4267	#N/A	#N/A	#N/A	-
U2af1	Q8BGJ9	0.988604	-1.12651	Q9D883	Q8BGJ9;Q9D883;E9Q5J3;E9PUZ3;E9Q1I7;F7D8X7;A0A494B9X9;A0A494BA95;E9Q809;E9Q5Y2;G3UW94;F8WH71	U2AF1_MOUSE	U2af1	Splicing factor U2AF 35 kDa subunit	20.5274	20.3008	20.9261	19.6916	19.8364	18.6334	#N/A	#N/A	#N/A	-
Tasor	Q69ZR9	0.812394	-1.126	Q69ZR9	Q69ZR9	TASOR_MOUSE	Tasor	Protein TASOR	21.7494	21.8529	22.1595	20.3735	20.8003	20.0153	#N/A	#N/A	#N/A	-
4931428L18Rik	A0A3B2W7J0	0.253973	-1.12325	A0A087WNP0	A0A3B2W7J0;A0A087WNP0	A0A087WNP0_MOUSE	4931428L18Rik	RIKEN cDNA 4931428L18 gene	19.8136	20.8747	19.4843	16.7724	20.0233	16.2027	#N/A	#N/A	#N/A	-
Snrnp70	Q62376	0.87879	-1.12183	Q62376	Q62376;A0A1B0GRR8;A0A1B0GR44	RU17_MOUSE	Snrnp70	U1 small nuclear ribonucleoprotein 70 kDa	21.6417	21.7086	22.4466	20.5253	20.4809	20.4366	#N/A	#N/A	#N/A	-
Adar	Q99MU3	0.471817	-1.1194	Q99MU3	Q99MU3	DSRAD_MOUSE	Adar	Double-stranded RNA-specific adenosine deaminase	16.9296	17.7868	17.1981	16.5726	17.5597	14.4451	#N/A	#N/A	#N/A	-
Cxxc5	Q91WA4	0.27011	-1.11905	Q91WA4	Q91WA4;A0A494BAD9;A0A494B9T4;A0A494BAH9;A0A494B9V4	CXXC5_MOUSE	Cxxc5	CXXC-type zinc finger protein 5	18.7163	18.7694	18.9601	14.5327	15.9599	17.2913	#N/A	#N/A	#N/A	-
Pqbp1	Q91VJ5	0.260129	-1.11612	Q91VJ5	Q91VJ5	PQBP1_MOUSE	Pqbp1	Polyglutamine-binding protein 1	19.0243	18.8328	17.9354	14.1983	16.8231	15.94	#N/A	#N/A	#N/A	-
Sp1	O89090	0.682802	-1.11328	O89090	O89090;G3X8Q0	SP1_MOUSE	Sp1	Transcription factor Sp1	17.2432	17.6751	17.6666	15.7812	15.4684	16.4881	#N/A	#N/A	#N/A	-
Znf318	Q99PP2	0.36031	-1.1128	Q99PP2	Q99PP2	ZN318_MOUSE	Znf318	Zinc finger protein 318	16.1165	17.0359	18.9603	16.792	17.5931	14.6337	#N/A	#N/A	#N/A	-
Dsn1	Q9CYC5	0.591141	-1.11143	Q9CYC5	Q9CYC5	DSN1_MOUSE	Dsn1	Kinetochore-associated protein DSN1 homolog	16.4403	17.3743	17.6884	15.869	16.6413	14.8218	#N/A	#N/A	#N/A	-
Akap11	E9Q774	0.406213	-1.11117	E9Q774;E9Q777	E9Q774;E9Q777	E9Q774_MOUSE;E9Q777_MOUSE	Akap11	A kinase (PRKA) anchor protein 11	17.208	15.7873	15.8759	18.2797	16.8899	14.4631	#N/A	#N/A	#N/A	-
Camsap3	Q80VC9	0.310087	-1.11112	Q80VC9	Q80VC9	CAMP3_MOUSE	Camsap3	Calmodulin-regulated spectrin-associated protein 3	17.056	17.4871	17.9752	13.7004	15.6883	15.1989	#N/A	#N/A	#N/A	-
Zfp384	E9QAR6	0.655601	-1.10426	E9Q1A5;E9QAR6	E9QAR6;E9Q1A5;D3YX49;E9QAR1;E9QAR4	E9Q1A5_MOUSE;E9QAR6_MOUSE	Zfp384	Zinc finger protein 384	19.3873	18.589	18.6315	20.2361	17.3023	18.9112	#N/A	#N/A	#N/A	-
Setd5	Q5XJV7	0.56914	-1.10182	Q5XJV7	Q5XJV7	SETD5_MOUSE	Setd5	Histone-lysine N-methyltransferase SETD5	17.3105	17.3475	17.4835	15.2712	15.2048	16.2979	#N/A	#N/A	#N/A	-
Naa25	Q8BWZ3	0.366282	-1.08883	Q8BWZ3	Q8BWZ3	NAA25_MOUSE	Naa25	N-alpha-acetyltransferase 25, NatB auxiliary subunit	17.2946	17.5806	17.9482	14.3387	15.7165	15.6868	#N/A	#N/A	#N/A	-
Mark3	Q8VHJ5	1.03475	-1.08822	Q03141	Q8VHJ5;Q03141;A0A1Y7VK86;A0A1Y7VJB1;A0A1Y7VNZ6	MARK3_MOUSE	Mark3	MAP/microtubule affinity-regulating kinase 3	17.9605	18.7039	19.0256	18.0578	17.8549	16.8425	#N/A	#N/A	#N/A	-
Cstf1	Q99LC2	0.469341	-1.0871	Q99LC2	Q99LC2	CSTF1_MOUSE	Cstf1	Cleavage stimulation factor subunit 1	19.245	18.6119	18.213	16.5311	17.8778	16.2485	#N/A	#N/A	#N/A	-
Esrp2	Q8K0G8	1.03241	-1.08704	Q8K0G8	Q8K0G8;D3Z139	ESRP2_MOUSE	Esrp2	Epithelial splicing regulatory protein 2	16.9342	16.1769	16.2064	15.5788	15.5734	14.7007	#N/A	#N/A	#N/A	-
Cenpp	Q9CZ92	0.904632	-1.08687	Q9CZ92	Q9CZ92	CENPP_MOUSE	Cenpp	Centromere protein P	19.6008	20.3189	20.023	20.4673	18.2288	19.8025	#N/A	#N/A	#N/A	-
Cgnl1	Q6AW69	0.583427	-1.08624	Q6AW69	Q6AW69;D3Z3H4;B2RSU6	CGNL1_MOUSE	Cgnl1	Cingulin-like protein 1	16.8243	17.4079	18.6277	16.011	15.9855	16.2774	#N/A	#N/A	#N/A	-
Zmym4	A2A791	1.19761	-1.08588	A2A791	A2A791;F6VYE2	ZMYM4_MOUSE	Zmym4	Zinc finger MYM-type protein 4	20.5196	20.4831	20.8055	19.5049	19.2773	19.2074	#N/A	#N/A	#N/A	-
Smarcd1	Q61466	0.916237	-1.08265	Q61466	Q61466;A0A2R8VKP3	SMRD1_MOUSE	Smarcd1	SWI/SNF-related matrix-associated actin-dependent regulator of chromatin subfamily D member 1	20.7565	20.5527	20.2871	19.3285	19.6104	18.6867	#N/A	#N/A	#N/A	-
Cdk17	Q8K0D0	0.518532	-1.07762	Q8K0D0	Q8K0D0;A0A1L1SUS7	CDK17_MOUSE	Cdk17	Cyclin-dependent kinase 17	14.9731	17.0629	17.6181	16.0177	15.7502	14.9304	#N/A	#N/A	#N/A	-
	Q8K2W9	1.04939	-1.07732	Q8K2W9	Q8K2W9	CN093_MOUSE		Uncharacterized protein C14orf93 homolog	16.266	17.1278	17.373	17.7807	15.9824	16.1367	#N/A	#N/A	#N/A	-
Itpr3	Q9Z329	0.228607	-1.07654	P70227	Q9Z329;P11881;P70227	ITPR3_MOUSE	Itpr3	Inositol 1,4,5-trisphosphate receptor type 3	18.33	17.2576	18.3134	13.1569	15.5617	15.8142	#N/A	#N/A	#N/A	-
Wwp2	Q9DBH0	0.443022	-1.07593	Q9DBH0	Q9DBH0;A0A1D5RM92	WWP2_MOUSE	Wwp2	NEDD4-like E3 ubiquitin-protein ligase WWP2	16.1033	16.0376	17.7469	14.3425	14.9369	15.0264	#N/A	#N/A	#N/A	-
Tmem214	Q8BM55	1.12465	-1.07558	Q8BM55	Q8BM55;D3Z6S1	TM214_MOUSE	Tmem214	Transmembrane protein 214	17.836	17.0949	17.2222	16.5907	16.4927	15.728	#N/A	#N/A	#N/A	-
Thoc2	B1AZI6	0.499214	-1.07334	B1AZI6	B1AZI6;E9Q5E2	THOC2_MOUSE	Thoc2	THO complex subunit 2	20.5877	20.7961	20.6625	18.6744	20.0172	18.1965	#N/A	#N/A	#N/A	-
Cstf3	Q99LI7	0.400312	-1.06786	Q99LI7	Q99LI7	CSTF3_MOUSE	Cstf3	Cleavage stimulation factor subunit 3	19.0088	17.9041	18.1862	16.2713	17.9682	15.5814	#N/A	#N/A	#N/A	-
Slf1	Q8R3P9	0.819052	-1.06457	Q8R3P9	Q8R3P9;Q8C211;E0CX75;A0A0M3HEQ6	SLF1_MOUSE	Slf1	SMC5-SMC6 complex localization factor protein 1	16.6324	16.3014	16.769	17.6458	16.4599	15.0852	#N/A	#N/A	#N/A	-
Sfpq	Q8VIJ6	0.285352	-1.06347	Q8VIJ6	Q8VIJ6	SFPQ_MOUSE	Sfpq	Splicing factor, proline- and glutamine-rich	24.0939	23.5718	23.0713	19.7717	22.1384	20.989	#N/A	#N/A	#N/A	-
Timm21	Q8CCM6	0.495617	-1.06231	Q8CCM6	Q8CCM6	TIM21_MOUSE	Timm21	Mitochondrial import inner membrane translocase subunit Tim21	16.8719	17.0083	17.0154	14.4748	15.2734	15.2872	#N/A	#N/A	#N/A	-
Pafah1b1	P63005	0.712329	-1.05292	P63005	P63005	LIS1_MOUSE	Pafah1b1	Platelet-activating factor acetylhydrolase IB subunit alpha	17.6114	17.0631	16.6206	15.6949	16.1752	15.214	#N/A	#N/A	#N/A	-
Arhgef2	Q60875	0.493782	-1.04902	Q60875	Q60875;H3BJX8;H3BKH9;H3BJ45;H3BJU7;H3BJ40	ARHG2_MOUSE	Arhgef2	Rho guanine nucleotide exchange factor 2	16.1159	17.0588	17.0219	19.0401	16.3389	16.1814	#N/A	#N/A	#N/A	-
Ccnk	O88874	0.338703	-1.04901	O88874	O88874;Q3U3M5	CCNK_MOUSE	Ccnk	Cyclin-K	16.5569	16.8607	17.82	14.02	15.9165	14.6143	#N/A	#N/A	#N/A	-
Tpm3	D3Z6I8	0.430257	-1.04691	D3Z6I8;E9Q7Q3	D3Z6I8;E9Q7Q3	D3Z6I8_MOUSE;E9Q7Q3_MOUSE	Tpm3	Tropomyosin alpha-3 chain	19.6361	19.9661	22.3933	19.512	18.9808	19.6792	#N/A	#N/A	#N/A	-
Ints12	Q9D168	0.321398	-1.04427	Q9D168	Q9D168	INT12_MOUSE	Ints12	Integrator complex subunit 12	17.4784	18.2222	17.622	14.2946	16.0609	15.6592	#N/A	#N/A	#N/A	-
Safb2	Q80YR5	0.662511	-1.04357	Q80YR5	Q80YR5;D6RHP9;D6RJ78	SAFB2_MOUSE	Safb2	Scaffold attachment factor B2	21.5229	21.5702	21.3097	20.434	21.1344	19.1969	#N/A	#N/A	#N/A	-
Slu7	Q8BHJ9	0.736448	-1.04273	Q8BHJ9	Q8BHJ9;Z4YM25	SLU7_MOUSE	Slu7	Pre-mRNA-splicing factor SLU7	16.5979	16.115	17.7656	16.6483	15.1132	16.3648	#N/A	#N/A	#N/A	-
Nexn	Q7TPW1	0.946654	-1.03742	Q7TPW1	Q7TPW1;A0A0G2JG59;A0A0G2JEX1;A0A0G2JFD8;A0A0G2JGI1	NEXN_MOUSE	Nexn	Nexilin	16.628	17.8913	17.643	16.7809	15.8591	16.5377	#N/A	#N/A	#N/A	-
Imp3	Q921Y2	0.718326	-1.03699	Q921Y2	Q921Y2	IMP3_MOUSE	Imp3	U3 small nucleolar ribonucleoprotein protein IMP3	22.8015	23.0224	22.6805	21.683	22.3063	20.7134	#N/A	#N/A	#N/A	-
Psmb7	P70195	1.04064	-1.03575	P70195	P70195	PSB7_MOUSE	Psmb7	Proteasome subunit beta type-7	17.3629	17.1643	17.9923	18.5316	16.6828	16.7712	#N/A	+	#N/A	-
Znf24	Q91VN1	0.541063	-1.03556	Q91VN1	Q91VN1	ZNF24_MOUSE	Znf24	Zinc finger protein 24	18.1367	17.3583	18.1211	15.9246	16.8833	15.816	#N/A	#N/A	#N/A	-
Zbtb9	Q8CDC7	0.728656	-1.03459	Q8CDC7	Q8CDC7	ZBTB9_MOUSE	Zbtb9	Zinc finger and BTB domain-containing protein 9	17.5976	16.3098	17.0053	17.1094	16.8104	15.1315	#N/A	#N/A	#N/A	-
Zwint	Q9CQU5	0.309318	-1.03368	Q9CQU5	Q9CQU5	ZWINT_MOUSE	Zwint	ZW10 interactor	16.0412	16.5266	18.0691	13.8328	15.68	14.4874	#N/A	#N/A	#N/A	-
Cbx2	P30658	0.865981	-1.0331	P30658	P30658	CBX2_MOUSE	Cbx2	Chromobox protein homolog 2	17.1607	17.1148	18.2516	17.6854	15.8911	17.149	#N/A	#N/A	#N/A	-
Srsf4	Q8VE97	0.550456	-1.0322	Q8VE97	Q8VE97;Q542V3	SRSF4_MOUSE	Srsf4	Serine/arginine-rich splicing factor 4	17.3973	16.5692	17.6481	15.2188	15.4783	15.874	#N/A	#N/A	#N/A	-
Vrk1	Q80X41	0.249235	-1.02514	Q80X41	Q80X41;A0A1Y7VMH3	VRK1_MOUSE	Vrk1	Serine/threonine-protein kinase VRK1	19.6433	19.6046	19.8081	17.9333	20.6542	15.7901	#N/A	#N/A	#N/A	-
Mtfmt	Q9D799	0.286757	-1.02371	Q9D799	Q9D799	FMT_MOUSE	Mtfmt	Methionyl-tRNA formyltransferase, mitochondrial	18.2893	18.1091	18.1278	19.3021	15.1857	19.6811	#N/A	#N/A	#N/A	-
Ppp1r12c	Q3UMT1	1.02567	-1.0214	Q3UMT1	Q3UMT1;F6XWD4	PP12C_MOUSE	Ppp1r12c	Protein phosphatase 1 regulatory subunit 12C	16.4712	17.0783	17.7429	16.5275	16.1713	15.6959	#N/A	#N/A	#N/A	-
Klhl7	Q8BUL5	0.302055	-1.02135	Q8BUL5	Q8BUL5;G3UW75;A0A0G2JF30	KLHL7_MOUSE	Klhl7	Kelch-like protein 7	18.3026	18.3689	18.7225	20.083	15.846	19.8498	#N/A	#N/A	#N/A	-
Swap70	Q6A028	0.134321	-1.01952	Q6A028	Q6A028	SWP70_MOUSE	Swap70	Switch-associated protein 70	22.335	16.4331	14.0632	14.9215	15.8091	16.0282	#N/A	#N/A	#N/A	-
Pard3	Q99NH2	0.255866	-1.01808	Q99NH2	Q99NH2;F6UGU7;E9PYJ2;A5D6P2;E0CZE2;E0CX45;F6S7Z1;G3XA13;E0CZ83;F6TSJ9;A0A0R4J1Y4;E0CY24;E0CXR8;E0CXL4;B7ZNY3	PARD3_MOUSE	Pard3	Partitioning defective 3 homolog	16.5183	17.3582	19.3207	14.2299	15.871	15.8064	#N/A	#N/A	#N/A	-
2700062C07Rik	Q5XFZ0	0.49563	-1.0174	A0A3Q4EGR9	Q5XFZ0;A0A3Q4EGR9	A0A3Q4EGR9_MOUSE	2700062C07Rik	RIKEN cDNA 2700062C07 gene	18.8317	18.158	17.9945	19.4691	16.3901	18.8018	#N/A	#N/A	#N/A	-
Akap9	Q70FJ1	1.00829	-1.01651	Q70FJ1	Q70FJ1;E9QQ10	AKAP9_MOUSE	Akap9	A-kinase anchor protein 9	17.0362	17.8808	18.3496	17.7949	17.1401	16.3576	#N/A	#N/A	#N/A	-
Zbtb26	Q6P9Q3	0.310712	-1.01243	Q6P9Q3;Q8C8S0	Q6P9Q3;Q8C8S0	Q6P9Q3_MOUSE;Q8C8S0_MOUSE	Zbtb26	Zinc finger and BTB domain-containing 26	17.4356	17.3024	17.3694	14.0131	16.2177	14.8177	#N/A	#N/A	#N/A	-
Aurkc	O88445	0.734873	-1.0122	O88445	O88445;A0A140LIP1;E9QL04	AURKC_MOUSE	Aurkc	Aurora kinase C	16.8563	18.3234	18.2404	17.3464	16.1278	17.2311	#N/A	#N/A	#N/A	-
Srpk2	O54781	0.795953	-1.0119	O54781	O54781;A0A0R4J124;A0A0G2JG74;Q6P5E1	SRPK2_MOUSE	Srpk2	SRSF protein kinase 2	16.9916	18.2522	17.9413	18.5313	16.4206	17.4138	#N/A	#N/A	#N/A	-
Glyr1	D3YYT1	1.15084	-1.01127	D3YYT1	D3YYT1	D3YYT1_MOUSE	Glyr1	Putative oxidoreductase GLYR1	20.5863	21.4069	20.3443	20.1688	19.5411	19.6895	#N/A	#N/A	#N/A	-
Nr2f6	P43136	0.220475	-1.01111	P43136	P43136;F7DC78;F6Q454	NR2F6_MOUSE	Nr2f6	Nuclear receptor subfamily 2 group F member 6	17.9208	17.7234	18.1206	13.265	16.3396	15.1531	#N/A	#N/A	#N/A	-
Cdc45	Q9Z1X9	0.409532	-1.00984	Q9Z1X9	Q9Z1X9;F8WJ72	CDC45_MOUSE	Cdc45	Cell division control protein 45 homolog	18.3449	18.6299	18.6106	19.2894	16.0713	19.3464	#N/A	#N/A	#N/A	-
Arid1a	A2BH40	1.22554	-1.00896	A2BH40	A2BH40;E9QAQ7	ARI1A_MOUSE	Arid1a	AT-rich interactive domain-containing protein 1A	21.4346	21.3351	21.3192	20.3419	20.0355	20.1621	#N/A	#N/A	#N/A	-
Tex14	Q7M6U3	0.615004	-1.00844	Q7M6U3	Q7M6U3;Q5ND21	TEX14_MOUSE	Tex14	Inactive serine/threonine-protein kinase TEX14	15.5875	17.6778	17.3696	17.3232	16.2943	15.6679	#N/A	#N/A	#N/A	-
Tpx2	A2APB8	0.439075	-1.00726	A2APB8	A2APB8	TPX2_MOUSE	Tpx2	Targeting protein for Xklp2	21.4266	21.1308	20.8295	19.3346	20.8068	18.5395	#N/A	#N/A	#N/A	-
Grtp1	Q9D3N8	0.543099	-1.0051	Q9D3N8	Q9D3N8;A0A1B0GSA2	GRTP1_MOUSE	Grtp1	Growth hormone-regulated TBC protein 1	17.4816	18.4035	17.7755	16.2468	15.7285	17.215	#N/A	#N/A	#N/A	-
Sp3	O70494	1.08819	-1.00442	O70494	O70494	SP3_MOUSE	Sp3	Transcription factor Sp3	17.345	17.3991	17.6587	16.4502	16.502	15.9156	#N/A	#N/A	#N/A	-
Coil	Q5SU73	0.733419	-1.00399	Q5SU73	Q5SU73;E9Q284	COIL_MOUSE	Coil	Coilin	23.1953	22.827	23.9789	23.8983	21.7068	23.235	#N/A	#N/A	#N/A	-
Znf821	Q6PD05	0.91522	-1.00371	Q6PD05	Q6PD05;A0A1D5RLA9	ZN821_MOUSE	Znf821	Zinc finger protein 821	15.6082	16.1843	16.1136	17.1866	15.4802	15.0588	#N/A	#N/A	#N/A	-
Ciz1	F6XWQ4	0.3891	-1.00095	A2AN61;Q3UUV0;Q8VEH2	F6XWQ4;A2AN61;Q8VEH2;Q3UUV0	A2AN61_MOUSE;Q3UUV0_MOUSE;Q8VEH2_MOUSE	Ciz1	CDKN1A-interacting zinc finger protein 1	17.0719	17.6442	17.7673	14.669	15.8534	15.7209	#N/A	#N/A	#N/A	-
Fbxo11	A0A3Q4EBZ2	0.977305	-1.00089	A0A3Q4EBZ2	A0A3Q4EBZ2	A0A3Q4EBZ2_MOUSE	Fbxo11	F-box only protein 11 (Fragment)	15.7684	16.9168	16.7891	17.231	15.5617	15.7892	#N/A	#N/A	#N/A	-
Peg3	Q3URU2	0.631837	-0.999551	Q3URU2	Q3URU2;A0A5F8MPW9	PEG3_MOUSE	Peg3	Paternally-expressed gene 3 protein	15.6517	16.8782	17.714	17.3476	15.5191	16.2775	#N/A	#N/A	#N/A	-
Ibtk	Q6ZPR6	0.370487	-0.998865	Q6ZPR6	Q6ZPR6;A0A087WNN3	IBTK_MOUSE	Ibtk	Inhibitor of Bruton tyrosine kinase	18.2761	18.2871	18.0937	15.5147	17.3453	15.7428	#N/A	#N/A	#N/A	-
Foxp2	D3Z2Q6	0.187735	-0.998573	D3Z2Q6	D3Z2Q6	D3Z2Q6_MOUSE	Foxp2	Forkhead box protein P2 (Fragment)	18.4064	18.522	18.9713	13.3556	17.0136	15.6169	#N/A	#N/A	#N/A	-
Rps28	P62858	1.18448	-0.997279	P62858	P62858;G3UYV7	RS28_MOUSE	Rps28	40S ribosomal protein S28	19.7837	19.4486	19.4581	18.6321	18.5702	18.0965	#N/A	#N/A	#N/A	-
Prkra	Q9WTX2	1.06361	-0.995407	Q9WTX2	Q9WTX2	PRKRA_MOUSE	Prkra	Interferon-inducible double-stranded RNA-dependent protein kinase activator A	17.5204	18.1218	17.9632	17.4013	16.1759	17.3366	#N/A	#N/A	#N/A	-
	Q5XFZ0	1.18122	-0.993381	Q5XFZ0	Q5XFZ0	CR021_MOUSE		UPF0711 protein C18orf21 homolog	17.9332	17.275	17.7267	18.4041	16.5456	17.1372	#N/A	#N/A	#N/A	-
Prkar2a	P12367	0.729812	-0.990814	P12367	P12367;Q8K1M3;A0A0A6YY28;A0A0A6YX73	KAP2_MOUSE	Prkar2a	cAMP-dependent protein kinase type II-alpha regulatory subunit	16.1152	17.4046	18.0883	17.0897	16.3335	16.0338	#N/A	#N/A	#N/A	-
Samd1	D3YXK1	1.5981	-0.988273	D3YXK1	D3YXK1	SAMD1_MOUSE	Samd1	Atherin	20.2023	20.0913	19.8861	19.3675	18.8042	18.9929	#N/A	#N/A	#N/A	-
Nacc1	Q7TSZ8	0.90956	-0.985416	Q7TSZ8	Q7TSZ8;A0A571BEI5	NACC1_MOUSE	Nacc1	Nucleus accumbens-associated protein 1	23.8676	23.3182	24.1397	24.4014	22.3465	23.5461	#N/A	#N/A	#N/A	-
Wtap	Q9ER69	0.552527	-0.984712	Q9ER69	Q9ER69;F7CCI4;A0A3B2W4D2;E0CZF5;A0A3B2W829;E0CYH0	FL2D_MOUSE	Wtap	Pre-mRNA-splicing regulator WTAP	19.1955	19.1645	19.812	17.3788	18.0023	17.8038	#N/A	#N/A	#N/A	-
Cdc40	Q9DC48	0.739557	-0.982971	Q9DC48	Q9DC48	PRP17_MOUSE	Cdc40	Pre-mRNA-processing factor 17	20.5332	20.6199	20.0386	20.4444	18.4817	20.3704	#N/A	#N/A	#N/A	-
Magoh	Q9CQL1	0.741257	-0.981177	P61327;Q9CQL1	Q9CQL1;P61327;G3UZW7;A0A023T778	MGN2_MOUSE;MGN_MOUSE	Magoh;Magohb	Protein mago nashi homolog	23.019	23.5551	23.3488	21.8166	22.2302	21.6772	#N/A	#N/A	#N/A	-
Kmt5c	Q6Q783	0.550606	-0.980455	Q6Q783	Q6Q783;D3Z2F5	KMT5C_MOUSE	Kmt5c	Histone-lysine N-methyltransferase KMT5C	17.7728	18.5019	18.5315	18.8381	16.2685	18.5927	#N/A	#N/A	#N/A	-
Srsf1	Q6PDM2	0.672482	-0.977012	Q6PDM2	Q6PDM2;F7AI47;H7BX95;F6QXN3	SRSF1_MOUSE	Srsf1	Serine/arginine-rich splicing factor 1	24.9562	24.6977	25.0031	23.6136	24.3158	22.8655	#N/A	#N/A	#N/A	-
Ddx23	D3Z0M9	0.278322	-0.976506	D3Z0M9	D3Z0M9	D3Z0M9_MOUSE	Ddx23	DEAD (Asp-Glu-Ala-Asp) box polypeptide 23	22.058	21.733	22.2316	18.5205	20.9848	19.3337	#N/A	#N/A	#N/A	-
Gle1	Q8R322	1.06391	-0.975766	Q8R322	Q8R322	GLE1_MOUSE	Gle1	Nucleoporin GLE1	19.8456	19.3754	19.5367	19.923	18.0654	19.3235	#N/A	#N/A	#N/A	-
Safb	D3YXK2	0.520522	-0.975008	D3YXK2	D3YXK2;S4R1M2	SAFB1_MOUSE	Safb	Scaffold attachment factor B1	22.7085	22.389	22.237	20.9044	22.0109	20.1586	#N/A	#N/A	#N/A	-
Cacna1a	P97445	0.280603	-0.96854	P97445	P97445;A0A571BET0;A0A1L1SQZ2;E9Q1R5	CAC1A_MOUSE	Cacna1a	Voltage-dependent P/Q-type calcium channel subunit alpha-1A	16.8837	17.7325	17.1813	13.6984	14.9714	15.8395	#N/A	#N/A	#N/A	-
Med20	Q9R0X0	0.234805	-0.967936	Q9R0X0	Q9R0X0;G3UVU6	MED20_MOUSE	Med20	Mediator of RNA polymerase II transcription subunit 20	18.5116	18.44	18.5302	14.1776	16.3488	16.5451	#N/A	#N/A	#N/A	-
Ttc14	Q9CSP9	0.207677	-0.964456	Q9CSP9	Q9CSP9;E9PXW3;G3X9T5	TTC14_MOUSE	Ttc14	Tetratricopeptide repeat protein 14	17.9649	17.6536	18.3929	13.2847	16.2068	15.5123	#N/A	#N/A	#N/A	-
Ect2	Q07139	0.502189	-0.96109	Q07139	Q07139	ECT2_MOUSE	Ect2	Protein ECT2	18.9389	19.507	19.3814	18.1223	19.1569	16.8958	#N/A	#N/A	#N/A	-
Epc1	Q8C9X6	0.160735	-0.960752	Q8C9X6	Q8C9X6	EPC1_MOUSE	Epc1	Enhancer of polycomb homolog 1	18.7869	18.3934	18.7445	12.6694	16.0752	16.3004	#N/A	#N/A	#N/A	-
Trip12	G5E870	0.93451	-0.956711	G5E870	G5E870;A0A087WRV6;A0A087WNZ7	TRIPC_MOUSE	Trip12	E3 ubiquitin-protein ligase TRIP12	22.9086	23.1339	22.9016	22.1652	22.4069	21.2344	#N/A	#N/A	#N/A	-
Map7d1	A2AJI0	1.0013	-0.955981	A2AJI0	A2AJI0;A2AJI1;A8Y5P4	MA7D1_MOUSE	Map7d1	MAP7 domain-containing protein 1	16.1896	16.9044	15.8333	16.874	15.8374	15.1513	#N/A	#N/A	#N/A	-
Rbm22	Q8BHS3	0.635476	-0.954597	Q8BHS3	Q8BHS3	RBM22_MOUSE	Rbm22	Pre-mRNA-splicing factor RBM22	19.2012	19.4218	18.6823	18.0396	18.6915	17.0717	#N/A	#N/A	#N/A	-
Nup133	Q8R0G9	2.00799	-0.954344	Q8R0G9	Q8R0G9	NU133_MOUSE	Nup133	Nuclear pore complex protein Nup133	22.9901	22.7488	23.0417	22.5488	22.0659	21.6901	#N/A	#N/A	#N/A	-
Nup107	Q8BH74	1.20819	-0.953159	Q8BH74	Q8BH74;A0A1W2P7R1	NU107_MOUSE	Nup107	Nuclear pore complex protein Nup107	22.2832	21.8796	22.0136	21.2721	21.2126	20.6054	#N/A	#N/A	#N/A	-
BC035947	B2RQY6	0.289955	-0.949773	B2RQY6	B2RQY6	B2RQY6_MOUSE	BC035947	BC035947 protein	17.98	18.1082	17.4509	14.3612	16.051	15.9996	#N/A	#N/A	#N/A	-
Znf507	Q6ZPY5	0.853759	-0.947494	Q6ZPY5	Q6ZPY5;A0A087WS86	ZN507_MOUSE	Znf507	Zinc finger protein 507	17.0051	17.5084	18.4377	16.9863	16.6618	16.4119	#N/A	#N/A	#N/A	-
Polr3g	Q6NXY9	0.622558	-0.946556	Q6NXY9	Q6NXY9	RPC7_MOUSE	Polr3g	DNA-directed RNA polymerase III subunit RPC7	16.7059	16.0484	16.4752	17.8046	16.4491	15.1749	#N/A	#N/A	#N/A	-
Arid1b	E9Q4N7	0.310084	-0.945284	E9Q4N7	E9Q4N7;E9Q4N6;A0A338P6U8;E9Q6R4	ARI1B_MOUSE	Arid1b	AT-rich interactive domain-containing protein 1B	17.2687	18.2304	17.648	14.5196	16.2204	15.7224	#N/A	#N/A	#N/A	-
Hspa4	Q3U2G2	0.616014	-0.940488	Q3U2G2	Q3U2G2	Q3U2G2_MOUSE	Hspa4	Heat shock 70 kDa protein 4	17.4368	17.9721	18.6233	19.2523	17.9487	16.8126	#N/A	#N/A	#N/A	-
Gpatch4	Q3TFK5	0.632103	-0.940452	Q3TFK5	Q3TFK5;A0A0A6YWB3	GPTC4_MOUSE	Gpatch4	G patch domain-containing protein 4	19.5861	19.2833	19.6805	20.887	18.2472	19.5903	#N/A	#N/A	#N/A	-
Thoc7	Q7TMY4	0.175873	-0.933744	Q7TMY4	Q7TMY4;A0A286YEA7;A0A286YDT0;A0A286YCS0	THOC7_MOUSE	Thoc7	THO complex subunit 7 homolog	17.4148	18.3356	17.6899	12.8338	16.7718	14.4977	#N/A	#N/A	#N/A	-
Pds5b	Q4VA53	3.21343	-0.933415	Q4VA53	Q4VA53;F8WHU5	PDS5B_MOUSE	Pds5b	Sister chromatid cohesion protein PDS5 homolog B	20.6073	20.763	20.773	20.89	19.8889	19.7609	#N/A	#N/A	#N/A	-
Dnajc8	Q6NZB0	0.340928	-0.933354	Q6NZB0	Q6NZB0;A2ALF0;F7CXJ2;A2ALF3	DNJC8_MOUSE	Dnajc8	DnaJ homolog subfamily C member 8	16.7226	16.9903	18.1103	14.5305	15.8878	15.4224	#N/A	#N/A	#N/A	-
Wbp11	Q923D5	0.963923	-0.930476	Q923D5	Q923D5	WBP11_MOUSE	Wbp11	WW domain-binding protein 11	18.8381	18.896	18.0058	19.1431	18.2121	17.3684	#N/A	#N/A	#N/A	-
Srsf3	P84104	0.719762	-0.929955	P84104	P84104	SRSF3_MOUSE	Srsf3	Serine/arginine-rich splicing factor 3	24.8134	25.1247	25.9805	24.4395	24.6926	23.6265	#N/A	#N/A	#N/A	-
Strbp	Q91WM1	2.05952	-0.929757	Q91WM1	Q91WM1;A2BH82	STRBP_MOUSE	Strbp	Spermatid perinuclear RNA-binding protein	21.1192	21.1226	20.6094	21.1371	20.0521	20.0826	#N/A	#N/A	#N/A	-
2900026A02Rik	A0A1B0GR85	0.214616	-0.928765	A0A1B0GR85	A0A1B0GR85	A0A1B0GR85_MOUSE	2900026A02Rik	RIKEN cDNA 2900026A02 gene	17.6185	18.3608	18.8158	13.9035	16.0485	16.4432	#N/A	#N/A	#N/A	-
Dennd2b	Q924W7	0.548407	-0.928384	Q924W7	Q924W7	DEN2B_MOUSE	Dennd2b	DENN domain-containing protein 2B	16.9978	17.5294	17.9574	16.0495	16.8989	15.5114	#N/A	#N/A	#N/A	-
Lima1	Q9ERG0	0.66744	-0.927622	Q9ERG0	Q9ERG0	LIMA1_MOUSE	Lima1	LIM domain and actin-binding protein 1	20.1066	21.0835	20.4264	20.0203	20.3245	18.6387	#N/A	#N/A	#N/A	-
Lxn	P70202	0.163779	-0.926809	P70202	P70202	LXN_MOUSE	Lxn	Latexin	13.4689	18.5446	18.6062	13.8906	14.9517	15.4498	#N/A	#N/A	#N/A	-
Rnps1	Q99M28	0.788345	-0.925925	Q99M28	Q99M28	RNPS1_MOUSE	Rnps1	RNA-binding protein with serine-rich domain 1	21.0068	21.1009	21.1121	20.2448	20.6633	19.2172	#N/A	#N/A	#N/A	-
Ap2m1	P84091	0.348533	-0.925197	P84091	P84091;A0A338P6T4;Q3TWV4	AP2M1_MOUSE	Ap2m1	AP-2 complex subunit mu	17.8223	17.1375	17.6624	18.5081	18.5174	15.1973	#N/A	#N/A	#N/A	-
Cactin	Q9CS00	2.44424	-0.923316	Q9CS00	Q9CS00;A0A1W2P6J2	CATIN_MOUSE	Cactin	Cactin	19.8588	19.5219	19.9831	19.7128	18.8844	18.8073	#N/A	#N/A	#N/A	-
Nedd8	P29595	0.319554	-0.92311	P29595	P29595	NEDD8_MOUSE	Nedd8	NEDD8	18.6814	18.9982	15.7407	17.9168	16.1994	17.6229	#N/A	#N/A	#N/A	-
S100pbp	Q9D5K4	0.550159	-0.922425	Q9D5K4	Q9D5K4;E9Q5M3	S1PBP_MOUSE	S100pbp	S100P-binding protein	17.6149	16.0108	18.2517	17.1374	15.9762	16.6863	#N/A	#N/A	#N/A	-
Nfyb	P63139	1.59976	-0.920697	P63139	P63139;D3Z723	NFYB_MOUSE	Nfyb	Nuclear transcription factor Y subunit beta	18.3622	17.9675	18.1811	17.9357	17.5458	16.836	#N/A	#N/A	#N/A	-
5730507C01Rik	Q3UT17	0.493384	-0.92001	J3QPX0;Q3UT17	Q3UT17;J3QPX0	J3QPX0_MOUSE;Q3UT17_MOUSE	5730507C01Rik	RIKEN cDNA 5730507C01 gene	15.6689	15.7024	16.431	16.8652	16.3659	14.1277	#N/A	#N/A	#N/A	-
Znf346	Q9R0B7	0.220849	-0.919783	Q9R0B7	Q9R0B7;E9PYN2;E9Q7N8	ZN346_MOUSE	Znf346	Zinc finger protein 346	18.0506	18.1416	17.8979	13.7583	16.4593	15.6253	#N/A	#N/A	#N/A	-
Gpatch8	A2A6A1	0.363756	-0.91888	A2A6A1	A2A6A1	GPTC8_MOUSE	Gpatch8	G patch domain-containing protein 8	17.8949	15.6724	18.8188	18.3747	16.5764	16.9662	#N/A	#N/A	#N/A	-
Pum1	Q80U78	0.372699	-0.918157	Q80U78	Q80U78;Q3TTW5;E9Q6M7	PUM1_MOUSE	Pum1	Pumilio homolog 1	17.6694	17.3969	16.8525	14.6889	15.4197	16.0478	#N/A	#N/A	#N/A	-
Gm35315	A0A1B0GRI2	1.022	-0.917441	A0A1B0GRI2	A0A1B0GRI2	A0A1B0GRI2_MOUSE	Gm35315	Zinc finger protein	15.9129	16.7338	17.2577	16.6607	15.6059	15.8418	#N/A	#N/A	#N/A	-
Tnrc6a	Q3UHK8	0.987979	-0.916567	Q3UHK8	Q3UHK8;A0A0U1RQ65	TNR6A_MOUSE	Tnrc6a	Trinucleotide repeat-containing gene 6A protein	16.0916	16.7768	16.7014	16.3787	14.9743	16.1668	#N/A	#N/A	#N/A	-
Zfp638	Q61464	0.253987	-0.915972	A0A0N4SV80	Q61464;E9QKZ7;E9QML5;A0A0N4SVI8;A0A0N4SV80;A0A0N4SVM8;A0A0N4SV38;Q3TZK9	A0A0N4SV80_MOUSE	Zfp638	Zinc finger protein 638	17.4707	18.2485	18.382	14.4143	15.6529	16.7729	#N/A	#N/A	#N/A	-
Sipa1l1	Q8C0T5	0.256041	-0.912339	Q8C0T5	Q8C0T5	SI1L1_MOUSE	Sipa1l1	Signal-induced proliferation-associated 1-like protein 1	17.2064	17.8415	18.6212	14.3252	16.3746	15.7979	#N/A	#N/A	#N/A	-
Nup188	Q6ZQH8	0.463103	-0.909023	Q6ZQH8	Q6ZQH8	NU188_MOUSE	Nup188	Nucleoporin NUP188 homolog	21.0853	21.0623	21.3476	19.0242	20.1394	19.3022	#N/A	#N/A	#N/A	-
Them6	Q80ZW2	0.378253	-0.902732	Q80ZW2	Q80ZW2	THEM6_MOUSE	Them6	Protein THEM6	17.3584	18.5583	16.5403	16.4186	17.4207	15.2117	#N/A	#N/A	#N/A	-
Ppp1cb	P62141	0.42097	-0.902544	P62141	P62141;A0A0J9YUU8	PP1B_MOUSE	Ppp1cb	Serine/threonine-protein phosphatase PP1-beta catalytic subunit	21.2805	20.8657	21.0372	18.7691	20.0487	19.1225	#N/A	#N/A	#N/A	-
Grk6	O70293	0.498558	-0.902124	O70293	O70293;A0A286YE10;Q9EP84;A0A286YDZ5;A0A286YDA5	GRK6_MOUSE	Grk6	G protein-coupled receptor kinase 6	17.3972	17.7309	17.366	15.5482	16.5537	15.6632	#N/A	#N/A	#N/A	-
Srsf7	Q8BL97	0.524382	-0.900681	Q8BL97	Q8BL97;A0A3Q4L335;A0A3Q4L393;A0A3Q4EH04	SRSF7_MOUSE	Srsf7	Serine/arginine-rich splicing factor 7	24.0994	24.1481	24.8158	22.9751	23.9136	22.3042	#N/A	#N/A	#N/A	-
L3mbtl2	P59178	1.62818	-0.900608	P59178	P59178;Q80XB0;G3UY70;G3UX47;Q80XB1	LMBL2_MOUSE	L3mbtl2	Lethal(3)malignant brain tumor-like protein 2	20.8076	21.3032	21.1934	20.6195	19.9554	20.2052	#N/A	#N/A	#N/A	-
Fn1	P11276	0.40693	-0.896794	P11276	P11276;A0A087WS56;A0A087WR50;A0A087WSN6;B9EHT6;Q3UHL6;B7ZNJ1	FINC_MOUSE	Fn1	Fibronectin	18.6987	18.3536	17.5639	16.7355	18.0286	15.8537	#N/A	#N/A	#N/A	-
Ntmt1	Q8R2U4	0.507686	-0.895815	Q8R2U4	Q8R2U4;A0A0A6YXY1;A2APZ3;A0A0A6YX97	NTM1A_MOUSE	Ntmt1	N-terminal Xaa-Pro-Lys N-methyltransferase 1	15.5945	17.3191	17.7935	16.564	15.4646	16.3793	#N/A	#N/A	#N/A	-
Rlim	Q9WTV7	0.530324	-0.895441	Q9WTV7	Q9WTV7	RNF12_MOUSE	Rlim	E3 ubiquitin-protein ligase RLIM	18.2735	17.8287	19.6527	17.7507	18.0369	16.925	#N/A	#N/A	#N/A	-
Sf3b6	P59708	0.533998	-0.893164	P59708	P59708	SF3B6_MOUSE	Sf3b6	Splicing factor 3B subunit 6	22.3471	21.9668	21.4782	20.1162	20.4253	20.7425	#N/A	#N/A	#N/A	-
Clk1	P22518	0.587949	-0.892835	P22518	P22518	CLK1_MOUSE	Clk1	Dual specificity protein kinase CLK1	19.1744	19.1688	19.1538	17.6514	18.499	17.2895	#N/A	#N/A	#N/A	-
Ergic1	Q9DC16	0.244904	-0.891965	Q9DC16	Q9DC16;A0A494BAW5;A0A494BAK4;F6SLP4	ERGI1_MOUSE	Ergic1	Endoplasmic reticulum-Golgi intermediate compartment protein 1	15.4957	19.4163	19.1517	17.1277	16.2556	17.5562	#N/A	#N/A	#N/A	-
Nsd1	O88491	1.92066	-0.891424	O88491	O88491;A0A286YE36;E9QAE4	NSD1_MOUSE	Nsd1	Histone-lysine N-methyltransferase, H3 lysine-36 specific	20.8869	20.7668	20.3114	20.6434	19.8983	19.6231	#N/A	#N/A	#N/A	-
Hmga1	A0A338P6E8	0.771605	-0.891082	A0A338P6E8	A0A338P6E8	A0A338P6E8_MOUSE	Hmga1	High mobility group protein HMG-I/HMG-Y	17.5315	16.3469	16.3534	17.6213	16.0478	16.0965	#N/A	#N/A	#N/A	-
Ift74	Q8BKE9	0.529927	-0.889876	Q8BKE9	Q8BKE9	IFT74_MOUSE	Ift74	Intraflagellar transport protein 74 homolog	17.9229	16.7697	17.5878	17.7978	17.6566	15.6027	#N/A	#N/A	#N/A	-
Jakmip3	Q5DTN8	0.833249	-0.889526	Q5DTN8	Q5DTN8	JKIP3_MOUSE	Jakmip3	Janus kinase and microtubule-interacting protein 3	16.5001	16.3318	16.375	17.5165	15.3664	16.2162	#N/A	#N/A	#N/A	-
Luc7l2	Q7TNC4	0.222389	-0.88842	Q7TNC4	Q7TNC4	LC7L2_MOUSE	Luc7l2	Putative RNA-binding protein Luc7-like 2	16.2286	17.032	18.8215	14.0607	16.4447	14.8499	#N/A	#N/A	#N/A	-
Gins4	Q99LZ3	0.321519	-0.88657	Q99LZ3	Q99LZ3	SLD5_MOUSE	Gins4	DNA replication complex GINS protein SLD5	17.8842	18.5965	18.3561	17.0821	18.7494	15.4369	#N/A	#N/A	#N/A	-
Zfp644	E9QA22	0.512472	-0.886519	E9QA22	E9QA22;E9Q624	E9QA22_MOUSE	Zfp644	Zinc finger protein 644	15.3336	17.1901	17.4069	16.9671	16.2799	15.3959	#N/A	#N/A	#N/A	-
Tox4	Q8BU11	0.291728	-0.886334	Q8BU11	Q8BU11	TOX4_MOUSE	Tox4	TOX high mobility group box family member 4	18.3904	17.9881	17.4483	15.9048	18.0466	15.0465	#N/A	#N/A	#N/A	-
Rpl12	P35979	0.445673	-0.886149	P35979	P35979	RL12_MOUSE	Rpl12	60S ribosomal protein L12	21.9043	21.8412	22.1629	20.1853	21.4887	19.7859	#N/A	#N/A	#N/A	-
Nup93	Q8BJ71	0.604844	-0.882237	Q8BJ71	Q8BJ71;A0A1D5RLQ0	NUP93_MOUSE	Nup93	Nuclear pore complex protein Nup93	22.4438	22.0392	22.5015	20.7407	21.4105	20.6876	#N/A	#N/A	#N/A	-
Prim2	P33610	0.353569	-0.881397	P33610	P33610	PRI2_MOUSE	Prim2	DNA primase large subunit	17.8565	17.6677	16.8451	17.99	18.2797	15.1372	#N/A	#N/A	#N/A	-
Pah	P16331	0.159381	-0.878313	P16331	P16331;A0A1W2P781	PH4H_MOUSE	Pah	Phenylalanine-4-hydroxylase	14.5223	19.3801	19.3788	14.6957	16.2269	16.0049	#N/A	#N/A	#N/A	-
Zfp654	A0A140LI34	0.265976	-0.87593	A0A140LI34	A0A140LI34	A0A140LI34_MOUSE	Zfp654	Zinc finger protein 654	18.0644	16.9258	17.7405	14.4551	16.7068	15.1342	#N/A	#N/A	#N/A	-
B3galt6	Q91Z92	1.05087	-0.871629	Q91Z92	Q91Z92	B3GT6_MOUSE	B3galt6	Beta-1,3-galactosyltransferase 6	18.2207	18.1503	17.9029	17.5662	17.6116	16.5652	#N/A	#N/A	#N/A	-
Resf1	Q5DTW7	0.823862	-0.870351	Q5DTW7	Q5DTW7;A0A087WP47;A0A087WP74;A0A140T8R9	RESF1_MOUSE	Resf1	Retroelement silencing factor 1	17.935	18.3841	19.1867	18.7166	18.1539	17.2167	#N/A	#N/A	#N/A	-
Plekha7	Q3UIL6	0.310388	-0.868214	Q3UIL6	Q3UIL6;A0A0U1RPA0;A0A1L1SQ79	PKHA7_MOUSE	Plekha7	Pleckstrin homology domain-containing family A member 7	20.3755	20.8322	22.1385	18.4921	19.3501	19.8327	#N/A	#N/A	#N/A	-
Gzf1	Q4VBD9	1.26253	-0.868032	Q4VBD9	Q4VBD9	GZF1_MOUSE	Gzf1	GDNF-inducible zinc finger protein 1	15.3856	16.0717	16.2607	15.7044	15.2119	14.7633	#N/A	#N/A	#N/A	-
Sfmbt2	Q5DTW2	0.964743	-0.866086	Q5DTW2	Q5DTW2;Q3UH07;Q8BG70;Q3UH63	SMBT2_MOUSE	Sfmbt2	Scm-like with four MBT domains protein 2	18.0207	17.3957	17.8076	17.855	17.5083	16.299	#N/A	#N/A	#N/A	-
Smarca4	Q6DIC0	0.981971	-0.864668	Q3TKT4	Q6DIC0;Q3TKT4;G3UX35;H3BJK2;F2Z4A9;E9QAB8;A0A0R4J170;H3BLH0	SMCA4_MOUSE	Smarca4	Transcription activator BRG1	22.3723	22.2079	22.0887	21.2901	21.4532	20.7969	#N/A	#N/A	#N/A	-
Vrk2	Q8BN21	2.45721	-0.86445	Q8BN21	Q8BN21	VRK2_MOUSE	Vrk2	Serine/threonine-protein kinase VRK2	16.3379	16.3381	16.553	16.7053	15.5554	15.6829	#N/A	#N/A	#N/A	-
Cdyl2	Q9D5D8	1.26625	-0.862297	Q9D5D8	Q9D5D8	CDYL2_MOUSE	Cdyl2	Chromodomain Y-like protein 2	16.8461	16.9364	16.1835	16.8718	16.1399	15.5545	#N/A	#N/A	#N/A	-
Prdm1	Q60636	0.181665	-0.861405	Q60636	Q60636	PRDM1_MOUSE	Prdm1	PR domain zinc finger protein 1	19.3741	18.4838	18.2882	14.1327	17.4021	16.0145	#N/A	#N/A	#N/A	-
Pitpna	P53810	0.191829	-0.861244	P53810	P53810;J3QPW1;J3QQ30	PIPNA_MOUSE	Pitpna	Phosphatidylinositol transfer protein alpha isoform	14.9746	17.9955	18.6507	13.9278	15.6507	15.4011	#N/A	#N/A	#N/A	-
Ppib	P24369	0.520374	-0.8605	P24369	P24369	PPIB_MOUSE	Ppib	Peptidyl-prolyl cis-trans isomerase B	20.919	20.3929	20.3375	18.7645	19.5728	18.9131	#N/A	#N/A	#N/A	-
Puf60	Q3UEB3	0.285073	-0.858572	Q3UEB3	Q3UEB3	PUF60_MOUSE	Puf60	Poly(U)-binding-splicing factor PUF60	19.8313	19.491	21.5374	17.8207	19.4843	18.1387	#N/A	#N/A	#N/A	-
Mtdh	Q80WJ7	1.42118	-0.857013	Q80WJ7	Q80WJ7;F6ZSG0;F6QFT1;F6QHD1;F6ZQL0	LYRIC_MOUSE	Mtdh	Protein LYRIC	20.0072	20.2152	20.2066	19.4364	19.2044	19.0143	#N/A	#N/A	#N/A	-
Mterf1a	B9EJ57	0.316759	-0.853999	B9EJ57;Q8CHZ9	B9EJ57;Q8CHZ9;A0A096P6K7	MTF1A_MOUSE;MTF1B_MOUSE	Mterf1a;Mterf1b	Transcription termination factor 1b, mitochondrial	17.3943	17.7086	16.9334	14.5084	16.0605	15.5038	#N/A	#N/A	#N/A	-
Jade2	Q6ZQF7	1.91785	-0.853476	Q6ZQF7	Q6ZQF7;A2AA59	JADE2_MOUSE	Jade2	E3 ubiquitin-protein ligase Jade-2	16.8605	17.034	17.3418	16.9296	16.0022	16.3738	#N/A	#N/A	#N/A	-
Dnd1	Q6VY05	0.456383	-0.852964	Q6VY05	Q6VY05	DND1_MOUSE	Dnd1	Dead end protein homolog 1	17.9918	18.4299	17.5671	17.6878	15.837	18.2953	#N/A	#N/A	#N/A	-
Pom121	Q8K3Z9	0.879788	-0.850776	Q8K3Z9	Q8K3Z9	PO121_MOUSE	Pom121	Nuclear envelope pore membrane protein POM 121	21.3918	20.9968	21.2569	20.1496	20.3715	19.8245	#N/A	#N/A	#N/A	-
Sf3a1	Q8K4Z5	1.87147	-0.850374	Q8K4Z5	Q8K4Z5	SF3A1_MOUSE	Sf3a1	Splicing factor 3A subunit 1	21.4753	21.4344	21.0182	21.4837	20.3215	20.6835	#N/A	#N/A	#N/A	-
Zfp217	Q3U0X6	0.559965	-0.848786	Q3U0X6	Q3U0X6	Q3U0X6_MOUSE	Zfp217	Zinc finger protein 217	18.5778	17.7344	18.4742	16.7429	17.3923	16.6748	#N/A	#N/A	#N/A	-
	Q3U6N9	0.198325	-0.848439	Q3U6N9	Q3U6N9	CH033_MOUSE		UPF0488 protein C8orf33 homolog	17.8708	17.4415	18.5505	13.7951	16.7175	15.4146	#N/A	#N/A	#N/A	-
Ccdc9	D3YW42	0.928845	-0.846958	D3YW42	D3YW42	D3YW42_MOUSE	Ccdc9	Coiled-coil domain-containing protein 9	16.6545	16.9275	17.316	17.8915	16.1211	16.5797	#N/A	#N/A	#N/A	-
LRWD1	Q8BUI3	2.7241	-0.843868	Q8BUI3	Q8BUI3	LRWD1_MOUSE	LRWD1	Leucine-rich repeat and WD repeat-containing protein 1	22.2432	22.5768	22.3101	22.4136	21.6062	21.4779	#N/A	#N/A	#N/A	-
Znf148	Q61624	1.62835	-0.843687	Q61624	Q61624;A0A338P6K3	ZN148_MOUSE	Znf148	Zinc finger protein 148	16.7399	17.2521	17.4052	17.4015	16.3245	16.3874	#N/A	#N/A	#N/A	-
Tent2	Q91YI6	0.367181	-0.843219	Q91YI6	Q91YI6;A0A286YED5	GLD2_MOUSE	Tent2	Poly(A) RNA polymerase GLD2	16.9363	17.6193	17.9861	16.2194	17.5902	15.1039	#N/A	#N/A	#N/A	-
Fbxo11	Q7TPD1	0.714805	-0.837934	Q7TPD1	Q7TPD1	FBX11_MOUSE	Fbxo11	F-box only protein 11	17.3067	16.5904	17.8856	16.8501	16.8505	15.79	#N/A	#N/A	#N/A	-
Zfp212	Q3U133	0.777928	-0.836555	G3X8R7	Q3U133;D6RE39;Q8BV16;A0A0N4SWG2;G3X8R7;E9PVC2;Q3UZY6	G3X8R7_MOUSE	Zfp212	Zinc finger protein 212	16.3732	16.8244	16.3445	16.3772	16.4021	14.8845	#N/A	#N/A	#N/A	-
Chmp3	Q9CQ10	0.18933	-0.83614	Q9CQ10	Q9CQ10;A0A0N4SUX9	CHMP3_MOUSE	Chmp3	Charged multivesicular body protein 3	16.4551	14.7949	18.7569	18.4153	17.854	14.6848	#N/A	#N/A	#N/A	-
Naf1	Q3UMQ8	1.27406	-0.835783	Q3UMQ8	Q3UMQ8;E9QJT2	NAF1_MOUSE	Naf1	H/ACA ribonucleoprotein complex non-core subunit NAF1	17.0583	17.2542	16.8591	16.629	16.4948	15.7339	#N/A	#N/A	#N/A	-
Foxp4	Q9DBY0	0.28944	-0.835261	Q9DBY0	Q9DBY0;D3Z726;A0A0R4J1I5;A0A0R4J161	FOXP4_MOUSE	Foxp4	Forkhead box protein P4	16.4412	14.0411	17.6422	16.335	14.7956	15.7636	#N/A	#N/A	#N/A	-
Fbxo38	Q8BMI0	0.653684	-0.834358	Q8BMI0	Q8BMI0	FBX38_MOUSE	Fbxo38	F-box only protein 38	18.935	18.5186	18.7194	18.4738	18.7341	16.9206	#N/A	#N/A	#N/A	-
Rbm39	Q8VH51	0.962227	-0.832306	Q8VH51	Q8VH51;B7ZD61;F7AA45;E9Q8F0	RBM39_MOUSE	Rbm39	RNA-binding protein 39	21.6711	21.4902	21.5222	20.6887	20.8886	20.133	#N/A	#N/A	#N/A	-
Fkbp3	Q62446	0.296627	-0.83182	Q62446	Q62446	FKBP3_MOUSE	Fkbp3	Peptidyl-prolyl cis-trans isomerase FKBP3	19.2183	19.2642	19.1429	18.0026	19.7782	16.3721	#N/A	#N/A	#N/A	-
Ccnt1	Q9QWV9	0.36763	-0.830376	Q9QWV9	Q9QWV9	CCNT1_MOUSE	Ccnt1	Cyclin-T1	15.1046	16.7381	16.3732	18.1384	15.9631	15.5533	#N/A	#N/A	#N/A	-
Ptpn23	Q6PB44	0.158563	-0.826912	Q6PB44	Q6PB44	PTN23_MOUSE	Ptpn23	Tyrosine-protein phosphatase non-receptor type 23	17.5388	17.6155	12.7906	18.5926	15.8449	15.7701	#N/A	#N/A	#N/A	-
Phip	Q8VDD9	0.664645	-0.824461	Q8VDD9	Q8VDD9;Q921C3;F8VQ93;A0A3B2WB73	PHIP_MOUSE	Phip	PH-interacting protein	21.2007	21.6168	21.4633	22.1943	20.0341	21.5546	#N/A	#N/A	#N/A	-
H2az1	Q3THW5	1.41438	-0.823484	P0C0S6;Q3THW5	Q3THW5;P0C0S6;G3UWL7	H2AV_MOUSE;H2AZ_MOUSE	H2az1;H2az2	Histone H2A.Z	26.6204	26.82	26.7249	26.5723	25.4394	26.2825	#N/A	#N/A	#N/A	-
Ank2	Q8C8R3	0.676316	-0.822826	Q8C8R3	Q8C8R3;S4R2F3;S4R2R5	ANK2_MOUSE	Ank2	Ankyrin-2	16.0957	17.6585	16.8864	17.505	15.9742	16.453	#N/A	#N/A	#N/A	-
Ppig	A2AR02	0.425596	-0.822677	A2AR02	A2AR02;A2AR01	PPIG_MOUSE	Ppig	Peptidyl-prolyl cis-trans isomerase G	21.1002	21.0911	21.6542	19.5805	20.8259	19.2418	#N/A	#N/A	#N/A	-
Arhgap32	Q811P8	0.457889	-0.82246	Q811P8	Q811P8;S4R2C0	RHG32_MOUSE	Arhgap32	Rho GTPase-activating protein 32	17.3357	16.7247	18.2746	16.3345	17.0729	15.617	#N/A	#N/A	#N/A	-
Stt3b	Q3TDQ1	1.23378	-0.822266	Q3TDQ1	Q3TDQ1;A0A0R4J0D3	STT3B_MOUSE	Stt3b	Dolichyl-diphosphooligosaccharide--protein glycosyltransferase subunit STT3B	16.5724	15.9595	16.17	16.7309	15.8037	15.2682	#N/A	#N/A	#N/A	-
Metap1	Q8BP48	1.69394	-0.820819	Q8BP48	Q8BP48	MAP11_MOUSE	Metap1	Methionine aminopeptidase 1	20.8327	21.0932	21.0503	21.2429	20.5269	19.9411	#N/A	#N/A	#N/A	-
Akap12	Q9WTQ5	2.1032	-0.820339	Q9WTQ5	Q9WTQ5;A0A668KLD3;A0A668KLV9	AKA12_MOUSE	Akap12	A-kinase anchor protein 12	17.6026	17.19	17.4403	17.5286	16.7797	16.4604	#N/A	#N/A	#N/A	-
Polr3b	P59470	0.376319	-0.819833	P59470	P59470	RPC2_MOUSE	Polr3b	DNA-directed RNA polymerase III subunit RPC2	18.4615	18.1155	18.3405	19.1726	16.3189	19.0865	#N/A	#N/A	#N/A	-
Asxl2	Q8BZ32	0.447691	-0.819218	Q8BZ32	Q8BZ32;D3Z112;F6WV21;D6REV1	ASXL2_MOUSE	Asxl2	Putative Polycomb group protein ASXL2	17.3391	16.5718	17.4621	15.583	16.6465	15.1931	#N/A	#N/A	#N/A	-
Numa1	E9Q7G0	1.85412	-0.815291	E9Q7G0	E9Q7G0;F6ZQA3	NUMA1_MOUSE	Numa1	Nuclear mitotic apparatus protein 1	21.0569	21.0507	20.6216	20.8361	20.2696	19.8825	#N/A	#N/A	#N/A	-
[truncated: 2,971 more rows]

## Sheet: Table S2
Significance	Number	ID	Term_Description	Fold_Enrichment	occurrence	support	lowest_p	highest_p	Up_regulated	Down_regulated
+	1	hsa03050	Proteasome	8.78813	10	0.0977387	2.14664e-27	1.76516e-18	PSMD3, PSMD12, PSMD11, PSMD7, PSMD13, PSMD8, PSMD2, PSMD1, PSMC2, PSMC1, PSMC5, PSMC6, PSMC3, PSMC4, PSME3, PSMA4, PSMA7, PSMA5, PSMA1, PSMA3, PSMB6, PSMB3, PSMB2
+	5	hsa03030	DNA replication	6.68662	10	0.082904	6.76445e-18	9.58659e-07	FEN1, LIG1, POLA1, POLA2, PRIM1, POLD1, MCM2, MCM3, MCM4, MCM5, MCM6, MCM7, RPA2	POLE3
+	94	hsa03450	Non-homologous end-joining	3.96788	6	0.0100381	0.000282895	0.016005	PRKDC, RAD50, FEN1	RRBP1
+	32	hsa03430	Mismatch repair	3.73786	10	0.0100756	1.57378e-07	0.0182845	MSH6, MSH2, RPA2, POLD1, LIG1
+	26	hsa03410	Base excision repair	3.64725	10	0.0101013	2.59217e-08	2.50952e-06	SMUG1, POLD1, LIG1, PARP1, FEN1	UNG, POLE3
+	14	hsa04110	Cell cycle	3.1139	10	0.150732	2.83095e-14	1.33376e-06	CDK4, CDKN2A, YWHAZ, YWHAB, YWHAE, YWHAH, YWHAG, BUB1B, CDC14B, CHEK1, PRKDC, MCM2, MCM3, MCM4, MCM5, MCM6, MCM7	RBPJ, GTF2B, CDC20, MAD1L1
+	54	hsa03420	Nucleotide excision repair	2.24272	8	0.01	1.349e-05	0.0381419	RPA2, POLD1, LIG1	CUL4A, XPC, POLE3
+	7	hsa00020	Citrate cycle (TCA cycle)	8.59708	10	0.062979	2.80477e-16	8.43624e-16	ACLY, ACO2, ACO1, IDH2, IDH3B, IDH3A, OGDHL, OGDH, SUCLG2, SUCLA2, SDHA, MDH1, MDH2, PDHB, DLAT	SMAD2, ARFGEF1
+	66	hsa00670	One carbon pool by folate	6.68662	10	0.0125761	4.34072e-05	6.78199e-05	DHFR, MTHFD1L, MTHFD1, MTHFD2, SHMT2, SHMT1, TYMS
+	15	hsa00280	Valine, leucine and isoleucine degradation	6.21917	10	0.03	7.31236e-13	0.000502418	BCKDHA, BCKDHB, ACADM, ACADSB, ACAD8, HSD17B10, HADHB, PCCA, ALDH2, ALDH1B1, ALDH9A1, ACSF3, HMGCL, OXCT1, AACS, ACAT1, HMGCS1	DHX8, SNRPB, SNRPD2, SNRPG, RBM25, SF3A1, SF3A3, SF3B1, RBM17, LSM2, SNU13, CWC15
+	73	hsa00630	Glyoxylate and dicarboxylate metabolism	5.92902	10	0.01519	6.94031e-05	0.000828753	MDH1, MDH2, ACO2, ACO1, ACAT1, PCCA, GRHPR, SHMT2, SHMT1, GLDC	ELAVL1
+	3	hsa03013	Nucleocytoplasmic transport	5.17494	10	0.143182	4.44996e-21	2.97857e-15	DDX19A, TMEM33, TNPO3, IPO4, IPO5, IPO7, IPO8, IPO9, IPO11, XPO1, CSE1L, XPOT, XPO5, XPO7, EEF1A1, UPF1, UPF2	PPP1R12A, TFAP4, SMAD2
+	24	hsa00620	Pyruvate metabolism	4.75583	10	0.03	4.37046e-09	0.00582019	PDHB, DLAT, AKR1A1, PKM, ACACA, ALDH2, ALDH1B1, ALDH9A1, LDHA, GRHPR, MDH1, MDH2, ACAT1	PLCB4
+	103	hsa00270	Cysteine and methionine metabolism	4.29854	9	0.02	0.000554486	0.00145692	MAT2B, MAT2A, SRM, AHCYL1, AHCY, GOT2, LDHA, MDH1, MDH2, PHGDH, PSAT1	NUP98, NUP85, NUP133, NUP54, TPR, NUP50, NUP153, KPNA1, KPNA3, KPNA4, KPNA6, PNN, UPF3A, SRRM1
+	22	hsa00010	Glycolysis / Gluconeogenesis	4.16828	10	0.0678283	7.77434e-10	0.000119763	HK2, PFKP, PFKL, ALDOA, TPI1, GAPDH, PGK1, ENO1, PKM, PDHB, DLAT, LDHA, AKR1A1, ALDH2, ALDH1B1, ALDH9A1	CSNK1E, BTRC, FBXW11, TEAD1, SMAD2, SOX2
+	115	hsa00030	Pentose phosphate pathway	4.15032	7	0.015	0.00199327	0.0489989	PGLS, PGD, TKT, PRPS1, ALDOA, PFKP, PFKL
+	128	hsa00051	Fructose and mannose metabolism	4.15032	10	0.00505051	0.00368254	0.00727401	PMM1, HK2, PFKP, PFKL, AKR1B1, ALDOA, TPI1	NUP98, KPNA1, KPNA6
+	2	hsa04141	Protein processing in endoplasmic reticulum	4.13934	10	0.192977	2.88568e-21	3.7905e-12	RPN1, RPN2, DDOST, STT3A, HYOU1, HSP90B1, GANAB, PRKCSH, CANX, PDIA3, CALR, LMAN1, PREB, SAR1A, SEC31A, SEC23B, SEC23A, P4HB, OS9, SSR1, SSR4, BCAP31, UBXN1, NSFL1C, VCP, HSPA8, HSPA1A, HSPA2, HSP90AA1, HSP90AB1, HSPH1, HSPA4L, HSPBP1, PLAA, UBE4B, EIF2AK3, STUB1, UBE2D2
+	130	hsa00340	Histidine metabolism	4.09385	7	0.01	0.00449416	0.00476644	ALDH2, ALDH1B1, ALDH9A1, MAOA, CNDP2
+	79	hsa03060	Protein export	3.90777	10	0.0101266	8.32887e-05	0.032539	OXA1L, SRP72, SRP68, SRP19, SRPRB
+	109	hsa00640	Propanoate metabolism	3.88255	10	0.01	0.00113829	0.0158472	BCKDHA, BCKDHB, ACACA, PCCA, SUCLG2, SUCLA2, LDHA
+	117	hsa00310	Lysine degradation	3.85387	10	0.0125761	0.00219592	0.0356701	DHTKD1, ACAT1, SETD1A, EZH1, ALDH2, ALDH1B1, ALDH9A1, PLOD2, COLGALT1
+	11	hsa05017	Spinocerebellar ataxia	3.80728	10	0.0526256	2.93848e-15	2.73945e-11	PSMA4, PSMA7, PSMA5, PSMA1, PSMA3, PSMB6, PSMB3, PSMB2, PSMC2, PSMC1, PSMC4, PSMC6, PSMC3, PSMC5, PSMD2, PSMD1, PSMD3, PSMD12, PSMD11, PSMD7, PSMD13, PSMD8, ATP2A2, TBPL1, PIK3R4, ATXN10	PLCB4
+	34	hsa03018	RNA degradation	3.63257	10	0.0403046	2.57958e-07	0.00176853	CNOT1, CNOT7, CNOT10, PABPC1, PABPC4, EDC4, ENO1, PFKP, PFKL, HSPA9, HSPD1
+	144	hsa00100	Steroid biosynthesis	3.61982	10	0.00753807	0.00930211	0.0100998	FDFT1, LSS, NSDHL, DHCR24	PLCB4
+	37	hsa00071	Fatty acid degradation	3.59878	10	0.02	5.78688e-07	0.0335671	ACAT1, HADHB, ACADM, ACADSB, ACADVL, CPT1A, ALDH2, ALDH1B1, ALDH9A1	KPNA1, KPNA3, KPNA4
+	30	hsa05230	Central carbon metabolism in cancer	3.48867	10	0.0428046	8.54459e-08	0.000327152	PKM, PDHB, PDK1, SLC1A5, KRAS, MAP2K1, MAPK3, HK2, PFKP, PFKL, LDHA, IDH2, SLC7A5	PLCB4
+	40	hsa05134	Legionellosis	3.31817	10	0.0656582	1.47565e-06	0.000756843	HSPD1, C3, RAB1B, SAR1A, VCP, BCL2L13, EEF1A1, HSPA8, HSPA1A, HSPA2, EEF1G
+	75	hsa04961	Endocrine and other factor-regulated calcium reabsorption	3.24418	10	0.025	7.28934e-05	0.0267657	PRKACB, DNM2, AP2A1, AP2S1, CLTB, CLTC, RAB11A, ATP1A1, ATP1A3
+	16	hsa05203	Viral carcinogenesis	3.12621	10	0.163308	2.61061e-12	8.66652e-08	KRAS, MAPK3, YWHAZ, YWHAB, YWHAE, YWHAH, YWHAG, PRKACB, TBPL1, USP7, GTF2E1, SND1, ATP6V0D1, IRF3, PSMC1, UBR4, HDAC6, PKM, GTF2A2, CDC42, RHOA, CDK4, CDKN2A, CHEK1, RANBP1, C3	KPNA1, KPNA3, KPNA4, KPNA6
+	59	hsa04962	Vasopressin-regulated water reabsorption	3.12621	10	0.0452273	2.12941e-05	0.00383084	PRKACB, RAB11A, DYNC1H1, DYNC1LI1, DCTN1, NSF, RAB5A, RAB5C
+	154	hsa00970	Aminoacyl-tRNA biosynthesis	3.07039	10	0.01	0.0140461	0.0199093	GATB, MARS2, VARS2, FARSB, YARS2
+	6	hsa05012	Parkinson disease	2.9574	10	0.0977261	9.32377e-17	4.10912e-12	GNAI2, PRKACB, UBA1, PSMA4, PSMA7, PSMA5, PSMA1, PSMA3, PSMB6, PSMB3, PSMB2, PSMC2, PSMC1, PSMC4, PSMC6, PSMC3, PSMC5, PSMD2, PSMD1, PSMD3, PSMD12, PSMD11, PSMD7, PSMD13, PSMD8, EIF2AK3, MAOA, NDUFV1, NDUFA5, NDUFS1, SDHA, UQCRFS1, UQCRC1, COX6B1, TRAP1, MFN1, KIF5B, KLC4, TUBA4A, TUBA1A, TUBB6, TUBB2B, TUBB4B
+	13	hsa05132	Salmonella infection	2.9237	10	0.168333	1.69074e-14	2.95324e-09	RAB5A, RAB5C, RAB7A, DYNC1H1, DYNC1LI1, DCTN1, TUBA4A, TUBA1A, TUBB6, TUBB2B, TUBB4B, ARL8B, KIF5B, KLC4, ACBD3, RHOA, GCC2, PFN1, FLNA, FLNB, EXOC7, EXOC4, AHNAK, CDC42, CYFIP1, ARPC5, ARF6, DNM2, MAP3K7, HSP90AA1, HSP90AB1, HSP90B1, CSE1L, MAP2K1, MAPK3, MAP2K4, PKN1, FBXO22, GAPDH
+	152	hsa00053	Ascorbate and aldarate metabolism	2.86569	7	0.01	0.0135222	0.0143371	UGDH, AKR1A1, ALDH2, ALDH1B1, ALDH9A1	BTRC, FBXW11, CUL4A
+	10	hsa05020	Prion disease	2.78824	10	0.11303	7.67507e-16	3.34414e-12	PRKACB, EIF2AK3, NDUFV1, NDUFA5, NDUFS1, SDHA, UQCRFS1, UQCRC1, COX6B1, PSMA4, PSMA7, PSMA5, PSMA1, PSMA3, PSMB6, PSMB3, PSMB2, PSMC2, PSMC1, PSMC4, PSMC6, PSMC3, PSMC5, PSMD2, PSMD1, PSMD3, PSMD12, PSMD11, PSMD7, PSMD13, PSMD8, HSPA8, HSPA1A, HSPA2, MAPK3, KIF5B, KLC4, TUBA4A, TUBA1A, TUBB6, TUBB2B, TUBB4B
+	62	hsa04612	Antigen processing and presentation	2.75107	10	0.080404	2.96439e-05	0.000425686	PSME3, HSPA8, HSPA1A, HSPA2, HSPA4, HSP90AA1, HSP90AB1, CANX, PDIA3, CALR
+	60	hsa03015	mRNA surveillance pathway	2.74375	10	0.0276263	2.29668e-05	0.00521028	DDX19A, WDR82, SSU72, DAZAP1, PABPC1, PABPC4, ETF1, UPF1, UPF2, PPP2R2A
+	123	hsa00513	Various types of N-glycan biosynthesis	2.71487	7	0.0101523	0.00258796	0.0105204	ALG2, STT3A, RPN1, RPN2, DDOST, B4GALNT3
+	90	hsa04137	Mitophagy - animal	2.66389	8	0.00752525	0.000189247	0.0401088	BCL2L13, EIF2AK3, MFN1, USP15, NBR1, TBK1, KRAS, RRAS2, TBC1D15, RAB7A
+	174	hsa00380	Tryptophan metabolism	2.57913	7	0.01	0.0323823	0.0343224	DHTKD1, ACAT1, MAOA, ALDH2, ALDH1B1, ALDH9A1
+	23	hsa05219	Bladder cancer	2.51622	10	0.0275	8.73594e-10	1.14666e-06	KRAS, MAP2K1, MAPK3, CDKN2A, CDK4
+	4	hsa04144	Endocytosis	2.48676	10	0.13	2.86353e-20	1.93745e-08	ARF6, DNM2, CLTB, CLTC, AP2A1, AP2S1, TFRC, SH3GLB2, NEDD4, ARPC5, HSPA8, HSPA1A, HSPA2, VPS26A, VPS35, SNX3, RAB7A, SNF8, VPS25, SNX2, RHOA, RAB5A, RAB5C, RABEP1, EHD1, RAB10, RAB35, RAB11A, KIF5B, CDC42, ARFGAP3, ARFGEF2, ARF4
+	95	hsa04960	Aldosterone-regulated sodium reabsorption	2.45631	8	0.0100505	0.000289403	0.0180177	KRAS, ATP1A1, ATP1A3, PDPK1, MAPK3	BTRC, FBXW11, CUL4A, CDC20
+	19	hsa04915	Estrogen signaling pathway	2.38459	10	0.0904293	7.7481e-11	0.000112307	HSP90AA1, HSP90AB1, HSP90B1, FKBP4, FKBP5, HSPA8, HSPA1A, HSPA2, NCOA3, KRT18, KRT19, KRT36, PRKACB, KRAS, MAP2K1, MAPK3, GNAI2, NOS3	MYO10
+	80	hsa05211	Renal cell carcinoma	2.38073	10	0.0201513	8.55336e-05	0.000662465	CRKL, RAPGEF1, RAP1A, KRAS, MAP2K1, MAPK3, CDC42, FLCN	NFYA, NFYB
+	12	hsa04120	Ubiquitin mediated proteolysis	2.35028	10	0.05	1.26651e-14	0.00107189	UBA1, SAE1, UBA2, UBA6, UBE2C, UBE2D2, UBE2N, CDC34, NEDD4, HUWE1, HERC4, UBE4B, STUB1, PPIL2, PIAS3	PLCB4
+	65	hsa04520	Adherens junction	2.34466	10	0.0251891	3.83321e-05	0.00128284	CDC42, IQGAP1, RHOA, ACP1, PTPN1, PTPN6, MAPK3, MAP3K7
+	9	hsa03040	Spliceosome	2.28454	10	0.0678283	6.116e-16	2.11487e-08	SNRPE, PRPF38A, HSPA8, HSPA1A, HSPA2, XAB2, AQR
+	20	hsa04145	Phagosome	2.26239	10	0.0325	1.38395e-10	0.00298658	CORO1A, RAB5A, RAB5C, TFRC, ATP6V1A, ATP6V1E1, ATP6V1F, ATP6V0D1, RAB7A, DYNC1H1, DYNC1LI1, TUBA4A, TUBA1A, TUBB6, TUBB2B, TUBB4B, CALR, CANX, C3, ITGB1
+	39	hsa04721	Synaptic vesicle cycle	2.26239	7	0.0101523	8.34028e-07	0.0235168	NSF, DNM2, CLTB, CLTC, AP2A1, AP2S1, ATP6V1A, ATP6V1E1, ATP6V1F, ATP6V0D1
+	69	hsa04066	HIF-1 signaling pathway	2.2497	10	0.015	5.38259e-05	0.0357747	MAP2K1, MAPK3, TFRC, NOS3, PDK1, HK2, PFKP, PFKL, GAPDH, ALDOA, ENO1, PGK1, LDHA, PDHB
+	156	hsa00410	beta-Alanine metabolism	2.2186	7	0.01	0.014947	0.0158472	CNDP2, ALDH2, ALDH1B1, ALDH9A1
+	57	hsa04540	Gap junction	2.19925	10	0.0125761	1.66659e-05	0.0186054	GNAI2, KRAS, MAP2K1, MAPK3, TUBA4A, TUBA1A, TUBB6, TUBB2B, TUBB4B, PRKACB
+	124	hsa04922	Glucagon signaling pathway	2.19141	10	0.0175	0.00261296	0.0255307	PRKACB, PPP4C, PRMT1, CPT1A, GYS1, PYGB, ACACA, PFKP, PFKL, PKM, PDHB, LDHA
+	8	hsa03010	Ribosome	2.17793	10	0.0377665	4.9361e-16	1.31128e-06	MRPS2, MRPS5, RPS5, RPS12, RPS16, RPSA, MRPL4, MRPL9, MRPL13, MRPL21, RPL4, RPL8, RPL13A, RPL15, RSL24D1, RPL27, RPL28, RPL36, RPLP2	RBPJ
+	21	hsa05169	Epstein-Barr virus infection	2.0633	10	0.0352665	1.6669e-10	7.53102e-05	MAP3K7, TBK1, IRF3, PSMC2, PSMC1, PSMC4, PSMC6, PSMC3, PSMC5, PSMD2, PSMD1, PSMD3, PSMD12, PSMD11, PSMD7, PSMD13, PSMD8, PDIA3, CALR, USP7, MAP2K4, NEDD4, CDK4
+	142	hsa00510	N-Glycan biosynthesis	2.0633	9	0.01	0.00782938	0.0328726	ALG2, STT3A, RPN1, RPN2, DDOST, GANAB	SMAD2, CDC20, MAD1L1, ORC1, ORC2, ORC3
+	50	hsa05131	Shigellosis	2.06013	10	0.035	8.06515e-06	0.000793503	ITGB1, CRKL, ARPC5, RHOA, DIAPH1, TLN1, TLN2, CDC42, PFN1, ARF6, GSK3A, PLCD1, HK2, MAP3K7, UBE2V2, UBE2N, UBE2D2, TBK1, IRF3, MAPK3, PIK3R4, RRAGB, C3
+	63	hsa05100	Bacterial invasion of epithelial cells	1.99353	10	0.0176142	3.02183e-05	0.00682418	CRKL, CDC42, ARPC5, DNM2, CLTB, CLTC, ITGB1, RHOA	PLCB4, KAT5, RBPJ, GTF2B, NFYA
+	176	hsa00330	Arginine and proline metabolism	4.65675	4	0.00503782	0.0384804	0.0498094	CKB, SRM, ALDH2, ALDH1B1, ALDH9A1, CNDP2, MAOA, NOS3, PYCR2, PRODH, ALDH4A1, LAP3, GOT2
+	172	hsa00250	Alanine, aspartate and glutamate metabolism	3.43883	2	0.0100505	0.0290624	0.0290624	GOT2, ASNS, ASS1, GLUD1, ALDH4A1, CAD, GFPT1
+	168	hsa00260	Glycine, serine and threonine metabolism	3.08613	1	0.005	0.0250078	0.0250078	SHMT2, SHMT1, GRHPR, PHGDH, PSAT1, MAOA, GLDC
+	158	hsa00240	Pyrimidine metabolism	3.07039	2	0.005	0.0156887	0.0174095	CAD, UMPS, NME1, CTPS1, UCK2, NT5C, RRM1, DTYMK, DUT, TYMS	MAGED1
+	175	hsa04964	Proximal tubule bicarbonate reclamation	2.99029	4	0.00501256	0.0349974	0.038497	ATP1A1, ATP1A3, GLUD1, MDH1
+	131	hsa00052	Galactose metabolism	2.96451	2	0.00502525	0.00460375	0.00460375	GALK1, HK2, AKR1B1, PFKP, PFKL
+	41	hsa04966	Collecting duct acid secretion	2.64526	2	0.00502525	2.94153e-06	0.0109456	ATP6V1A, ATP6V1E1, ATP6V1F, ATP6V0D1	SMAD2
+	167	hsa00480	Glutathione metabolism	2.50097	2	0.0075505	0.0248438	0.0437222	LAP3, ANPEP, GSTO1, IDH2, PGD, PRDX6, SRM, RRM1
+	77	hsa05110	Vibrio cholerae infection	2.45631	1	0.005	8.11415e-05	8.11415e-05	ATP6V1A, ATP6V1E1, ATP6V1F, ATP6V0D1, KDELR2, KDELR3, PRKACB	DAPK1
+	161	hsa00230	Purine metabolism	2.25497	3	0.005	0.0185923	0.0185923	NUDT5, PRPS1, PFAS, PAICS, APRT, NT5C, HPRT1, IMPDH2, NME1, GMPS, GUK1, RRM1, AMPD2, AK2, AK1, PAPSS1	PLCB4
-	145	hsa03440	Homologous recombination	1.35743	3	0.00502513	0.00967875	0.015453	RAD50, RPA2, POLD1
-	86	hsa04210	Apoptosis	1.27364	10	0.0125	0.000133571	0.0233628	TUBA4A, TUBA1A, MCL1, SPTAN1, PARP1, EIF2AK3, PDPK1, KRAS, MAP2K1, MAPK3	LMO7
-	74	hsa04919	Thyroid hormone signaling pathway	1.98941	10	0.0100756	6.98969e-05	0.01387	PRKACB, KRAS, MAP2K1, MAPK3, NCOA3, ATP2A2, PLCD1, ATP1A1, ATP1A3, PDPK1, PFKP, PFKL	DAPK1
-	70	hsa05135	Yersinia infection	1.91046	10	0.0425	5.51088e-05	0.00164151	ITGB1, CRKL, ARF6, ARPC5, CDC42, RHOA, PKN1, PKN2, RPS6KA3, MAP3K7, MAP2K1, MAPK3, MAP2K4, TBK1, IRF3	PLCB4
-	105	hsa04910	Insulin signaling pathway	1.89642	10	0.0151519	0.000893529	0.0241943	PDPK1, GYS1, PYGB, PRKACB, PRKAR1A, CRKL, RAPGEF1, EXOC7, ACACA, FASN, HK2, KRAS, MAP2K1, MAPK3, PTPN1	SMAD2, PLCB4
-	25	hsa00190	Oxidative phosphorylation	1.89427	10	0.0251891	1.33557e-08	0.0440067	NDUFS1, NDUFV1, NDUFA5, SDHA, UQCRFS1, UQCRC1, COX6B1, COX15, ATP6V1A, ATP6V1E1, ATP6V1F, ATP6V0D1, PPA1	MAX
-	47	hsa05216	Thyroid cancer	1.85883	10	0.01	4.72072e-06	0.00187036	KRAS, MAP2K1, MAPK3
-	64	hsa04666	Fc gamma R-mediated phagocytosis	1.82917	9	0.0151515	3.1898e-05	0.000365999	MAP2K1, MAPK3, MARCKS, CDC42, ARPC5, ARF6, CRKL, INPP5D, DNM2
-	38	hsa04114	Oocyte meiosis	1.80261	10	0.0654949	8.22745e-07	1.90219e-05	PRKACB, MAP2K1, MAPK3, RPS6KA3, YWHAZ, YWHAB, YWHAE, YWHAH, YWHAG
-	112	hsa04150	mTOR signaling pathway	1.79808	7	0.00507614	0.00129043	0.0222432	SLC7A5, ATP6V1A, ATP6V1E1, ATP6V1F, FLCN, RRAGB, SESN2, TELO2, TTI1, GRB10, KRAS, MAP2K1, MAPK3, RPS6KA3, PDPK1, RHOA
-	81	hsa04720	Long-term potentiation	1.79641	5	0.00507614	9.96882e-05	9.96882e-05	PRKACB, RAP1A, KRAS, MAP2K1, MAPK3, RPS6KA3
-	51	hsa04914	Progesterone-mediated oocyte maturation	1.79106	10	0.0101523	1.1771e-05	0.000602328	GNAI2, PRKACB, HSP90AA1, HSP90AB1, MAP2K1, MAPK3, RPS6KA3, KRAS	PLCB4, SIPA1L3
-	56	hsa05130	Pathogenic Escherichia coli infection	1.78178	10	0.0100756	1.43189e-05	0.00200594	ARF6, CYFIP1, ARPC5, RHOA, CDC42, GNA13, TUBA4A, TUBA1A, TUBB6, TUBB2B, TUBB4B, ITGB1, PTPN6, GAPDH, MAP3K7, MAPK3, ABCF2, TMED10, CLDN3	PLCB4
-	119	hsa04730	Long-term depression	1.77871	6	0.010101	0.00226181	0.0291291	KRAS, MAP2K1, MAPK3, GNAI2, GNA13
-	147	hsa04371	Apelin signaling pathway	1.76999	6	0.00503782	0.0117462	0.041759	PRKACB, GNAI2, GNB2, NOS3, KRAS, RRAS2, MAP2K1, MAPK3, PIK3R4, GNA13	PLCB4, TFAM, KLF2, SMAD2
-	71	hsa04722	Neurotrophin signaling pathway	1.74856	10	0.0377665	6.02174e-05	0.000813249	KRAS, MAP2K1, MAPK3, RPS6KA3, CRKL, RAPGEF1, RAP1A, PDPK1, RHOA, CDC42, YWHAE
-	122	hsa04370	VEGF signaling pathway	1.74856	10	0.0150377	0.0024225	0.0122194	KRAS, MAP2K1, MAPK3, CDC42, HSPB1, NOS3
-	76	hsa04140	Autophagy - animal	1.71942	10	0.0151515	7.295e-05	0.0277509	PDPK1, KRAS, RRAS2, MAP2K1, MAPK3, IGBP1, TBK1, RRAGB, PRKACB, PIK3R4, MAP3K7, EIF2AK3, RAB7A	PPP1R12A
-	100	hsa05120	Epithelial cell signaling in Helicobacter pylori infection	1.71942	1	0.005	0.000492195	0.000492195	CSK, CDC42, MAP2K4, ATP6V1A, ATP6V1E1, ATP6V1F, ATP6V0D1	PLCB4
-	157	hsa04152	AMPK signaling pathway	1.71942	6	0.005	0.0153436	0.0279466	MAP3K7, PFKP, PFKL, EEF2, GYS1, FASN, ACACA, CPT1A, PPP2R2A, RAB10, PDPK1	ELAVL1
-	48	hsa05166	Human T-cell leukemia virus 1 infection	1.70393	10	0.035	6.88126e-06	0.00173853	KRAS, MAP2K1, MAPK3, TLN1, TLN2, RANBP3, XPO1, CALR, CANX, RANBP1, BUB1B, CDKN2A, CDK4, CHEK1, MAP2K4, PRKACB, TBPL1	PLCB4, BTRC, FBXW11
-	17	hsa05205	Proteoglycans in cancer	1.69401	10	0.0551382	1.08166e-11	4.79663e-05	KRAS, RRAS2, MAP2K1, MAPK3, IQGAP1, CDC42, FLNA, FLNB, TIAM1, RHOA, PDPK1, PDCD4, ITGB1, MSN, SDC4, PRKACB, PTPN6	PLCB4
-	133	hsa04611	Platelet activation	1.69123	10	0.00501256	0.0048474	0.0254081	GNA13, RHOA, RAP1A, TLN1, TLN2, GNAI2, PRKACB, ITGB1, NOS3, MAPK3	SMAD2, PLCB4
-	36	hsa05417	Lipid and atherosclerosis	1.68728	10	0.0703535	5.09316e-07	2.5188e-05	RHOA, NOS3, CDC42, MAP2K4, KRAS, MAPK3, HSPD1, HSPA8, HSPA1A, HSPA2, HSPA4, HSP90AA1, HSP90AB1, HSP90B1, MAP3K7, TBK1, IRF3, RAP1A, EIF2AK3, PDPK1	BTRC, FBXW11, CDC20, MAD1L1
-	31	hsa05160	Hepatitis C	1.6857	10	0.0755711	1.18874e-07	0.00182212	CLDN3, TBK1, IRF3, EIF2AK3, PPP2R2A, KRAS, YWHAZ, YWHAB, YWHAE, YWHAH, YWHAG, MAP2K1, MAPK3, CDK4, PSME3	EXOSC8, MPHOSPH6, XRN2, LSM2
-	43	hsa05223	Non-small cell lung cancer	1.67166	10	0.01519	3.07458e-06	0.00110277	CDKN2A, CDK4, KRAS, PDPK1, MAP2K1, MAPK3, KIF5B	SMAD2
-	179	hsa03250	Viral life cycle - HIV-1	1.66395	4	0.00503782	0.0497312	0.0497312	PPIA, TNPO3, NELFB, XPO1	PSIP1, NUP153
-	173	hsa04340	Hedgehog signaling pathway	1.65329	4	0.00506332	0.0294022	0.0294022	PRKACB, LRP2	CSNK1E, BTRC, FBXW11
-	106	hsa05415	Diabetic cardiomyopathy	1.63754	10	0.025	0.000952458	0.00374547	GFPT1, ATP2A2, PDK3, PTPA, GYS1, PDHB, NDUFV1, NDUFA5, NDUFS1, SDHA, UQCRFS1, UQCRC1, COX6B1, NOS3, GAPDH, PARP1
-	97	hsa04260	Cardiac muscle contraction	1.61827	3	0.005	0.000328971	0.000328971	ATP2A2, TPM2, UQCRFS1, UQCRC1, COX6B1, ATP1A1, ATP1A3
-	82	hsa04530	Tight junction	1.61195	10	0.0175758	0.000101481	0.00400186	CLDN3, CDC42, PPP2R2A, TIAM1, NEDD4, RHOA, CDK4, HSPA4, MSN, ARPC5, PRKACB, RAP1A, ITGB1, TUBA4A, TUBA1A	SIRT6
-	137	hsa04710	Circadian rhythm	1.61195	9	0.005	0.00675518	0.0184875		PLCB4
-	164	hsa04071	Sphingolipid signaling pathway	1.58938	6	0.00505051	0.0226793	0.0384695	PPP2R2A, GNAI2, MAPK3, SGPL1, KRAS, MAP2K1, PDPK1, NOS3, GNA13, RHOA	PLCB4
-	29	hsa05220	Chronic myeloid leukemia	1.58367	10	0.010101	8.03118e-08	0.00144169	CRKL, KRAS, MAP2K1, MAPK3, CDKN2A, CDK4, CTBP2
-	45	hsa05212	Pancreatic cancer	1.58367	10	0.020202	4.27454e-06	0.00144169	KRAS, MAP2K1, MAPK3, CDC42, CDKN2A, CDK4	TPR
-	92	hsa04936	Alcoholic liver disease	1.57411	6	0.005	0.000259905	0.000259905	C3, MAP3K7, TBK1, IRF3, FASN, ACACA, CPT1A, ACADVL, ACADM, ALDH2, ALDH1B1, ALDH9A1, MAP2K4
-	134	hsa04933	AGE-RAGE signaling pathway in diabetic complications	1.56311	10	0.0150377	0.00527085	0.00527085	PLCD1, MAPK3, DIAPH1, CDC42, KRAS, NOS3, CDK4	PLCB4
-	93	hsa04660	T cell receptor signaling pathway	1.53215	10	0.0276904	0.000268861	0.000558358	RHOA, CDC42, KRAS, MAP2K1, MAPK3, MAP3K7, PDPK1, PTPN6, CDK4
-	146	hsa03022	Basal transcription factors	1.52837	4	0.0100251	0.0112858	0.0257569	GTF2A2, TBPL1, GTF2E1	GTF2B
-	83	hsa04664	Fc epsilon RI signaling pathway	1.51713	9	0.01	0.000107428	0.033895	INPP5D, PDPK1, MAP2K4, KRAS, MAP2K1, MAPK3
-	68	hsa04657	IL-17 signaling pathway	1.49514	10	0.0225628	4.81165e-05	0.0119178	HSP90AA1, HSP90AB1, HSP90B1, TBK1, MAP3K7, MAPK3, MAPK4
-	113	hsa05208	Chemical carcinogenesis - reactive oxygen species	1.48084	10	0.02	0.00131591	0.00803957	GSTO1, NDUFV1, NDUFA5, NDUFS1, SDHA, UQCRFS1, UQCRC1, COX6B1, SLC26A2, AKR1A1, CBR1, KRAS, MAP2K1, MAPK3, MAP2K4, PDPK1, PTPN1, ACP1	PLCB4
-	89	hsa05034	Alcoholism	1.45988	7	0.00505051	0.000168327	0.00649863	MAOA, HDAC6, HAT1, GNAI2, GNB2, PRKACB, KRAS, MAP2K1, MAPK3
-	46	hsa04810	Regulation of actin cytoskeleton	1.45195	10	0.0477273	4.43321e-06	0.000197001	ITGB1, ITGB4, GNA13, CRKL, KRAS, RRAS2, TIAM1, MAP2K1, MAPK3, RHOA, CDC42, DIAPH1, PIP4K2A, CYFIP1, ARPC5, PFN1, MSN, IQGAP1	KAT5, MAD1L1, CDC20, SMAD2, NFYB
-	61	hsa05170	Human immunodeficiency virus 1 infection	1.43285	10	0.0226523	2.86005e-05	0.0157074	GNAI2, CRKL, KRAS, MAP2K1, MAPK3, GNB2, MAP3K7, TBK1, IRF3, PDIA3, CALR, AP1B1, AP1G1, CHEK1
-	125	hsa05210	Colorectal cancer	1.39953	10	0.0125761	0.00265088	0.00265088	KRAS, MAP2K1, MAPK3, RHOA, MSH2, MSH6
-	78	hsa04510	Focal adhesion	1.39648	10	0.017626	8.29322e-05	0.0151105	ITGB1, ITGB4, RHOA, DIAPH1, TLN1, TLN2, FLNA, FLNB, PDPK1, CDC42, CRKL, RAPGEF1, RAP1A, MAP2K1, MAPK3	TFE3
-	121	hsa04213	Longevity regulating pathway - multiple species	1.38663	9	0.0152284	0.00227703	0.0458954	KRAS, PRKACB, HSPA8, HSPA1A, HSPA2
-	140	hsa05145	Toxoplasmosis	1.38167	9	0.015	0.0076516	0.0357295	IRGM, MAP3K7, MAPK3, HSPA8, HSPA1A, HSPA2, ITGB1, GNAI2, PDPK1	PLCB4
-	118	hsa04972	Pancreatic secretion	1.37553	1	0.00505051	0.00225374	0.00225374	RAB11A, RAP1A, RHOA, CTRL, ATP2A2, ATP1A1, ATP1A3	PLCB4
-	102	hsa05418	Fluid shear stress and atherosclerosis	1.37055	1	0.005	0.000528103	0.000528103	HSP90AA1, HSP90AB1, HSP90B1, NOS3, SDC4, GSTO1, ASS1, RHOA, MAP3K7, MAP2K4	DNMT3B
-	58	hsa04621	NOD-like receptor signaling pathway	1.36772	8	0.0150377	1.91495e-05	0.000487508	MAP3K7, MAPK3, SUGT1, TBK1, IRF3, MFN1, DNM1L, HSP90AA1, HSP90AB1, RHOA, PKN1, PKN2, YWHAE	UPF3A, PNN, SRRM1, PCF11, MSI2
-	27	hsa04390	Hippo signaling pathway	1.35743	10	0.0628283	4.80373e-08	4.55183e-05	PPP2R2A, YWHAZ, YWHAB, YWHAE, YWHAH, YWHAG
-	18	hsa05171	Coronavirus disease - COVID-19	1.35151	10	0.0278167	1.1619e-11	3.54358e-05	RPS5, RPS12, RPS16, RPSA, RPL4, RPL8, RPL13A, RPL15, RSL24D1, RPL27, RPL28, RPL36, RPLP2, MAPK3, MAP3K7, TBK1, IRF3, C3
-	153	hsa05142	Chagas disease	1.34856	10	0.00501256	0.013646	0.0149583	MAP2K4, MAPK3, PPP2R2A, C3, CALR, GNAI2	PLCB4, SMAD2
-	111	hsa04926	Relaxin signaling pathway	1.34329	10	0.0100251	0.00126477	0.0361843	GNAI2, GNB2, PRKACB, MAP2K1, MAPK3, NOS3, MAP2K4, KRAS
-	53	hsa04015	Rap1 signaling pathway	1.33547	10	0.0276904	1.24766e-05	0.00139488	RAP1A, CRKL, RAPGEF1, GNAI2, TLN1, TLN2, PFN1, RHOA, CDC42, TIAM1, ITGB1, MAP2K1, MAPK3, KRAS	MYO10
-	28	hsa04010	MAPK signaling pathway	1.2999	10	0.025	7.83042e-08	3.13251e-06	PRKACB, RAP1A, KRAS, RRAS2, MAP2K1, MAPK3, RPS6KA3, CDC42, MAP3K7, TAOK2, MAP2K4, FLNA, FLNB, CRKL, HSPB1, PPM1A, DUSP9, PPM1B, HSPA8, HSPA1A, HSPA2	SIRT6
-	33	hsa05207	Chemical carcinogenesis - receptor activation	1.29767	9	0.010101	1.60284e-07	0.0278573	KRAS, MAP2K1, MAPK3, PRKACB, GNAI2, RPS6KA3, PTGES3, AIP, HSP90AA1, HSP90AB1, HSP90B1, GSTO1	SMAD2, BTRC, FBXW11
-	101	hsa04912	GnRH signaling pathway	1.29418	6	0.00505051	0.000514599	0.00863802	PRKACB, CDC42, MAP2K4, KRAS, MAP2K1, MAPK3	KLF2
-	85	hsa05215	Prostate cancer	1.24082	10	0.0125505	0.000118502	0.00847599	PDPK1, KRAS, MAP2K1, MAPK3, HSP90AA1, HSP90AB1, HSP90B1	SOX2, SMAD2, ZIC3, REST, PCGF6
-	138	hsa04726	Serotonergic synapse	1.23922	6	0.00505051	0.00738624	0.0293803	MAPK3, PRKACB, GNAI2, GNB2, KRAS, MAP2K1, MAOA	PPP1R12A
-	88	hsa04550	Signaling pathways regulating pluripotency of stem cells	1.23699	6	0.00505051	0.000158646	0.0413947	MAP2K1, MAPK3, NODAL, DUSP9, KRAS	TFE3
-	87	hsa05163	Human cytomegalovirus infection	1.23366	10	0.0125505	0.000143535	0.0257116	KRAS, MAP2K1, MAPK3, RHOA, TBK1, IRF3, GNB2, GNAI2, PRKACB, GNA13, CRKL, PDIA3, CALR, CDKN2A, CDK4
-	35	hsa04218	Cellular senescence	1.21241	10	0.0275	4.30247e-07	0.0034642	CDK4, KRAS, RRAS2, CDKN2A, MAP2K1, MAPK3, RAD50, CHEK1
-	42	hsa05218	Melanoma	1.19404	10	0.0100505	3.07458e-06	0.00110277	KRAS, MAP2K1, MAPK3, CDK4, CDKN2A
-	151	hsa05146	Amoebiasis	1.19168	4	0.00503807	0.0131291	0.0323906	HSPB1, PRKACB, RAB5A, RAB5C, RAB7A, PRDX1	PLCB4
-	120	hsa05213	Endometrial cancer	1.1858	5	0.00505051	0.00226181	0.00226181	PDPK1, KRAS, MAP2K1, MAPK3
-	143	hsa04072	Phospholipase D signaling pathway	1.1858	8	0.00503782	0.00812628	0.0401723	KRAS, RRAS2, RHOA, ARF6, AGPAT5, MAP2K1, MAPK3, GNA13, DNM2
-	114	hsa04062	Chemokine signaling pathway	1.18267	10	0.0100761	0.00174843	0.00837455	GNAI2, PRKACB, KRAS, MAP2K1, MAPK3, GSK3A, CDC42, RHOA, GNB2, CRKL, RAP1A, TIAM1
-	44	hsa05214	Glioma	1.14628	10	0.0100505	3.94342e-06	0.0013502	KRAS, MAP2K1, MAPK3, CDKN2A, CDK4	PPP1R12A
-	72	hsa04935	Growth hormone synthesis, secretion and action	1.14628	6	0.00505051	6.65379e-05	0.0234296	GNAI2, PRKACB, KRAS, MAP2K1, MAPK3, CRKL, MAP2K4	MED14, PLCB4
-	150	hsa05152	Tuberculosis	1.14628	5	0.00507614	0.0128272	0.0334956	HSPA9, HSPD1, MAPK3, RHOA, C3, RAB5A, RAB5C, RAB7A, ATP6V0D1, CORO1A	NFYA, NFYB
-	178	hsa04921	Oxytocin signaling pathway	1.14628	7	0.00507614	0.0414133	0.0457764	KRAS, MAP2K1, MAPK3, EEF2, NOS3, RHOA, PRKACB, GNAI2	PLCB4, PPP1R12A
-	52	hsa05162	Measles	1.12954	8	0.00506332	1.19525e-05	0.0470276	MSN, TBK1, IRF3, MAP3K7, EIF2AK3, HSPA8, HSPA1A, HSPA2, CDK4
-	67	hsa04014	Ras signaling pathway	1.12626	10	0.0301515	4.48731e-05	0.000959652	GNB2, PRKACB, KRAS, RRAS2, RASA3, TIAM1, RHOA, TBK1, CDC42, MAP2K1, MAPK3, RAP1A, RAB5A, RAB5C, ARF6
-	177	hsa04930	Type II diabetes mellitus	1.12136	5	0.00505051	0.0411033	0.0411033	MAPK3, HK2, PKM
-	84	hsa04714	Thermogenesis	1.11962	9	0.0150754	0.000112182	0.000112182	PRKACB, KRAS, RPS6KA3, NDUFS1, NDUFV1, NDUFA5, NDUFAF1, SDHA, UQCRFS1, UQCRC1, COX6B1, COX15, CPT1A	PLCB4
-	96	hsa04932	Non-alcoholic fatty liver disease	1.1165	9	0.01	0.000289508	0.000289508	GSK3A, CDC42, EIF2AK3, NDUFV1, NDUFA5, NDUFS1, SDHA, UQCRFS1, UQCRC1, COX6B1	TPM1
-	169	hsa04613	Neutrophil extracellular trap formation	1.11444	5	0.00505051	0.0264141	0.0264141	MAP3K7, MAP2K1, MAPK3, C3, HAT1, HDAC6	PLCB4
-	135	hsa04934	Cushing syndrome	1.1093	9	0.00507614	0.00564245	0.0213295	PRKACB, CDKN2A, CDK4, GNAI2, AIP, RAP1A, MAP2K1, MAPK3, NCEH1
-	155	hsa03020	RNA polymerase	1.1093	1	0.005	0.0140809	0.0140809	POLR3F	POLR1C
-	148	hsa04670	Leukocyte transendothelial migration	1.10421	3	0.005	0.0119688	0.0435102	ITGB1, CLDN3, MSN, RHOA, RAP1A, GNAI2, CDC42
-	126	hsa04662	B cell receptor signaling pathway	1.08824	9	0.01	0.00311855	0.00311855	KRAS, MAP2K1, MAPK3, INPP5D, PTPN6	PLCB4
-	159	hsa05231	Choline metabolism in cancer	1.08595	5	0.00505051	0.0160143	0.0160143	KRAS, MAP2K1, MAPK3, PDPK1, PCYT1A, LYPLA1
-	127	hsa04929	GnRH secretion	1.07464	5	0.00505051	0.00335547	0.00335547	KRAS, MAP2K1, MAPK3
-	141	hsa04725	Cholinergic synapse	1.07464	6	0.00505051	0.0076516	0.0304207	GNAI2, GNB2, KRAS, MAP2K1, MAPK3, PRKACB
-	55	hsa04142	Lysosome	1.0581	1	0.0101523	1.38494e-05	1.38494e-05	ATP6V0D1, MAN2B1, CLTB, CLTC, AP1G1, AP1B1, AP3D1, AP3B1	PLCB4
-	49	hsa04012	ErbB signaling pathway	1.03579	6	0.00503782	7.29736e-06	0.0312446	CRKL, MAP2K4, KRAS, MAP2K1, MAPK3	MAD1L1, KIF22
-	162	hsa04217	Necroptosis	1.03424	3	0.00502513	0.0188857	0.0188857	GLUD1, PYGB, DNM1L, FAF1, HSP90AA1, HSP90AB1, PARP1, PPIA
-	163	hsa04916	Melanogenesis	1.02144	5	0.00505051	0.0203461	0.0203461	PRKACB, KRAS, MAP2K1, MAPK3, GNAI2	PLCB4
-	104	hsa05164	Influenza A	1.01741	3	0.00505051	0.000881273	0.00170736	TBK1, IRF3, CDK4, MAP2K1, MAPK3, RAB11A, XPO1
-	165	hsa04620	Toll-like receptor signaling pathway	0.991971	5	0.00505051	0.022806	0.022806	MAP3K7, MAP2K1, MAPK3, MAP2K4, TBK1, IRF3
-	108	hsa05161	Hepatitis B	0.967172	8	0.00505051	0.00113735	0.0299252	YWHAZ, YWHAB, MAP2K4, KRAS, MAP2K1, MAPK3, MAP3K7, TBK1, IRF3
-	139	hsa04024	cAMP signaling pathway	0.959674	7	0.00505051	0.00741004	0.0121718	GNAI2, RRAS2, RAP1A, TIAM1, RHOA, MAP2K1, MAPK3, PRKACB, ATP2A2, ATP1A1, ATP1A3
-	171	hsa04723	Retrograde endocannabinoid signaling	0.942146	1	0.010101	0.027131	0.027131	GNAI2, GNB2, MAPK3, PRKACB, NDUFV1, NDUFA5, NDUFS1	PLCB4
-	170	hsa04330	Notch signaling pathway	0.889354	3	0.00507614	0.0266077	0.0266077	CTBP2, TLE3	RBPJ
-	107	hsa05167	Kaposi sarcoma-associated herpesvirus infection	0.797668	5	0.00505051	0.00110738	0.00110738	C3, TBK1, IRF3, CDK4, GNB2, KRAS, MAP2K1, MAPK3, MAP2K4
-	110	hsa04668	TNF signaling pathway	0.774512	6	0.00505051	0.00123301	0.0172914	MAP3K7, MAP2K4, MAP2K1, MAPK3, DNM1L	SMAD2, PLCB4
-	98	hsa04360	Axon guidance	0.772772	3	0.005	0.000455698	0.00433245	CDC42, RHOA, KRAS, MAPK3, GNAI2, DPYSL2, ITGB1, PDPK1	SMAD2
-	149	hsa05235	PD-L1 expression and PD-1 checkpoint pathway in cancer	0.772772	6	0.00503782	0.0123983	0.0197883	KRAS, MAP2K1, MAPK3, PTPN6
-	129	hsa05221	Acute myeloid leukemia	0.769888	5	0.00505051	0.00402883	0.00402883	KRAS, MAP2K1, MAPK3
-	136	hsa04622	RIG-I-like receptor signaling pathway	0.769888	8	0.00503782	0.00646039	0.033872	TBK1, IRF3, MAP3K7	CSNK1E, BTRC, FBXW11
-	116	hsa05323	Rheumatoid arthritis	0.739534	1	0.005	0.00201127	0.00201127	ATP6V1A, ATP6V1E1, ATP6V1F, ATP6V0D1	EHMT2, EHMT1, NSD1, SETD2
-	132	hsa04917	Prolactin signaling pathway	0.736893	5	0.00505051	0.00479681	0.00479681	KRAS, MAP2K1, MAPK3	PPP1R12A, PLCB4
-	99	hsa05225	Hepatocellular carcinoma	0.716424	6	0.00506332	0.000481075	0.0291452	KRAS, MAP2K1, MAPK3, CDKN2A, CDK4, GSTO1
-	160	hsa04659	Th17 cell differentiation	0.636821	10	0.01	0.0170658	0.018703	HSP90AA1, HSP90AB1, MAPK3	SMAD2
-	91	hsa05224	Breast cancer	0.584836	5	0.00505051	0.000220429	0.000220429	NCOA3, KRAS, MAP2K1, MAPK3, CDK4
-	166	hsa05416	Viral myocarditis	0.573139	1	0.00507614	0.0243549	0.0243549	EIF4G1, EIF4G2

## Sheet: Table S3
Genes	-log(p-value(WholeProteome_Lif_200nM-AzadC_vs_Ctrl))	log2FC(Whole-Proteome_Lif_200nM-AzadC_vs_Ctrl)	Protein.Group	Protein.Ids	Protein.Names	Genes	First.Protein.Description	WT-Whole-Proteome_Lif_200nM-AzadC-1	WT-Whole-Proteome_Lif_200nM-AzadC-2	WT-Whole-Proteome_Lif_200nM-AzadC-3	WT-Whole-Proteome_Lif_Ctrl1	WT-Whole-Proteome_Lif_Ctrl2	WT-Whole-Proteome_Lif_Ctrl3	Reactome-DNA-repair
Ercc4	2.98576	1.00045	Q9QZD4	Q9QZD4	XPF_MOUSE	Ercc4	DNA repair endonuclease XPF	17.2811	17.0142	17.3134	16.0807	16.2075	16.3191	+
Gtf2h4	2.66616	1.58825	O70422	O70422	TF2H4_MOUSE	Gtf2h4	General transcription factor IIH subunit 4	18.4984	17.9397	17.8601	16.3056	16.5932	16.6347	+
Baz1b	2.35644	0.582022	Q9Z277	Q9Z277	BAZ1B_MOUSE	Baz1b	Tyrosine-protein kinase BAZ1B	19.2218	19.5095	19.3285	18.8219	18.6614	18.8305	+
Smug1	2.35126	1.52514	Q6P5C5	Q6P5C5	SMUG1_MOUSE	Smug1	Single-strand selective monofunctional uracil DNA glycosylase	16.7453	16.4585	16.7029	15.1979	14.6433	15.4901	+
Mdc1	2.31599	2.57228	Q5PSV9	Q5PSV9;E9QK89	MDC1_MOUSE	Mdc1	Mediator of DNA damage checkpoint protein 1	20.562	19.7897	19.2061	17.2639	16.8901	17.687	+
Apex1	2.23443	2.1019	P28352	P28352;F6QA74	APEX1_MOUSE	Apex1	DNA-(apurinic or apyrimidinic site) endonuclease	23.023	23.262	22.1403	20.3333	20.9766	20.8096	+
Yy1	2.17618	3.42571	Q00899	Q00899;Q3TTC2	TYY1_MOUSE	Yy1	Transcriptional repressor protein YY1	20.0247	19.4274	18.345	16.7281	15.3495	15.4424	+
H2bc12	2.13988	2.71556	P10853;P10854;Q64475;Q64478;Q64525;Q6ZWY9;Q8CGP1;Q8CGP2	P70696;P10853;P10854;Q8CGP2;Q64478;Q64525;Q6ZWY9;Q8CGP1;Q64475;Q8CBB6	H2B1B_MOUSE;H2B1C_MOUSE;H2B1F_MOUSE;H2B1H_MOUSE;H2B1K_MOUSE;H2B1M_MOUSE;H2B1P_MOUSE;H2B2B_MOUSE	H2bc12;H2bc14;H2bc3;H2bc4;H2bc7;H2bc9;Hist1h2bp;Hist2h2bb	Histone H2B type 1-F/J/L	23.937	24.2183	22.9888	21.7716	20.6905	20.5353	+
Fto	2.06545	-1.59653	Q8BGW1	Q8BGW1;E9Q1E4;D3Z127	FTO_MOUSE	Fto	Alpha-ketoglutarate-dependent dioxygenase FTO	15.3493	16.3179	16.2201	17.8065	17.4109	17.4595	+
Ccnh	1.95696	0.817844	Q61458	Q61458;E9QA43;Q3UUW5	CCNH_MOUSE	Ccnh	Cyclin-H	16.7115	16.2358	16.8337	15.8	15.7703	15.7571	+
Polr2c	1.93315	1.99166	P97760	P97760;A0A1D5RML8	RPB3_MOUSE	Polr2c	DNA-directed RNA polymerase II subunit RPB3	19.622	19.0034	19.0679	16.4257	17.6065	17.6861	+
Ung	1.86907	0.61769	A0A0G2JDS8	A0A0G2JDS8	A0A0G2JDS8_MOUSE	Ung	Uracil-DNA glycosylase	16.4411	16.5269	16.239	15.9936	15.5812	15.7791	+
Lig3	1.66617	2.10523	P97386	P97386;K4DI59;Q80ZH7;G3UYI8;Q3UC82	DNLI3_MOUSE	Lig3	DNA ligase 3	20.0113	19.5544	18.8439	16.46	17.637	17.9969	+
Smarca5	1.63748	0.91516	Q91ZW3	Q6PGB8;Q91ZW3;F6Z6F4;Q8BS67	SMCA5_MOUSE	Smarca5	SWI/SNF-related matrix-associated actin-dependent regulator of chromatin subfamily A member 5	21.8317	21.878	21.3348	20.412	20.841	21.046	+
Pole	1.63205	0.837133	Q9WVF7	Q9WVF7	DPOE1_MOUSE	Pole	DNA polymerase epsilon catalytic subunit A	17.788	18.1023	18.0379	16.7157	17.2971	17.404	+
Polr2g	1.53601	2.09028	P62488	P62488	RPB7_MOUSE	Polr2g	DNA-directed RNA polymerase II subunit RPB7	19.5235	18.0227	17.7388	16.205	15.9055	16.9036	+
Rif1	1.52846	1.53872	Q6PR54	Q6PR54;A0A2I3BQI4;A0A2I3BQ21;A0A2I3BRD9	RIF1_MOUSE	Rif1	Telomere-associated protein RIF1	20.9824	20.4552	20.0274	19.672	18.4223	18.7545	+
Ddb2	1.51975	3.07515	Q99J79	Q99J79	DDB2_MOUSE	Ddb2	DNA damage-binding protein 2	18.2478	17.0284	17.0588	15.9424	14.1153	13.0519	+
Cdk2	1.47411	0.635566	P97377	P97377	CDK2_MOUSE	Cdk2	Cyclin-dependent kinase 2	20.4928	19.8974	20.4052	19.5282	19.5861	19.7744	+
Rfc1	1.47407	1.22233	P35601	P35601;G3X8Z6;G3UWX1;A0A0N5E9G7;Q5U4B1	RFC1_MOUSE	Rfc1	Replication factor C subunit 1	19.1938	19.1155	18.4236	17.1334	17.7856	18.1469	+
Ino80	1.46164	2.72972	Q6ZPV2	Q6ZPV2;Z4YL66	INO80_MOUSE	Ino80	Chromatin-remodeling ATPase INO80	17.5046	17.2314	16.6145	15.492	12.7714	14.8979	+
Actl6a	1.45156	-0.408979	Q9Z2N8	Q9Z2N8;A0A0A6YWG8	ACL6A_MOUSE	Actl6a	Actin-like protein 6A	20.1353	20.2706	20.5623	20.8016	20.6878	20.7057	+
Bard1	1.42637	1.66215	O70445	O70445	BARD1_MOUSE	Bard1	BRCA1-associated RING domain protein 1	16.3382	16.5745	17.0773	15.4372	14.0105	15.5559	+
Tinf2	1.41848	1.50336	Q9QXG9	Q9QXG9;A0A2I3BRI7;Q8K1K3;A0A2I3BRL3	TINF2_MOUSE	Tinf2	TERF1-interacting nuclear factor 2	18.8522	17.2576	17.5448	16.2862	16.3942	16.4642	+
Tp53	1.4072	4.00285	P02340	P02340;Q80ZA1;I7HIK9;A0A158SIS7	P53_MOUSE	Tp53	Cellular tumor antigen p53	20.4531	18.8862	18.4569	16.1177	16.7368	12.933	+
Polr2a	1.38465	1.43363	P08775	P08775;A0A0R4J0V5	RPB1_MOUSE	Polr2a	DNA-directed RNA polymerase II subunit RPB1	20.3523	19.3004	19	18.6231	17.8008	17.9279	+
Fen1	1.34383	0.977568	P39749	P39749;Q91Z50	FEN1_MOUSE	Fen1	Flap endonuclease 1	18.2934	18.1725	17.8117	16.51	17.3178	17.5171	+
Ercc2	1.33386	2.00855	O08811	O08811;F6YA33;E9Q6K1;D3Z700	ERCC2_MOUSE	Ercc2	General transcription and DNA repair factor IIH helicase subunit XPD	16.2159	15.9603	17.5981	15.4763	14.4742	13.7982	+
Tcea1	1.27389	-0.32764	P10711	P10711;E9PYD5	TCEA1_MOUSE	Tcea1	Transcription elongation factor A protein 1	20.6411	20.5571	20.9455	21.0235	21.092	21.0111	+
Parp1	1.26095	0.604361	P11103	P11103;Q921K2	PARP1_MOUSE	Parp1	Poly [ADP-ribose] polymerase 1	19.9636	20.2512	19.8259	19.7782	19.1738	19.2757	+
Nfrkb	1.25594	1.7388	Q6PIJ4	Q6PIJ4	NFRKB_MOUSE	Nfrkb	Nuclear factor related to kappa-B-binding protein	16.7544	17.2167	16.2792	15.3512	13.8614	15.8214	+
Fanca	1.24958	0.894027	Q9JL70	Q9JL70;F7CK17	FANCA_MOUSE	Fanca	Fanconi anemia group A protein homolog	17.3445	17.1443	17.2972	16.9698	15.8308	16.3033	+
Sumo2	1.24872	-0.400278	P61957	Q9Z172;P61957;G3UWI9;D3Z794;H7BWX9;G3UWX9;G3UZX6;G3UZA7;G3UZ60	SUMO2_MOUSE	Sumo2	Small ubiquitin-related modifier 2	20.7489	21.0372	20.6711	21.417	21.1589	21.0822	+
Sirt6	1.24597	2.21723	P59941	P59941;Q3UKP1	SIR6_MOUSE	Sirt6	NAD-dependent protein deacetylase sirtuin-6	17.4769	17.4786	16.3178	16.3337	13.9263	14.3617	+
Topbp1	1.22308	0.500638	Q6ZQF0	Q6ZQF0	TOPB1_MOUSE	Topbp1	DNA topoisomerase 2-binding protein 1	16.8559	17.2724	17.1371	16.5539	16.35	16.8596	+
Hus1	1.18889	1.12451	Q8BQY8	Q8BQY8	HUS1_MOUSE	Hus1	Checkpoint protein HUS1	15.912	16.3538	17.2242	15.8081	15.2237	15.0848	+
Rad51d	1.16776	2.9392	O55230	O55230;B1ARD4;Q9EP85	RA51D_MOUSE	Rad51d	DNA repair protein RAD51 homolog 4	16.3821	17.6718	19.1774	16.2734	14.8619	13.2785	+
Rchy1	1.14368	0.496923	Q9CR50	Q9CR50;G3UWD8	ZN363_MOUSE	Rchy1	RING finger and CHY zinc finger domain-containing protein 1	16.6315	16.3922	16.0574	16.0959	15.7874	15.7072	+
Usp7	1.13735	-0.306391	Q6A4J8	Q6A4J8;G3UWR8;F8VPX1;E9PXY8	UBP7_MOUSE	Usp7	Ubiquitin carboxyl-terminal hydrolase 7	19.0889	19.2734	19.3493	19.7439	19.4544	19.4324	+
Rpa2	1.12254	0.517895	Q62193	Q62193;F6V8R7;Q3TE40	RFA2_MOUSE	Rpa2	Replication protein A 32 kDa subunit	19.0626	19.5324	19.4396	19.0939	18.8544	18.5326	+
Fancd2	1.10265	1.1575	Q80V62	Q80V62;A0A0N4SV29	FACD2_MOUSE	Fancd2	Fanconi anemia group D2 protein homolog	18.2472	17.662	17.761	15.8426	16.9807	17.3745	+
Eme1	1.0937	0.903608	Q8BJW7	Q8BJW7	EME1_MOUSE	Eme1	Crossover junction endonuclease EME1	15.4631	15.4689	15.511	15.3405	14.0723	14.3194	+
Ppp4r2	1.07697	-0.881107	Q0VGB7	Q0VGB7;A0A0R4J0U2	PP4R2_MOUSE	Ppp4r2	Serine/threonine-protein phosphatase 4 regulatory subunit 2	17.5933	17.8975	17.7923	19.3809	18.17	18.3756	+
Cul4b	1.07333	-0.333972	A2A432	A2A432;Q3TCH7;E9PXY1;E9PXT5;J3QJX0	CUL4B_MOUSE	Cul4b	Cullin-4B	19.696	19.9979	19.9363	20.006	20.2275	20.3986	+
Timeless	1.06588	1.11103	Q9R1X4	Q9R1X4;H7BX89	TIM_MOUSE	Timeless	Protein timeless homolog	18.7202	18.6816	18.4713	16.5464	18.0245	17.9691	+
Lig1	1.04766	0.767584	P37913	P37913;E9PV36;D3YUW4;V9GWZ4;Q3U4X8	DNLI1_MOUSE	Lig1	DNA ligase 1	21.5697	21.7289	21.1366	20.1205	20.9955	21.0164	+
Pnkp	1.04261	1.39711	Q9JLV6	Q9JLV6;G5E8N7;E9Q9A5;A0A0J9YUF9;A0A0J9YV48	PNKP_MOUSE	Pnkp	Bifunctional polynucleotide phosphatase/kinase	18.9141	18.1473	18.1372	15.8571	17.4965	17.6537	+
Usp45	1.04188	2.05833	Q8K387	Q8K387;F7CLE5;F7BAC1;E9Q4D8	UBP45_MOUSE	Usp45	Ubiquitin carboxyl-terminal hydrolase 45	16.5692	16.6835	17.4379	16.4012	14.7846	13.3298	+
Rad50	1.04079	0.513995	P70388	P70388;A8Y5I3;Q5SV02;E9PUJ2	RAD50_MOUSE	Rad50	DNA repair protein RAD50	19.9942	19.637	19.2715	18.9177	19.2308	19.2121	+
Polr2b	1.03714	0.900504	Q8CFI7	Q8CFI7	RPB2_MOUSE	Polr2b	DNA-directed RNA polymerase II subunit RPB2	20.8097	19.9676	19.8724	19.8689	18.9807	19.0986	+
Ddb1	0.965586	-0.401094	Q3U1J4	Q3U1J4;A0A494BAF6	DDB1_MOUSE	Ddb1	DNA damage-binding protein 1	20.8069	21.3866	21.3706	21.5388	21.5628	21.6659	+
Cops7a	0.954468	-0.94272	Q9CZ04	Q9CZ04;D3Z440	CSN7A_MOUSE	Cops7a	COP9 signalosome complex subunit 7a	19.0234	18.7765	18.846	20.7152	19.5531	19.2057	+
Ascc2	0.950598	-1.16011	Q91WR3	Q91WR3	ASCC2_MOUSE	Ascc2	Activating signal cointegrator 1 complex subunit 2	15.7325	17.3543	17.5011	17.9701	18.1635	17.9347	+
Rad18	0.944795	0.848135	Q9QXK2	Q9QXK2;D3Z733;E9Q392;W4VSP9;D3Z734	RAD18_MOUSE	Rad18	E3 ubiquitin-protein ligase RAD18	17.5167	16.3447	16.6617	15.5291	16.2086	16.241	+
Faap100	0.942773	1.15164	A2ACJ2	A2ACJ2	FP100_MOUSE	Faap100	Fanconi anemia core complex-associated protein 100	15.333	16.7528	16.7446	15.4234	14.4813	15.4707	+
Mpg	0.93669	1.37725	Q04841	Q04841	3MG_MOUSE	Mpg	DNA-3-methyladenine glycosylase	18.7523	17.4202	16.5401	15.7116	16.3765	16.4928	+
Polr2j	0.89705	2.02814	O08740	O08740;D3YZ20;Q6PI63	RPB11_MOUSE	Polr2j	DNA-directed RNA polymerase II subunit RPB11	15.8881	17.8222	17.9774	16.7251	13.9511	14.9271	+
Dtl	0.888194	0.949711	Q3TLR7	Q3TLR7	DTL_MOUSE	Dtl	Denticleless protein homolog	15.9885	17.3061	17.2906	16.3361	15.5048	15.8952	+
Xab2	0.851326	1.37264	Q9DCD2	Q9DCD2;F6TM12	SYF1_MOUSE	Xab2	Pre-mRNA-splicing factor SYF1	18.9678	18.6628	18.4048	15.845	17.9793	18.0933	+
H2bc21	0.831044	-1.63175	Q64524;Q8CGP0;Q9D2U9	Q9D2U9;Q64524;Q8CGP0	H2B2E_MOUSE;H2B3A_MOUSE;H2B3B_MOUSE	H2bc21;H2bu1;Hist3h2ba	Histone H2B type 2-E	15.4973	18.4236	16.9936	19.2015	18.5814	18.0268	+
Ubxn1	0.787544	0.947526	Q922Y1	Q922Y1;A0A498WFS2	UBXN1_MOUSE	Ubxn1	UBX domain-containing protein 1	21.2013	20.828	19.4045	19.7091	19.4839	19.3982	+
Pole4	0.778415	-1.14654	Q9CQ36	Q9CQ36;E0CYA9	DPOE4_MOUSE	Pole4	DNA polymerase epsilon subunit 4	15.9774	16.2288	14.1945	16.3251	17.0587	16.4565	+
Rfc4	0.754868	0.34127	Q99J62	Q99J62;D6RGM1;Q3UI84	RFC4_MOUSE	Rfc4	Replication factor C subunit 4	20.1917	20.6315	20.0906	20.1953	19.7671	19.9276	+
Rfc3	0.752786	0.390848	Q8R323	Q8R323	RFC3_MOUSE	Rfc3	Replication factor C subunit 3	20.2246	20.8809	20.8225	20.026	20.342	20.3876	+
Brcc3	0.733171	-0.617377	P46737	P46737	BRCC3_MOUSE	Brcc3	Lys-63-specific deubiquitinase BRCC36	15.6167	16.049	16.5678	17.231	16.3593	16.4952	+
Pcna	0.710434	-0.531176	P17918	P17918	PCNA_MOUSE	Pcna	Proliferating cell nuclear antigen	20.7465	21.7897	21.7322	22.0261	21.9628	21.873	+
Kat5	0.706161	-1.33072	Q8CHK4	Q8CHK4;A0A494B9U8;A0A494BA96;A0A494BAP7	KAT5_MOUSE	Kat5	Histone acetyltransferase KAT5	15.478	16.3074	13.7601	17.3145	15.8907	16.3324	+
Tipin	0.703882	1.80181	Q91WA1	Q91WA1	TIPIN_MOUSE	Tipin	TIMELESS-interacting protein	18.1071	17.8655	17.6097	16.8158	13.7831	17.578	+
H2ac20	0.691225	-0.937684	Q64523;Q6GSS7	C0HKE9;C0HKE1;Q8R1M2;Q8CGP5;Q8CGP7;C0HKE7;C0HKE8;Q8CGP6;C0HKE3;C0HKE6;Q6GSS7;C0HKE4;Q8BFU2;Q64523;C0HKE2;C0HKE5;A0A0N4SV66;Q8CGP4	H2A2A_MOUSE;H2A2C_MOUSE	H2ac20;Hist2h2aa1	Histone H2A type 2-C	19.6383	18.7494	17.773	20.0858	19.8138	19.0741	+
Msh2	0.632732	0.310835	P43247	P43247	MSH2_MOUSE	Msh2	DNA mismatch repair protein Msh2	21.9276	22.2718	21.599	21.456	21.8197	21.5902	+
Cops4	0.625614	-0.362763	O88544	O88544;F6QTS1;D3Z1R9;D3YV99	CSN4_MOUSE	Cops4	COP9 signalosome complex subunit 4	19.6922	19.8208	19.9306	19.6756	20.4633	20.393	+
Ascc3	0.622547	1.31929	E9PZJ8	E9PZJ8	ASCC3_MOUSE	Ascc3	Activating signal cointegrator 1 complex subunit 3	19.9029	18.1942	17.66	15.9259	18.0032	17.8702	+
Rfc5	0.621334	0.462711	Q9D0F6	Q9D0F6;D3Z1Y6	RFC5_MOUSE	Rfc5	Replication factor C subunit 5	19.9966	20.2502	19.3575	19.7979	19.1135	19.3047	+
Pold2	0.611036	0.98426	O35654	O35654;A8Y5G7	DPOD2_MOUSE	Pold2	DNA polymerase delta subunit 2	18.4835	17.9751	18.0279	15.7783	18.0177	17.7377	+
H4c1	0.608479	0.915643	P62806	P62806	H4_MOUSE	H4c1	Histone H4	27.55	25.8343	25.639	25.6983	25.7414	24.8367	+
Blm	0.606711	0.935219	O88700	O88700;E9PZ97;A0A0U1RPS3	BLM_MOUSE	Blm	Bloom syndrome protein homolog	19.2079	17.3872	17.3829	16.3995	17.3985	17.3744	+
Ell	0.601053	0.137978	O08856	O08856	ELL_MOUSE	Ell	RNA polymerase II elongation factor ELL	17.9133	17.9666	18.1136	18.0043	17.7149	17.8603	+
Cops8	0.600649	0.516608	Q8VBV7	Q8VBV7	CSN8_MOUSE	Cops8	COP9 signalosome complex subunit 8	17.2387	16.9045	16.2966	15.8174	16.3256	16.747	+
Parp1	0.594643	1.40191	Q921K2	Q921K2	Q921K2_MOUSE	Parp1	Poly [ADP-ribose] polymerase	19.2256	17.2378	16.1814	17.0765	15.1377	16.2249	+
Nploc4	0.591547	-1.00414	P60670	P60670	NPL4_MOUSE	Nploc4	Nuclear protein localization protein 4 homolog	16.6084	18.7601	18.9728	19.257	19.0705	19.0261	+
Prpf19	0.584633	0.378381	Q99KP6	Q99KP6	PRP19_MOUSE	Prpf19	Pre-mRNA-processing factor 19	19.9728	20.0756	20.3942	20.2466	19.3547	19.7062	+
Kdm4b	0.570946	-0.24016	Q91VY5	Q91VY5;B0V2M9;F7BTY2	KDM4B_MOUSE	Kdm4b	Lysine-specific demethylase 4B	16.9133	16.5874	16.3834	16.7579	16.767	17.0797	+
Polr2h	0.567265	0.646084	Q923G2	Q923G2;A0A338P6I2;A0A338P6M3	RPAB3_MOUSE	Polr2h	DNA-directed RNA polymerases I, II, and III subunit RPABC3	20.7381	19.5789	19.7281	20.0469	18.8685	19.1914	+
Polb	0.554668	-0.394293	Q8K409	Q8K409	DPOLB_MOUSE	Polb	DNA polymerase beta	15.3026	16.1898	16.217	16.4151	16.1099	16.3673	+
Rpa1	0.543821	0.627182	Q8VEE4	Q8VEE4;Q5SWN2	RFA1_MOUSE	Rpa1	Replication protein A 70 kDa DNA-binding subunit	20.1275	20.4824	19.8049	18.57	19.991	19.9723	+
Xpc	0.531297	0.779946	P51612	P51612	XPC_MOUSE	Xpc	DNA repair protein complementing XP-C cells homolog	16.3395	16.22	16.1541	16.7378	14.6866	14.9495	+
Paxip1	0.529752	-0.725427	Q6NZQ4	Q6NZQ4	PAXI1_MOUSE	Paxip1	PAX-interacting protein 1	15.7163	16.8391	17.2236	16.5416	17.8641	17.5496	+
Mnat1	0.527052	0.667712	P51949	P51949;A0A087WSG5	MAT1_MOUSE	Mnat1	CDK-activating kinase assembly factor MAT1	18.1429	17.7298	17.4849	16.1358	17.2966	17.9222	+
Ercc1	0.52302	0.541962	P07903	P07903;E9PUM0	ERCC1_MOUSE	Ercc1	DNA excision repair protein ERCC-1	16.8214	16.3738	15.85	16.3738	15.1425	15.9031	+
Rps27a	0.517445	0.664389	P62983	P62984;P0CG49;P62983;P0CG50;E9Q9J0;E9Q4P0;A0A0A6YW67;E9Q5F6;E9QNP0;Q5SX22	RS27A_MOUSE	Rps27a	Ubiquitin-40S ribosomal protein S27a	25.103	24.4444	23.3461	23.4023	24.1025	23.3956	+
Ppp5c	0.511638	0.80427	Q60676	Q60676;F7BX26	PPP5_MOUSE	Ppp5c	Serine/threonine-protein phosphatase 5	18.2878	18.4496	18.7179	16.3283	18.2888	18.4253	+
Rpa3	0.499585	0.343761	Q9CQ71	Q9CQ71	RFA3_MOUSE	Rpa3	Replication protein A 14 kDa subunit	19.9031	19.1036	19.1012	19.0658	19.2423	18.7686	+
Msh6	0.491683	0.214074	P54276	P54276	MSH6_MOUSE	Msh6	DNA mismatch repair protein Msh6	22.1118	22.6258	22.0142	22.0398	22.0271	22.0428	+
Polr2d	0.491576	1.27643	Q9D7M8	Q9D7M8;A0A3Q4L2S8	RPB4_MOUSE	Polr2d	DNA-directed RNA polymerase II subunit RPB4	15.9197	16.3904	14.7291	16.4173	13.138	13.6547	+
Parp2	0.46662	0.867025	O88554	O88554;A0A2I3BPY1	PARP2_MOUSE	Parp2	Poly [ADP-ribose] polymerase 2	18.3999	19.0314	18.7443	16.2946	18.7126	18.5672	+
Actr8	0.464973	0.977235	Q8R2S9	Q8R2S9	ARP8_MOUSE	Actr8	Actin-related protein 8	15.2169	18.053	17.677	15.6633	16.0438	16.3082	+
Vcp	0.454631	-0.296925	Q01853	Q01853	TERA_MOUSE	Vcp	Transitional endoplasmic reticulum ATPase	22.4915	22.803	23.1784	22.7281	23.3775	23.2581	+
Ube2v2	0.448188	-0.155957	Q9D2M8	Q9D2M8;Q9CZY3;A6X925;B7ZBY7;B7ZBY6;E9PY39	UB2V2_MOUSE	Ube2v2	Ubiquitin-conjugating enzyme E2 variant 2	21.1829	20.6749	20.9183	21.0253	21.1266	21.0919	+
Rad23b	0.43757	-0.187527	P54728	P54728	RD23B_MOUSE	Rad23b	UV excision repair protein RAD23 homolog B	20.6367	20.3071	20.0773	20.6792	20.5232	20.3813	+
Xrcc6	0.436313	-1.04189	P23475	P23475;A0A2R8VHZ9;A0A0R4J187	XRCC6_MOUSE	Xrcc6	X-ray repair cross-complementing protein 6	19.7586	19.1154	18.5213	22.0905	19.2679	19.1625	+
Chd1l	0.421752	0.310928	Q9CXF7	Q9CXF7	CHD1L_MOUSE	Chd1l	Chromodomain-helicase-DNA-binding protein 1-like	16.317	16.7026	16.3399	15.5968	16.2519	16.5781	+
Terf2ip	0.421354	-0.889011	Q91VL8	Q91VL8	TE2IP_MOUSE	Terf2ip	Telomeric repeat-binding factor 2-interacting protein 1	15.4721	13.6316	14.4632	16.8217	15.0006	14.4116	+
Rad51	0.420458	0.662718	Q08297	Q08297;F7AT35;D6RCK1	RAD51_MOUSE	Rad51	DNA repair protein RAD51 homolog 1	17.516	17.4984	15.5314	15.9706	16.4282	16.1588	+
Mgmt	0.410644	-0.269037	P26187	P26187	MGMT_MOUSE	Mgmt	Methylated-DNA--protein-cysteine methyltransferase	16.1835	16.4437	17.0396	16.5963	16.9641	16.9135	+
Polk	0.399717	0.716283	Q9QUG2	Q9QUG2;A0A1Y7VIV8	POLK_MOUSE	Polk	DNA polymerase kappa	14.8412	16.582	15.471	16.0163	14.1673	14.5619	+
Pias4	0.388455	0.0708936	Q9JM05	Q9JM05	PIAS4_MOUSE	Pias4	E3 SUMO-protein ligase PIAS4	16.525	16.291	16.3139	16.325	16.2674	16.3248	+
Ep300	0.374272	0.249334	B2RWS6	B2RWS6	EP300_MOUSE	Ep300	Histone acetyltransferase p300	16.8714	16.5907	16.1899	16.6207	15.9413	16.3421	+
Cops2	0.373917	-1.15794	P61202	P61202;A2AQE4	CSN2_MOUSE	Cops2	COP9 signalosome complex subunit 2	15.5536	19.2843	19.4059	18.6724	19.6559	19.3892	+
Ube2n	0.372647	-0.352989	P61089	P61089	UBE2N_MOUSE	Ube2n	Ubiquitin-conjugating enzyme E2 N	21.1792	21.8901	22.5369	22.1077	22.2403	22.3171	+
Polr2e	0.364587	-0.850276	Q80UW8	Q80UW8	RPAB1_MOUSE	Polr2e	DNA-directed RNA polymerases I, II, and III subunit RPABC1	18.6681	18.6249	17.7949	21.0408	18.6112	17.9866	+
Cops3	0.364286	0.453004	O88543	O88543	CSN3_MOUSE	Cops3	COP9 signalosome complex subunit 3	19.392	19.3793	19.2421	17.8543	19.4742	19.3259	+
Isy1	0.36374	0.902218	Q69ZQ2	Q69ZQ2;A0A0N4SUM8;A0A0N4SV52;A0A0N4SUJ7;A0A0N4SV90	ISY1_MOUSE	Isy1	Pre-mRNA-splicing factor ISY1 homolog	19.0821	16.6929	15.6824	15.9726	16.0558	16.7222	+
Rbx1	0.35014	0.378699	P62878	P62878;A0A2R8W6G1	RBX1_MOUSE	Rbx1	E3 ubiquitin-protein ligase RBX1	18.9509	19.5546	19.226	18.0394	19.3256	19.2303	+
Ube2i	0.340968	-0.687726	P63280	P63280;G3UYP0;Q8CFZ0	UBC9_MOUSE	Ube2i	SUMO-conjugating enzyme UBC9	19.6883	20.3397	20.0948	19.1042	21.5689	21.5129	+
Rad51ap1	0.332529	0.169118	Q8C551	Q8C551;A0A0R4J1H1;A0A0R4J1G4	R51A1_MOUSE	Rad51ap1	RAD51-associated protein 1	16.0998	16.1617	16.0635	15.9035	15.5988	16.3155	+
Ogg1	0.319542	0.779912	O08760	O08760;A0A0N4SV11;A0A0N4SUR7	OGG1_MOUSE	Ogg1	N-glycosylase/DNA lyase	16.8221	14.8912	15.6568	16.5932	14.639	13.7981	+
Ppie	0.313908	0.386644	Q9QZH3	Q9QZH3	PPIE_MOUSE	Ppie	Peptidyl-prolyl cis-trans isomerase E	18.5757	17.9386	18.1032	18.7238	17.1731	17.5606	+
Brip1	0.311852	0.334974	Q5SXJ3	Q5SXJ3	FANCJ_MOUSE	Brip1	Fanconi anemia group J protein homolog	16.0542	15.5926	15.2712	15.9559	14.6559	15.3013	+
Mre11	0.304298	0.673878	Q61216	Q61216;B2KF76	MRE11_MOUSE	Mre11	Double-strand break repair protein MRE11	17.3898	18.293	18.3638	15.6515	18.1876	18.1858	+
Ercc5	0.302842	0.729466	P35689	P35689;E9QM61	ERCC5_MOUSE	Ercc5	DNA repair protein complementing XP-G cells homolog	16.0808	15.4244	15.4009	16.7783	13.6513	14.2881	+
Nthl1	0.295194	0.503677	O35980	O35980	NTH_MOUSE	Nthl1	Endonuclease III-like protein 1	15.7454	14.3918	15.5228	15.7724	14.4554	13.9211	+
Gps1	0.295106	0.2205	A0A140LJB7	A0A140LJB7	A0A140LJB7_MOUSE	Gps1	COP9 signalosome complex subunit 1	15.6844	15.8005	15.8837	16.1341	15.4465	15.1265	+
Atm	0.293548	-0.279268	Q62388	Q62388;D3Z0Q2;B9EHX4	ATM_MOUSE	Atm	Serine-protein kinase ATM	15.532	16.4927	16.7406	16.3173	16.693	16.5927	+
Rad23a	0.29129	-0.342224	P54726	P54726;F6YL88;Q3TN85;Q8CAP3	RD23A_MOUSE	Rad23a	UV excision repair protein RAD23 homolog A	15.6618	17.1475	16.9497	16.7416	17.0467	16.9975	+
Dna2	0.289401	-0.333474	Q6ZQJ5	Q6ZQJ5	DNA2_MOUSE	Dna2	DNA replication ATP-dependent helicase/nuclease DNA2	16.7308	17.4178	16.8141	16.4983	17.6821	17.7827	+
Adprs	0.28659	-0.488647	Q8CG72	Q8CG72	ADPRS_MOUSE	Adprs	ADP-ribose glycohydrolase ARH3	16.0531	17.8213	17.775	18.4398	17.3609	17.3146	+
Alkbh3	0.286375	-0.283885	Q8K1E6	Q8K1E6;A2AKV6;A2AKV7	ALKB3_MOUSE	Alkbh3	Alpha-ketoglutarate-dependent dioxygenase alkB homolog 3	16.3253	16.282	15.7498	16.9955	16.4445	15.7688	+
Alkbh5	0.283489	-0.647201	Q3TSG4	Q3TSG4	ALKB5_MOUSE	Alkbh5	RNA demethylase ALKBH5	15.928	18.2184	18.9648	18.209	18.566	18.2778	+
Herc2	0.282518	-0.187378	Q4U2R1	Q4U2R1	HERC2_MOUSE	Herc2	E3 ubiquitin-protein ligase HERC2	15.3279	16.1055	16.082	15.8758	16.1416	16.0601	+
Tdp2	0.280769	-0.247838	Q9JJX7	Q9JJX7	TYDP2_MOUSE	Tdp2	Tyrosyl-DNA phosphodiesterase 2	16.8325	16.614	16.4434	16.2123	17.1184	17.3027	+
Chek2	0.27934	-0.651721	Q9Z265	Q9Z265	CHK2_MOUSE	Chek2	Serine/threonine-protein kinase Chk2	15.3981	18.2369	18.175	17.8382	18.0513	17.8756	+
Sumo1	0.277832	-0.187712	P63166	P63166	SUMO1_MOUSE	Sumo1	Small ubiquitin-related modifier 1	18.7218	19.079	19.6125	19.4877	19.2683	19.2204	+
Bap1	0.272926	-0.536235	Q99PU7	Q99PU7	BAP1_MOUSE	Bap1	Ubiquitin carboxyl-terminal hydrolase BAP1	16.4645	16.3753	14.1728	15.8029	16.6418	16.1765	+
Atr	0.272314	0.188164	Q9JKK8	Q9JKK8;E9QPK4;A0A1L1SSL9	ATR_MOUSE	Atr	Serine/threonine-protein kinase ATR	16.8005	16.0536	16.0043	15.9351	16.0738	16.285	+
Znf830	0.263193	0.233608	Q8R1N0	Q8R1N0	ZN830_MOUSE	Znf830	Zinc finger protein 830	16.1181	15.4192	15.2261	15.7867	15.0129	15.2629	+
Actb	0.263075	0.231607	P60710;P63260	P60710;P63260;G3UZ07;E9Q606;E9Q5F4;G3UYG0	ACTB_MOUSE;ACTG_MOUSE	Actb;Actg1	Actin, cytoplasmic 1	25.3899	25.519	25.4757	24.5697	25.7572	25.363	+
Cops6	0.259819	-0.668346	O88545	O88545;D3Z0F5	CSN6_MOUSE	Cops6	COP9 signalosome complex subunit 6	15.3354	17.3434	17.6624	16.3693	18.8153	17.1617	+
Ruvbl1	0.256849	0.102572	P60122	P60122;D3YW60	RUVB1_MOUSE	Ruvbl1	RuvB-like 1	21.4223	21.4349	21.4076	21.0154	21.3914	21.5504	+
Clspn	0.244756	-0.321571	Q80YR7	Q80YR7	CLSPN_MOUSE	Clspn	Claspin	15.8728	17.4161	17.4272	17.257	17.1215	17.3023	+
Pold3	0.239729	-0.0677859	Q9EQ28	Q9EQ28;A0A140LHY7;A0A140LIW6;Q8BH76	DPOD3_MOUSE	Pold3	DNA polymerase delta subunit 3	18.1358	18.1333	18.1603	17.9888	18.3164	18.3275	+
Rad51c	0.236582	-0.0975889	Q924H5	Q924H5;F2Z4A1;F2Z433	RA51C_MOUSE	Rad51c	DNA repair protein RAD51 homolog 3	16.6842	16.273	16.1861	16.3839	16.5645	16.4876	+
Usp1	0.230526	0.262451	Q8BJQ2	Q8BJQ2;H3BKR6	UBP1_MOUSE	Usp1	Ubiquitin carboxyl-terminal hydrolase 1	16.1457	16.8132	16.5752	17.0283	15.693	16.0255	+
Gps1	0.225585	0.160723	Q99LD4	Q99LD4;G3UXW9;B1ATU4;A0A140LJB7;Q3MIA8	CSN1_MOUSE	Gps1	COP9 signalosome complex subunit 1	20.4099	20.4066	20.3227	19.6659	20.5257	20.4653	+
Cdk7	0.221829	-0.345665	Q03147	Q03147	CDK7_MOUSE	Cdk7	Cyclin-dependent kinase 7	16.3409	18.0356	18.2625	17.8647	17.8319	17.9795	+
Terf1	0.210444	0.430054	P70371	P70371;Q3V252	TERF1_MOUSE	Terf1	Telomeric repeat-binding factor 1	18.6099	17.5541	16.5107	18.1478	16.5994	16.6373	+
Neil1	0.209973	0.657219	Q8K4Q6	Q8K4Q6	NEIL1_MOUSE	Neil1	Endonuclease 8-like 1	15.2631	16.4905	16.2414	17.1329	13.187	15.7035	+
Aqr	0.209518	-0.270484	Q8CFQ3	Q8CFQ3;A2AQA7	AQR_MOUSE	Aqr	RNA helicase aquarius	20.5578	20.4308	19.935	21.5033	20.1018	20.13	+
Tdp1	0.20839	-0.483688	Q8BJ37	Q8BJ37;B8JJC1	TYDP1_MOUSE	Tdp1	Tyrosyl-DNA phosphodiesterase 1	15.442	13.3438	13.9096	15.9872	14.253	13.9062	+
[truncated: 56 more rows]

## Sheet: Table S4
Genes	-log(p-value)_AzadCvsCtrl_wholeProteome	log2FC(AzadCvsCtrl)_wholeProteome	Significant_wholeProteome	-log(p-value)_AzadCvsCtrl_chromatin	log2FC(AzadCvsCtrl)_chromatin	Significant_ChromatinEnrichment	SignificantBoth
[truncated: 204 more rows]

[truncated: 10 more sheets: Table S5, Table S6, Table S7, Table S8, Table S9, Table S10, Table S11, Table S12, Table S13, Table S14]
